# Supplementary material for: Transcriptome sequencing reveals key potential long non-coding RNAs related to duration of fertility trait in the uterovaginal junction of egg-laying hens
Source: Sci Rep. 2018 Sep 4;8:13185. doi: 10.1038/s41598-018-31301-z (PMC6123486; doi:10.1038/s41598-018-31301-z)
Supplement: Supplementary file 1 — Supplementary Dataset 1 [file 41598_2018_31301_MOESM1_ESM.xlsx]

## Sheet: Sheet1
Transcriptome sequencing reveals key potential long non-coding RNAs related to duration of fertility trait in the uterovaginal junction of egg-laying hens Adeyinka Abiola Adetula, Lantao Gu, Chinedu Charles Nwafor, Xiaoyong Du, Shuhong Zhao and Shijun Li
Supplementary Table S1 Summary of the sequencing data and mapping.
Long-DF										Short-DF
		Data preprocessing statistics
Samples_ID	JH14	JH25	JH95	JH104	JF25	JF61	JF64	Total		Samples_ID	JH49	JH68	JH109	JH130	JF21	JF40	JF56	Total
Raw reads	42552386	46773856	44089100	43294774	45608594	49674102	44831188	316824000		Raw reads	40088882	43539586	41283652	40136168	41130278	43892552	43961908	294033026
Clean reads	33843528	38270144	35279337	35624162	41205537	43713435	37346451	265282594		Clean reads	31612063	40121186	33647366	33113619	34884196	39684001	35884698	248947129
Clean ratio (%)	0.7953	0.8182	0.8002	0.8228	0.9035	0.88	0.833	0.84		Clean ratio (%)	0.7885	0.9215	0.815	0.825	0.8481	0.9041	0.8163	0.86
Clean ratio = Clean reads/Raw reads)%
		Mapping
Samples_ID	JH14	JH25	JH95	JH104	JF25	JF61	JF64			Samples_ID	JH49	JH68	JH109	JH130	JF21	JF40	JF56
Clean reads	33843528	38270144	35279337	35624162	41205537	43713435	37346451	265282594		Clean reads	31612063	40121186	33647366	33113619	34884196	39684001	35884698	248947129
Mapped reads	24736750	28077143	26004719	25746064	30132184	31818985	27328050	193843895		Mapped reads	23227838	29153043	24279224	23923796	25705055	28888083	26732395	181909434
Mapped pair reads	21552210	24518194	22752606	22425332	26496582	27899076	23843786	169487786		Mapped pair reads	20327790	26449000	21149404	20823108	22433196	25416804	23329090	159928392
Mapped broken-pair reads	3184540	3558949	3252113	3320732	3635602	3919909	3484264	24356109		Mapped broken-pair reads	2900048	2704043	3129820	3100688	3271859	3471279	3403305	21981042
Mapped unique reads	24439610	27729955	25689219	25449490	29711150	31429797	27001306	191450527		Mapped unique reads	22947476	28766627	23975842	23619632	25392071	28537469	26420491	179659608
Mapped multi reads	297140	347188	315500	296574	421034	389188	326744	2393368		Mapped multi reads	280362	386416	303382	304164	312984	350614	311904	2249826
Mapped Unique reads: reads that have only one location in the genome.
		Read coverage
Samples_ID	JH14	JH25	JH95	JH104	JF25	JF61	JF64			Samples_ID	JH49	JH68	JH109	JH130	JF21	JF40	JF56
mapped ratio	0.7309	0.7337	0.7371	0.7227	0.7313	0.7279	0.7317	0.730757		mapped ratio	0.7348	0.7266	0.7216	0.7225	0.7369	0.728	0.745	0.730771
mapped pair reads	0.6368	0.6407	0.6449	0.6295	0.643	0.6382	0.6384	0.639117		mapped pair reads	0.643	0.6592	0.6286	0.6288	0.6431	0.6405	0.6501	0.6419
mapped broken-pair reads	0.0941	0.093	0.0922	0.0932	0.0882	0.0897	0.0933	0.0919571		mapped broken-pair reads	0.0917	0.0674	0.093	0.0936	0.0938	0.0875	0.0948	0.0888286
mapped unique reads	0.7221	0.7246	0.7282	0.7144	0.721	0.719	0.723	0.721757		mapped unique reads	0.7259	0.717	0.7126	0.7133	0.7279	0.7191	0.7362	0.721714
mapped multi reads	0.0088	0.0091	0.0089	0.0083	0.0102	0.0089	0.0087	0.00898571		mapped multi reads	0.0089	0.0096	0.009	0.0092	0.009	0.0088	0.0087	0.00902857
Mapping ratio = Mapped reads/All reads
