# Supplementary material for: Transcriptome sequencing reveals key potential long non-coding RNAs related to duration of fertility trait in the uterovaginal junction of egg-laying hens
Source: Sci Rep. 2018 Sep 4;8:13185. doi: 10.1038/s41598-018-31301-z (PMC6123486; doi:10.1038/s41598-018-31301-z)
Supplement: Supplementary file 2 — Supplementary Dataset 2 [file 41598_2018_31301_MOESM2_ESM.xlsx]

## Sheet: Sheet 1
Transcriptome sequencing reveals key potential long non-coding RNAs related to duration of fertility trait in the uterovaginal junction of egg-laying hens Adeyinka Abiola Adetula, Lantao Gu, Chinedu Charles Nwafor, Xiaoyong Du, Shuhong Zhao and Shijun Li
Supplementary Table S2 List of 9977 LncRNAs identified in the uterovaginal junction of long- and short-DF hens.
Novel lncRNA	2576
Known lncRNA	7401
						Long DF								Short DF
lncRNA_id	NONCODE_id	lncRNA_source	lncRNA_name	locus	length	JH14_FPKM	JH25_FPKM	JH95_FPKM	JH104_FPKM	JF25_FPKM	JF61_FPKM	JF64_FPKM		JH49_FPKM	JH68_FPKM	JH109_FPKM	JH130_FPKM	JF21_FPKM	JF40_FPKM	JF56_FPKM
NONGGAT007411.2	NONGGAT007411.2	NONCODEv4	NONGGAT007411	5:7935958-7947437	391	0	0	0.370191	0.366725	0	0.295348	0		0	0.67569	0	0	0	0	0
NONGGAT016382.1	NONGGAT016382.1	PMID24463510	CUFF.222504	8:22837104-22838473	362	0	0.387349	0	0	0	0	0		0.936497	0	0	0	0	0	0
NONGGAT013010.1	NONGGAT013010.1	PMID24463510	LocusReverse_27424	1:165569604-165573305	643	0	0	0	0	0	0	0		0.26348	0.205439	0	0	0	0.206165	0
NONGGAT014760.1	NONGGAT014760.1	PMID24463510	Locus_97850	3:62523564-62524469	405	0.397837	0	0.357395	0	0	0	0		0	0.326167	0	0	0	0	0
NONGGAT009199.2	NONGGAT009199.2	NONCODEv4	NONGGAT009199	9:6066030-6093336	300	0.537079	0.467401	0.482483	0.477965	0.41708	0.384937	0.447342		0	0.88065	0.52438	0.531219	0.477397	0.884222	0
NONGGAT014445.1	NONGGAT014445.1	PMID24463510	LocusForward_676	21:5047587-5061100	1164	0.276699	0.361523	0.372932	0.123187	0	0.0992105	0.345883		0.145548	0.113486	0.270428	0.136912	0.12304	0.227892	0.121214
NONGGAT000967.2	NONGGAT000967.2	PMID26117828	TCONS_00000429	1:111384422-111393600	2116	0	0.663026	0.136743	0	0	0	0		0	0	0	0	0	0.250659	0
NONGGAT013564.1	NONGGAT013564.1	PMID24463510	blastnMouse.ENSMUSG00000092018	17:1505579-1506831	356	0	0	0	0	0.351472	0	0		0	0	0	0	0	0	0
MSTRG.13892.2	-	-	-	27:3871039-3872541	1428	13.1948	11.2001	18.5439	15.8626	11.915	13.986	12.4047		16.6145	7.86181	16.2006	17.8637	18.7534	9.47216	11.2656
NONGGAT016459.1	NONGGAT016459.1	PMID24463510	LocusForward_55923	9:16964218-16966423	355	0	0.394987	0.407732	0	0	0.325299	0.378036		0	0	0	0	0	0.37342	0.397446
MSTRG.17747.1	-	-	-	4:39241893-39245780	781	1.44348	1.61663	0.926483	1.1014	1.28153	0.59131	1.20284		1.302	1.01466	1.00752	0.8166	1.10027	0.849036	1.80693
NONGGAT003853.2	NONGGAT003853.2	NONCODEv4	NONGGAT003853	2:31011153-31013416	441	3.28669	0.636264	1.96868	0.650292	1.70209	2.356	2.1302		2.3058	5.69036	1.42757	0.361374	0.974279	2.10482	1.28008
NONGGAT015638.1	NONGGAT015638.1	PMID24463510	LocusForward_71291	5:20209964-20213640	290	0.555599	0	0	0	0	0.39821	0		0	0	0	0	0	0	0
NONGGAT003930.2	NONGGAT003930.2	PMID26117828	TCONS_00003742	2:42759575-42795298	1735	0	0	0.0834264	0.0826452	0.144235	0.0665597	0.0773503		0.0976469	0.0761369	0	0.0918535	0.082547	0.0764057	0.0813219
NONGGAT014716.1	NONGGAT014716.1	PMID24463510	LocusForward_54168	3:48674669-48826848	2922	0.110225	0.0960276	0.247633	0.147217	0.0856427	0.0790043	0.137785		0.348001	0.0904158	0.0538378	0.109131	0.049014	0.0907825	0.14486
NONGGAT009185.2	NONGGAT009185.2	refseq	NR_102420	9:4724214-4727073	1093	2.65221	6.93138	3.17739	0.393566	6.40986	2.11249	2.57834		4.65152	2.05433	3.31173	5.54296	0.524132	2.18388	0.387265
NONGGAT013784.1	NONGGAT013784.1	PMID24463510	LocusForward_10942	2:35249640-35250369	475	0	0	0	0	0.263419	0.243118	0		0	0	0	0	0	0	0
MSTRG.23181.3	-	-	-	9:13281083-13289920	1216	0	0.576814	0.356985	0	0.205796	0.189844	0		0.278793	0.651686	0.388234	0.262239	0	0.43618	0.348092
NONGGAT004331.2	NONGGAT004331.2	PMID26117828	TCONS_00003933	2:102901810-102908829	531	0.303435	0.264069	0	0	0	0	0		0	0.248771	0.29626	0	0.269716	0.24965	0.531425
MSTRG.28489.1	-	-	-	JH375829.1:627-4423	579	5.84092	5.08834	6.49782	3.21896	4.75365	3.19022	4.63544		5.8539	6.15905	5.16437	4.40571	4.69927	7.78705	3.89968
NONGGAT005198.2	NONGGAT005198.2	PMID26117828	TCONS_00004564	23:5683004-5684494	585	1.37654	1.67863	1.73151	1.47042	1.497	0.59202	2.06466		1.44831	2.48342	1.34508	0.27242	1.46891	1.1335	2.89471
NONGGAT014390.1	NONGGAT014390.1	PMID24463510	LocusReverse_37917	20:5449421-5453137	1259	0.51164	0.334244	0.45976	0.227783	0.298151	0.275085	0.746163		0.672966	0.419583	0.374974	0.506564	0.568781	0.315989	0.224136
MSTRG.11658.1	-	-	-	20:4582820-4587186	571	0.564058	1.71979	0.253494	0	0.438263	0.202243	0		0.593716	2.3132	0.826782	1.95449	0.250821	0.464565	0.741297
NONGGAT000664.2	NONGGAT000664.2	PMID26117828	TCONS_00000289	1:79638747-79651988	1046	0.769864	0.67056	0.830006	0.274167	0	0	0		0	0.631312	0	0	0	0.507069	0
MSTRG.26976.1	-	-	-	AADN03024272.1:324-707	298	58.3647	52.7288	43.7021	46.185	49.1194	54.236	50.8867		40.9455	51.8565	52.8111	47.616	46.1339	67.6403	42.6192
NONGGAT014578.1	NONGGAT014578.1	PMID24463510	LocusReverse_35581	28:1430407-1430708	216	0	0	0.670115	0	0.579278	0.534634	1.24262		0	0	0	0.737805	0.663051	0.613722	0.65321
NONGGAT001691.2	NONGGAT001691.2	PMID26117828	TCONS_00001408	10:14092082-14110905	1028	1.09665	21.2901	8.0234	0.418451	9.61427	13.5884	0.783284		0.989162	14.7753	13.9312	1.24079	18.2492	17.2858	13.4527
NONGGAT011987.2	NONGGAT011987.2	PMID26117828	TCONS_00010792	Z:59151697-59156521	1086	0.148364	0	1.066	0	0	0	0		0	0	0	0	0.131878	0	0
NONGGAT016283.1	NONGGAT016283.1	PMID24463510	LocusForward_60769	8:13184606-13185653	260	0.619707	0	0.556711	0.551498	0.481246	1.33204	0.516164		0.651605	0	0.605054	0.612945	1.10168	0	0.542667
NONGGAT009010.2	NONGGAT009010.2	NONCODEv4	NONGGAT009010	8:22842921-22845101	2002	12.7098	11.703	8.23981	7.4476	10.1861	7.43875	7.17234		9.48072	10.7536	7.54653	10.0343	8.36924	8.34616	6.97827
NONGGAT016521.1	NONGGAT016521.1	PMID24463510	CUFF.205054	9:11937384-11938430	410	0	0.684372	0	0.69946	0.305181	0	0		0	0.644378	0.383693	0	0	0	0.34413
NONGGAT008580.2	NONGGAT008580.2	NONCODEv4	NONGGAT008580	7:19533843-19536884	258	0	0	0	0.555773	0	0.89477	0		0	0	0	0.617697	0	0	0
NONGGAT015450.1	NONGGAT015450.1	PMID24463510	LocusReverse_64297	4:20291349-20297109	363	1.33113	0.772982	0.398746	0	0.344694	0	0		0.466714	0.363905	0.867158	0	0.394543	0.36519	0.388687
NONGGAT012738.1	NONGGAT012738.1	PMID24463510	LocusReverse_27528	1:72907313-72913116	1271	0.126769	0	0.113883	0.112816	0.0984453	0.0908584	0.105588		0	0.103932	0.123772	0.125386	0.112682	0.104299	0
NONGGAT014296.1	NONGGAT014296.1	PMID24463510	LocusReverse_12000	2:125970075-125971295	258	1.24836	0.54349	0.561027	0.555773	0.484977	0.447601	0.520166		0.656656	0	0	0.617697	0.555112	0.513814	0.546874
MSTRG.15426.1	-	-	-	3:42279775-42312095	1457	0	0	3.67468	0.295242	2.83364	0.950808	0.736871		0	0	0.432091	0.218862	0.982875	0.455111	1.5497
MSTRG.11314.1	-	-	-	2:137083051-137087425	383	2.10255	1.09873	0.755479	0.374385	1.30646	1.507	1.0512		0.885148	0.344902	0.821876	0.832591	0.74788	2.07744	0.73678
MSTRG.8067.2	-	-	-	18:3449914-3453402	452	2.49415	1.55178	6.08253	2.85479	0	0	0.890726		0	2.04546	0	2.11647	0.950569	0.880156	0
MSTRG.8067.1	-	-	-	18:3449901-3453712	850	3.41043	3.6312	4.25604	3.20468	14.1298	10.7297	7.89397		6.37994	7.14785	6.29504	6.75245	8.25549	5.30435	6.80684
MSTRG.23328.1	-	-	-	9:17412529-17416120	2504	2.05807	1.51275	1.32913	1.60311	1.2491	1.42923	1.60781		1.28587	2.10986	1.75982	1.97382	2.00169	1.64172	1.6907
NONGGAT004989.2	NONGGAT004989.2	PMID26117828	TCONS_00004386	21:6190898-6194522	1028	0.783344	0.27295	0.281467	0	0.365148	0	0.783284		0.494581	0	0.153029	0.155025	0.417954	0.515948	0.549139
NONGGAT015428.1	NONGGAT015428.1	PMID24463510	Locus_118909	4:12842048-12848805	219	0.735725	0.640276	0.660935	0.654746	0.571343	0.527311	0.612798		0.773595	0	1.43734	0.727698	0.653968	0	0.644262
MSTRG.23927.2	-	-	-	AADN03010881.1:551-1297	479	2.01718	2.63589	0.906249	1.49646	0.522438	1.68715	1.12069		2.12288	1.37861	1.64274	0.332705	0.597992	1.38434	0.883675
NONGGAT001372.2	NONGGAT001372.2	NONCODEv4	NONGGAT001372	1:185018221-185027142	887	0	0	0.163185	0.323313	0.564121	0	0		0	0.297852	0	0.359506	0.161465	0	0
NONGGAT009171.2	NONGGAT009171.2	NONCODEv4	NONGGAT009171	9:3954177-3962422	1134	6.39064	7.2993	3.19015	5.56274	5.62652	3.46131	4.37851		4.63274	6.17304	5.13481	5.20202	9.724	6.31477	12.4441
MSTRG.2322.1	-	-	-	1:108050387-108067448	1747	2.7655	1.84702	2.31925	2.21577	3.36583	3.50235	2.68859		1.74608	1.8145	2.07197	1.734	3.52482	3.26407	3.87728
NONGGAT008928.2	NONGGAT008928.2	NONCODEv4	NONGGAT008928	8:14663497-14666685	1204	5.35026	4.54442	4.08631	4.88204	5.81892	6.42423	5.23859		6.05238	4.7171	3.92141	3.70781	5.47135	5.83753	5.62592
NONGGAT008231.2	NONGGAT008231.2	PMID26117828	TCONS_00007312	6:25935166-26019869	544	0.296183	0	0.266075	0	0	0	0		0.311429	0	0	0	0	0.243684	0.259363
NONGGAT000104.2	NONGGAT000104.2	PMID26117828	TCONS_00000055	1:14009632-14013049	371	0.434296	0	0	0	0	0	0		0	0	0	0	0	0.715004	0
NONGGAT011055.2	NONGGAT011055.2	PMID26117828	TCONS_00010102	15:6631316-6632103	256	0.62939	2.73987	2.8265	0.560115	0.488766	0.451098	0.524229		1.98605	1.54802	3.07371	1.24563	0	0	0.551146
MSTRG.19770.1	-	-	-	5:41139383-41186264	1024	0.471876	0	0	0	0	0	0		1.65499	0	0	0	0	0	0
MSTRG.10626.1	-	-	-	2:97384558-97385088	340	1.89457	0.412413	0.851025	0.421733	0.368012	1.01862	0.394714		0	0	0.925819	0.937889	0.842465	0.389894	0.414981
MSTRG.19770.3	-	-	-	5:41146116-41186549	1350	0.238576	0	0	0	0	0	0		0	0.3913	2.33147	0.708627	0	0	0.104514
NONGGAT007047.2	NONGGAT007047.2	NONCODEv4	NONGGAT007047	4:49829435-49886595	680	0	0.206206	0	0	0	0	0.394714		0	0	0	0	0.210616	0.194947	0
NONGGAT008916.2	NONGGAT008916.2	PMID26117828	TCONS_00007777	8:13500305-13501983	627	1.02736	0.447516	0.230853	0.457382	0	0.18418	0.428079		0.540689	0.210682	0	0.254172	0	0.423073	0
NONGGAT013426.1	NONGGAT013426.1	PMID24463510	LocusForward_37552	14:2311516-2318511	549	0.586661	0	0.790698	0.261183	0.455825	0	0.244449		0.308593	0	0.286547	0.290284	0	0.241464	0.514002
MSTRG.9813.1	-	-	-	2:44663475-44688126	327	2.95484	1.28689	0.442645	1.3155	1.91284	0.705965	0.410406		0.518096	0.403968	0.962625	0.975175	1.31394	0.811213	0.431478
NONGGAT009265.2	NONGGAT009265.2	NONCODEv4	NONGGAT009265	9:12106033-12107544	534	0.30173	0	0	0	0.234315	0	0		0.317261	0	0	0	0.2682	0	0
NONGGAT003609.2	NONGGAT003609.2	PMID26117828	TCONS_00003162	2:747907-759583	1378	0.116926	0	0.630034	0.416122	0	0	0.389558		0	0	0.456863	1.04129	0.311798	0	0.20478
NONGGAT009324.2	NONGGAT009324.2	PMID26117828	TCONS_00008256	9:16048263-16307398	719	0.224094	1.56102	0.201314	0.199429	0	0.321072	0.373304		0	0.918432	0.4378	0	0.597576	0.368938	0
NONGGAT005292.2	NONGGAT005292.2	NONCODEv4	NONGGAT005292	24:5407580-5411980	3915	0.740451	0.64504	0.48049	0.256343	0.511301	0.412817	0.37707		0.432875	0.708466	0.482381	0.692318	0.438949	0.508085	0.324389
MSTRG.18409.2	-	-	-	4:77271819-77316286	2599	2.29268	0.107962	0.612455	2.5926	0.0962863	0.4442	0.0516363		2.93424	3.76063	0.121115	0.0613181	0.0551054	0	1.52032
NONGGAT009451.2	NONGGAT009451.2	PMID26117828	TCONS_00008328	9:22953444-22956721	1898	0	0	0.0762618	0.0755476	0	0.0608435	0		0	0	0	0	0.0754579	0.069844	0
MSTRG.23167.2	-	-	-	9:13427008-13428088	1005	262.798	338.664	254.274	366.903	237.393	281.433	265.991		292.228	303.847	310.213	285.87	294.252	317.87	365.077
NONGGAT007057.2	NONGGAT007057.2	NONCODEv4	NONGGAT007057	4:50239795-50241381	635	0.760946	0.662698	0	0.22581	0.197046	0.18186	0.211343		0.533877	0.416055	0.495714	0.25097	0.225542	0	0.666583
NONGGAT005282.2	NONGGAT005282.2	PMID26117828	TCONS_00004644	24:4328103-4331802	581	1.66305	3.13903	1.4943	1.72734	1.93803	0	0.461971		0.583497	1.81867	0	0.548851	0.493009	3.42367	2.18585
NONGGAT000711.2	NONGGAT000711.2	NONCODEv4	NONGGAT000711	1:81872734-81876008	652	0	0	0.222001	0.219922	0	0	0		0	0.202604	0	0	0	0.203319	0
NONGGAT006752.2	NONGGAT006752.2	NONCODEv4	NONGGAT006752	4:14261839-14265516	627	0.256976	0.223637	0.230853	0.457382	0.59868	0	0		0.270203	0.210682	0.2509	0	0.456839	0.211426	0
NONGGAT009279.2	NONGGAT009279.2	NONCODEv4	NONGGAT009279	9:14438011-14439423	1301	0.990245	1.07837	0.667322	0.66118	0.384608	0.532408	0.515768		1.1724	1.01525	0.483902	0.980422	0.550419	0.407682	0.433908
MSTRG.18839.4	-	-	-	5:5514187-5522974	2024	1.1139	0	0.929406	0.495842	0	0	0		0	2.02297	1.24411	1.02404	0.990576	0	0.557751
MSTRG.18839.1	-	-	-	5:5514169-5523147	1800	1.87883	1.71473	3.21561	0.477886	0	0.448969	0.745571		1.88301	2.86174	1.83608	2.1258	1.27298	0.663051	1.80317
MSTRG.18839.3	-	-	-	5:5514181-5522972	2542	1.58381	1.21421	1.93545	0.84601	0.0984453	0.590404	0.211177		1.66667	3.89692	2.72405	2.75968	1.23939	0.730365	1.11026
MSTRG.18839.2	-	-	-	5:5514173-5522974	1945	1.49042	0	1.26476	1.17934	0.385925	1.24644	0.413993		1.48122	2.51256	1.05184	0.983621	0.883541	1.56816	1.23342
NONGGAT002549.2	NONGGAT002549.2	PMID26117828	TCONS_00002323	14:1806598-1809342	421	0	0.666491	0	0	0.594413	0.274302	0		0	0	0	0	0	0	0
NONGGAT012086.2	NONGGAT012086.2	PMID26117828	TCONS_00010833	Z:72488837-72498010	2841	0.0567138	0.0987654	0.101847	0.100943	0.220169	0.040648	0.188951		0.119328	0.13949	0.0553728	0.448972	0.0504115	0.140032	0
NONGGAT003075.2	NONGGAT003075.2	NONCODEv4	NONGGAT003075	17:4820629-4829357	4934	4.89595	5.08978	3.37269	5.08493	3.8795	4.49239	4.62374		3.70948	4.06891	3.60429	4.62081	4.64394	4.59596	4.40452
NONGGAT007412.2	NONGGAT007412.2	PMID26117828	TCONS_00006747	5:7947765-8043161	1361	0.118386	0	0.106352	0.105356	0	0	0		0	0	0	0.117095	0	0	0
NONGGAT008739.2	NONGGAT008739.2	NONCODEv4	NONGGAT008739	8:1281644-1294869	652	0.247122	0	0.222001	0.439845	0.383816	0.531184	0.205832		0.259843	0.202604	0.241279	0.489083	0.219661	0.406851	0
NONGGAT012132.1	NONGGAT012132.1	PMID24463510	LocusForward_28190	1:4028277-4058244	335	0	0	0	0	0	0	0		0.505723	0	0.469594	0	0	0	0
NONGGAT013567.1	NONGGAT013567.1	PMID24463510	LocusForward_4528	17:4942989-4949130	1034	0.155826	0	0	0	0.12101	0	0		0	0	0	0.154126	0.13851	0.128205	0.136454
NONGGAT003675.2	NONGGAT003675.2	refseq	NR_036666	2:4035555-4037650	767	0.21007	0	0.188716	0	0	0.150562	0.174971		0.220883	0.172226	0	0	0	0.172834	0.183955
NONGGAT012049.2	NONGGAT012049.2	PMID26117828	TCONS_00010601	Z:66847600-66853886	702	0	0	0	0.204258	0	0.49335	0		0	0	0	0.227017	0.408031	0.56671	0.200988
NONGGAT014102.1	NONGGAT014102.1	PMID24463510	LocusReverse_10540	2:33890422-33892584	480	0.335675	0.292126	0.301552	0	0.260675	0.240585	0.279589		0	0.550406	0	0.332012	0.298373	0	0
NONGGAT006858.2	NONGGAT006858.2	NONCODEv4	NONGGAT006858	4:30639041-30652058	462	0.697137	0.303507	0.626295	1.24116	0	0	0		0.733792	1.14341	0.681338	0	0	0	0.916191
MSTRG.3501.9	-	-	-	1:174857932-174858493	346	5.58515	6.08199	5.43676	4.97223	3.25432	4.67103	4.65405		3.91819	4.19885	4.54839	5.52931	4.5528	4.5992	4.48644
MSTRG.15878.1	-	-	-	3:64511629-64511987	249	0	0.563134	0	0	0	0	0		1.36149	0	0	0.640023	0.575177	1.06533	0.56664
MSTRG.19147.1	-	-	-	5:16539013-16542731	731	1.54221	0.383848	2.37534	0.980583	1.19801	0.789579	1.83588		3.24562	1.26477	4.30572	3.48961	1.37126	0.362882	0.965264
NONGGAT015133.1	NONGGAT015133.1	PMID24463510	blastnPlatypus.LocusReverse_6180	3:100677768-100678326	559	0	0.250842	0	0	0	0	0		0	0	0	0.285091	0	0	0
NONGGAT008855.2	NONGGAT008855.2	PMID26117828	TCONS_00007760	8:7610738-7632141	606	0	0	0.238853	0	0	0	0		0.279567	0.217983	0	0.26298	0	0.218752	0
NONGGAT013872.1	NONGGAT013872.1	PMID24463510	LocusForward_11857	2:69335732-69338058	1320	0	0	0	0	0	0	0		0	0	0	0.120732	0	0	0.106889
MSTRG.27082.1	-	-	-	AADN03024756.1:12-1012	478	12.4659	10.5662	8.47641	12.597	16.4892	19.3213	17.9677		8.15447	8.56586	9.21882	10.3398	20.6721	15.2587	12.9897
MSTRG.3133.1	-	-	-	1:152942198-152943643	536	0.60089	1.04699	0.270046	1.33732	0	0.430692	0		0.948562	0.739352	0.880769	0.297324	0.2672	0.247321	0.526468
NONGGAT006102.2	NONGGAT006102.2	NONCODEv4	NONGGAT006102	3:34985909-34986752	738	13.9659	10.2656	12.5488	10.1016	8.13716	10.6372	7.63719		19.0595	13.2437	17.9128	7.99335	9.12023	12.2189	8.98715
NONGGAT012415.1	NONGGAT012415.1	PMID24463510	Locus_47031	1:132268615-132280450	1674	0	0	0	0	0	0	0		0	0	0	0	0	0	0
NONGGAT001599.2	NONGGAT001599.2	NONCODEv4	NONGGAT001599	10:9415064-9419624	1930	1.00128	0.436154	1.04967	0.668582	1.16683	0.837398	0.834352		0.702432	0.752747	0.896998	0.743469	0.44524	0.893205	0.7312
NONGGAT004741.2	NONGGAT004741.2	NONCODEv4	NONGGAT004741	20:8089606-8095451	2294	0	0	0.0630971	0	0.054544	0	0		0.0738524	0.0575839	0.137218	0.208478	0.187296	0.0577873	0
NONGGAT004640.2	NONGGAT004640.2	NONCODEv4	NONGGAT004640	2:147944398-147952885	615	0.26199	0.228001	0	0	0	0	0		0.275475	0	0	0	0	0	0
NONGGAT006382.2	NONGGAT006382.2	PMID26117828	TCONS_00005704	3:76874046-76875242	514	0.31347	0.5459	0.562935	0.278968	0	0.224671	0.52219		0	0	0	0.930444	0.278636	0.516083	0
NONGGAT014003.1	NONGGAT014003.1	PMID24463510	LocusForward_11585	2:128269393-128271243	357	0	0.392774	0	0.401651	0	0.323476	0		0	0.370021	0	0	0	0	0.39522
NONGGAT013561.1	NONGGAT013561.1	PMID24463510	LocusForward_4502	17:823604-825458	311	0.518083	0	0.465418	0.461059	0	0	0		0	0	0	0.51243	0	0	0
NONGGAT007599.2	NONGGAT007599.2	NONCODEv4	NONGGAT007599	5:24440281-24458598	330	0.488254	0	0.438621	0.434513	0.379164	0	0		0.513386	0.400295	0	0	0.433997	0	0.427556
NONGGAT004467.2	NONGGAT004467.2	NONCODEv4	NONGGAT004467	2:126212613-126222414	932	3.80152	4.36536	3.72627	3.07657	3.75857	2.10582	2.87974		6.00058	2.26748	2.36405	1.53959	1.99754	3.98395	4.08807
MSTRG.23396.1	-	-	-	9:20287140-20299962	827	1.75264	0.169553	1.5747	1.38691	0	0.139638	0.162277		2.45894	0.638761	1.52233	0.385589	0	0.160295	0.170609
NONGGAT004364.2	NONGGAT004364.2	PMID26117828	TCONS_00003950	2:110932201-110932753	456	3.88489	2.46134	3.1733	3.77279	3.5666	2.78475	3.23735		5.20296	4.34472	5.17678	5.94391	3.45454	2.3266	3.7136
NONGGAT007657.2	NONGGAT007657.2	NONCODEv4	NONGGAT007657	5:28823938-28825909	1507	2.45784	3.07213	2.59255	2.0929	0.498091	0.842632	1.87002		1.79931	1.40232	1.46204	1.37535	1.23537	1.14392	1.68554
NONGGAT015127.1	NONGGAT015127.1	PMID24463510	CUFF.191105	3:95559770-95563240	1089	0	0.128761	0	0	0	0	0.123235		0	0	0	0	0.263029	0	0
MSTRG.10177.1	-	-	-	2:63381524-63389205	479	1.34479	1.46431	0.906249	0.898054	0.261219	0.723031	1.12069		2.12288	2.75749	0.657157	0.99843	0.896988	0.830544	0.883675
NONGGAT002646.2	NONGGAT002646.2	NONCODEv4	NONGGAT002646	14:8744016-8744440	299	2.15436	2.81531	2.42001	2.39734	2.51045	1.54452	1.79535		2.26705	1.76674	2.10554	1.59949	0.957987	1.33054	2.35989
MSTRG.9344.1	-	-	-	2:22098524-22125726	345	1.40058	1.62662	0.838691	0.831243	0.725357	1.00386	0.388993		0.491065	0.382891	0.455983	0.924296	1.24538	1.53738	1.2269
NONGGAT004863.2	NONGGAT004863.2	PMID26117828	TCONS_00004244	21:1794979-1797228	1232	1.17649	1.36652	0.939672	0.930985	1.72635	1.31183	0.871446		0.5502	1.17922	0.894196	0.647021	0.929879	0.968743	1.25999
NONGGAT015348.1	NONGGAT015348.1	PMID24463510	LocusForward_64735	4:76543851-76544267	224	0.719303	0.625984	0	0	0.558589	0.51554	0		0	0	0	0	0	0	0
MSTRG.4029.1	-	-	-	10:1681398-1683359	859	0.562516	0.653301	0.673851	0.333852	2.03899	1.20954	1.09362		0.197226	0.768746	0	0.371225	1.33366	1.54372	0.821429
NONGGAT007842.2	NONGGAT007842.2	NONCODEv4	NONGGAT007842	5:51868933-51871831	551	0.292421	0.254484	0.525133	0.52047	0	0	0.243562		0	0.239741	0	0.578734	0	0.240588	0.256068
NONGGAT008960.2	NONGGAT008960.2	NONCODEv4	NONGGAT008960	8:18794080-18835262	324	0.497296	1.29881	0.446743	0.88512	0.386185	0.356423	0.414206		0.522893	0.815417	0.971538	0.49187	0.442034	1.22787	1.30642
NONGGAT011829.2	NONGGAT011829.2	NONCODEv4	NONGGAT011829	Z:33752031-33753779	978	0.329322	0.286904	3.10715	0.439845	0.127939	0.236044	0		0.346638	0.405207	0.321859	0.978166	0.585763	0	0.144267
NONGGAT005123.2	NONGGAT005123.2	NONCODEv4	NONGGAT005123	23:1772170-1773035	624	1.0323	0.899335	0.695662	0.689372	0.401039	1.11004	0.860274		0.543288	1.26995	1.0089	0.511029	0.918071	1.91265	0.452223
NONGGAT004475.2	NONGGAT004475.2	NONCODEv4	NONGGAT004475	2:126761216-126772209	472	0	0	0.306663	0.303791	0.265093	0.733754	0.568656		0.358935	0.279868	0.333293	0.337639	0	0	0.298927
NONGGAT002780.2	NONGGAT002780.2	PMID26117828	TCONS_00002435	15:4723673-4728018	572	0	0	0	0.250681	0.218748	0	0		0.296184	0.23094	0	0	0	0	0
NONGGAT011706.2	NONGGAT011706.2	NONCODEv4	NONGGAT011706	Z:16563576-16564165	332	0.970112	0.845158	0.435978	0	0.753759	0.347834	0.404225		1.53141	0.397884	0.473838	0.480017	0.431383	1.59757	0.42498
NONGGAT009158.2	NONGGAT009158.2	NONCODEv4	NONGGAT009158	9:2890745-2892166	1323	9.73817	10.0741	9.07818	8.56079	7.8488	3.66489	3.65157		11.2722	5.79031	7.13726	7.11009	4.43806	2.60613	3.73327
NONGGAT014888.1	NONGGAT014888.1	PMID24463510	LocusReverse_51559	3:4827062-4846184	4850	0.0332214	0	0.0298443	0	0.0257988	0	0.0276707		0.0349314	0.0272366	0.0324359	0.0328589	0	0	0.0290914
NONGGAT014909.1	NONGGAT014909.1	PMID24463510	LocusReverse_52070	3:13327722-13403428	828	0.194594	0.169348	0	0.173176	0.151116	0	0.162081		0.20461	0.159538	0.189993	0	0.17297	0.160101	0
MSTRG.26993.1	-	-	-	AADN03024391.1:5-3184	497	0.972235	1.41128	0.58219	0.865529	1.00679	1.39369	0.810077		0.682116	1.86026	0.633357	1.60388	0.864501	1.06719	1.41973
NONGGAT012014.2	NONGGAT012014.2	PMID26117828	TCONS_00010578	Z:63970884-63972777	931	0.519013	0.753389	0.466266	0.308033	0.134397	0.496039	0.864894		1.09222	0.709294	0.507081	0.856209	0.769168	0.997019	0.757903
NONGGAT009456.2	NONGGAT009456.2	PMID26117828	TCONS_00008176	9:23069760-23071691	1675	0.0961933	0.502554	0.172745	0.0856056	0.448133	0.206765	0		0.30354	0.236593	0	0.380755	0.256512	0	0.16847
NONGGAT004273.2	NONGGAT004273.2	PMID26117828	TCONS_00003444	2:93722679-93725161	510	0.315929	0.274942	0.283813	0.281156	0.245341	0.452648	0		0.332191	0.259015	0.617212	0.312482	0.561643	0.78006	0.276654
MSTRG.25267.3	-	-	-	AADN03016686.1:1966-2339	217	0	0.646177	3.33448	0.66078	2.30588	2.12817	1.85534		1.56227	0.608744	0	0.734405	0.659995	0.610894	1.9506
NONGGAT004998.2	NONGGAT004998.2	PMID26117828	TCONS_00004412	22:7673-12571	3570	10.5107	8.13481	8.63354	7.50965	5.74725	6.37049	2.96964		9.87379	8.50927	2.07192	12.6386	7.26065	6.42622	5.65255
NONGGAT008685.2	NONGGAT008685.2	PMID26117828	TCONS_00007700	7:32614115-32617703	932	1.20961	4.0643	1.86306	1.23066	5.10097	1.858	1.29595		4.72757	4.39322	3.03954	1.88173	2.45854	2.84576	2.57405
NONGGAT008506.2	NONGGAT008506.2	PMID26117828	TCONS_00007426	7:15532993-15712947	2053	0	0.888347	0	0	0.42657	0	0		0	0	0	0.0776258	0	0.0645709	0.0687255
NONGGAT003090.2	NONGGAT003090.2	PMID26117828	TCONS_00002693	17:5126113-5128426	1541	0.627016	0.728339	0.469554	2.04672	0.0811966	0.44949	0.261264		1.42968	1.11421	0.816978	1.65536	0.278817	0.774492	0.36633
NONGGAT011793.2	NONGGAT011793.2	NONCODEv4	NONGGAT011793	Z:27391358-27425542	578	0.278761	0.242596	0.250424	0.248078	0.216478	0.199794	0.232185		0.879635	0.913936	0.27217	0.275719	0.247784	0.688288	0.244106
NONGGAT004126.2	NONGGAT004126.2	PMID26117828	TCONS_00003840	2:64832139-64835615	439	0	0.319409	0.329715	0.326627	0.570041	0	0		0.772236	0.601811	0	0	0.326239	0.604252	0.642795
NONGGAT003777.2	NONGGAT003777.2	PMID26117828	TCONS_00003231	2:17611229-17612647	907	0.177645	0.618727	0.319017	0.632212	0.689635	0.636364	0.44389		0.373773	0.58242	0.520499	0.175706	0.631616	0.292466	0.466682
NONGGAT016656.1	NONGGAT016656.1	PMID24463510	LocusForward_15326	Z:65901910-65904788	640	0	0.219094	0.226164	0.224046	0	0.180439	0.209692		0	0	0.245803	0	0	0.207131	0
NONGGAT004067.2	NONGGAT004067.2	PMID26117828	TCONS_00003807	2:60449962-60453896	350	0.460354	0.40063	0	0	0	0	0		0.48405	0.377421	0.449469	0.455331	0.409197	0.378754	0.403124
NONGGAT015346.1	NONGGAT015346.1	PMID24463510	Locus_117755	4:75465269-75469311	235	0.685633	0.596683	0.615936	0.610168	0.532443	0	0.571075		1.4426	0.562117	0.669422	0.678152	0.609443	0.564102	0.600398
NONGGAT002539.2	NONGGAT002539.2	NONCODEv4	NONGGAT002539	14:1016926-1059047	972	0.331355	0.14426	0	0.14752	0	0.118808	0		0	0	0.161846	0.163957	0	0.136383	0
NONGGAT016735.1	NONGGAT016735.1	PMID24463510	Locus_29131	Z:35881211-35883123	619	1.30093	2.2665	0.467445	1.15801	0.606417	0.372941	0.650417		1.36876	1.06681	0.508527	0.257457	0.231372	0.642699	0.455875
NONGGAT016048.1	NONGGAT016048.1	PMID24463510	LocusReverse_46655	6:29601349-29727826	879	0.183304	0.159523	0.16467	0.326256	0.142348	0.131378	0.152677		0.192739	0.150282	0.178969	0.362778	0.162934	0.150812	0.160516
MSTRG.9505.1	-	-	-	2:31458159-31460388	2106	3.44112	4.19686	1.30546	3.40377	2.67325	3.17938	3.2498		1.7703	2.44593	2.0924	1.89259	3.536	2.95951	4.82451
NONGGAT014917.1	NONGGAT014917.1	PMID24463510	Locus_99657	3:14918527-14919367	236	0	0	0	0	0	0	0		0	0	0	0	0	0.561712	0
MSTRG.24213.1	-	-	-	AADN03011991.1:143-1462	296	35.9084	32.7039	33.2426	38.7477	27.0502	30.0313	27.2019		35.4968	29.0038	39.3442	27.47	31.4477	24.6407	22.8838
NONGGAT001012.2	NONGGAT001012.2	NONCODEv4	NONGGAT001012	1:117581993-117583386	315	0	0.445144	0	0	0	0.366606	0		0	0	0	0.505923	0	0	0.447916
NONGGAT014886.1	NONGGAT014886.1	PMID24463510	LocusReverse_51671	3:4265715-4276336	632	0.509616	0.443976	0.45783	0.226882	0.395962	0.182723	0.212346		0.804476	0.209015	0.248915	0.50456	0.226612	0.629479	0.446498
NONGGAT016266.1	NONGGAT016266.1	PMID24463510	LocusForward_60507	8:9860878-9861388	214	0.752915	0.655236	0	0	0	0	0		0	0	0	0	0	0	0
NONGGAT002081.2	NONGGAT002081.2	PMID26117828	TCONS_00001909	12:2485557-2485886	243	0	0	2.38205	2.94982	4.11881	2.37524	2.76137		0.697191	6.52222	3.23815	0	2.94689	0	0
NONGGAT000922.2	NONGGAT000922.2	PMID26117828	TCONS_00001061	1:107446454-107455137	785	3.28253	1.96584	2.7651	2.19158	2.2312	1.76475	1.88055		2.80654	1.34604	4.00953	2.84334	2.18916	3.04074	2.51667
NONGGAT000374.2	NONGGAT000374.2	NONCODEv4	NONGGAT000374	1:49539230-49540356	700	0	0.200315	0	0	0	0	0		0	0.377421	0	0	0	0.189377	0.201562
NONGGAT000257.2	NONGGAT000257.2	NONCODEv4	NONGGAT000257	1:36182828-36187082	747	3.88068	0.375626	2.13088	1.72739	2.67971	1.85452	1.79656		3.4029	3.35937	1.68536	0.640225	1.72534	0.710033	1.32235
NONGGAT016177.1	NONGGAT016177.1	PMID24463510	LocusReverse_3057	7:7702726-7706345	1545	0.208464	0.0907575	0.093686	0.185617	0.323867	0.149418	0.0868626		0.219425	0.0855	0.101821	0.103149	0	1.45917	0.0913226
NONGGAT016256.1	NONGGAT016256.1	PMID24463510	LocusForward_61151	8:3287778-3392120	2544	0.189937	0.220592	0.113738	0.169091	0.147552	0.0907432	0.158258		0.333044	0.207647	0.247467	0.250694	0.16889	0.15638	0.110923
NONGGAT008193.2	NONGGAT008193.2	PMID26117828	TCONS_00007127	6:20624300-20626340	588	1.64325	1.43159	1.23058	0.731578	1.91496	1.178	1.36942		1.44092	1.3477	1.33822	1.08463	0.974279	1.35317	1.43997
NONGGAT000744.2	NONGGAT000744.2	NONCODEv4	NONGGAT000744	1:84764539-84765880	495	0	0	0	0	0	0	0		0	2.66836	0	0	0	0	0
NONGGAT006887.2	NONGGAT006887.2	PMID26117828	TCONS_00006265	4:33587409-33590086	1964	4.34588	2.92875	2.57875	1.97095	1.91102	1.58706	2.25487		3.02005	2.62277	2.00324	2.76003	1.74999	1.82305	1.6526
MSTRG.8240.1	-	-	-	18:8326713-8422253	480	0	1.16914	0.301552	0.896184	0.260675	0	0.838767		0.352953	0.825609	0.327738	0	1.19349	0.552639	0.587889
MSTRG.21870.1	-	-	-	7:34207343-34223810	825	0.585698	0.680224	0.87707	0.347611	2.42635	1.81916	1.95188		0.616278	1.12066	0.953783	0.386524	2.95101	2.89331	2.22363
MSTRG.26890.1	-	-	-	AADN03023897.1:79-733	299	0.538876	1.4074	2.42001	1.91778	0	0	0		2.83366	0.441798	0	0	0	0	0
MSTRG.291.1	-	-	-	1:15078912-15080129	865	1.48937	1.13526	1.17102	1.16021	0.433956	1.33465	0.930886		1.17556	0.305428	1.63749	0.921538	0.496713	1.07309	0.652618
MSTRG.8276.4	-	-	-	18:9472154-9472739	247	0	0	0	0	0	0	0		0	0	0	0	0	0	0
MSTRG.8276.5	-	-	-	18:9472279-9472673	248	0	0	3.50075	3.46853	0	0	3.78798		0	0	3.17287	0	0	0	0
MSTRG.8276.3	-	-	-	18:9472154-9472739	260	0	0	0	0	0	0	0		0	0	0	0	0	0	0
NONGGAT009665.2	NONGGAT009665.2	PMID26117828	TCONS_00008438	21:808426-809256	765	0	0.366788	0	0	0.490682	0	0		0	0	0	0	0	0.173286	0
NONGGAT006906.2	NONGGAT006906.2	PMID26117828	TCONS_00006273	4:34373544-34375180	472	0.682367	0.594476	1.22635	0.607582	0.265093	0.244663	0.284328		0.718245	0.559735	0.333293	0.337639	1.51715	0	0.89678
NONGGAT000055.2	NONGGAT000055.2	NONCODEv4	NONGGAT000055	1:3403307-3411250	577	0	0	0	0	0	0	0		0.293618	0.228938	0	0	0	0	0
NONGGAT002471.2	NONGGAT002471.2	PMID26117828	TCONS_00002190	13:16506878-16507292	312	0.516422	0.449424	0.463926	0.459581	0.401039	0.370131	0		0.543004	0.423389	0.504212	0.510788	0.459035	0.850213	0.452223
NONGGAT005428.2	NONGGAT005428.2	NONCODEv4	NONGGAT005428	26:3096111-3097014	772	0.834397	1.27202	0.187493	0.742767	0.324155	0.448616	0.521513		0.658587	0.513332	0.815488	0.41306	0.742067	0.858934	0.365527
NONGGAT000774.2	NONGGAT000774.2	PMID26117828	TCONS_00001007	1:89846914-89856353	3008	0	0.139898	0.144313	0.0476693	0	0	0.133846		0	0.0439154	0.104647	0.0529806	0.142838	0.088187	0.0938121
NONGGAT007654.2	NONGGAT007654.2	NONCODEv4	NONGGAT007654	5:28759079-28763398	1694	1.23588	1.07661	0.597952	0.592435	0.812422	0.204446	0.31689		1.10043	0.779717	0.464505	0.376484	0.33818	0.469694	0.416534
NONGGAT012177.1	NONGGAT012177.1	PMID24463510	CUFF.68090	1:30819917-30829893	364	0.442648	0.385221	0	0.393927	0	0	0.368689		0	0.362905	0	0	0	0	0
NONGGAT012768.1	NONGGAT012768.1	PMID24463510	Locus_49657	1:88145752-88154102	1747	1.93583	2.40921	1.15962	1.96954	1.50386	1.8503	1.84358		2.03711	1.73889	1.62155	1.82523	2.13132	2.12538	1.85788
MSTRG.29081.1	-	-	-	LGE22C19W28_E50C23:286734-287900	1101	44.1738	34.2776	39.2972	37.8924	71.2466	65.1148	48.3889		41.4052	48.9447	45.5979	39.3878	50.2071	44.8059	56.3953
NONGGAT012629.1	NONGGAT012629.1	PMID24463510	LocusReverse_25899	1:30847847-30850185	683	0.471562	0.410824	0.211925	0.209941	0.183198	0.169079	0.39298		0.248049	0.193408	0.230328	0.466885	0.209691	0.388384	0.206579
NONGGAT012153.1	NONGGAT012153.1	PMID24463510	Locus_48010	1:13675457-13676281	384	0	0.365157	0.37694	0.37341	0.325844	0.300732	0.349486		0.882843	0.344004	0.409672	0	0	0.345219	0.367431
NONGGAT003554.2	NONGGAT003554.2	NONCODEv4	NONGGAT003554	19:7589824-7599405	2540	0.0634346	0.11047	0.0569862	0.112905	0.0985228	0.0908861	0		0.200169	0.104014	0.123928	0.0627424	0.0563854	0.156626	0
NONGGAT013213.1	NONGGAT013213.1	PMID24463510	LocusReverse_41674	11:7290359-7293137	447	0	0.941416	0.647312	0	0.27992	0.258347	0.30023		0.758416	0	0	0.713383	0.3204	0.296564	0.315645
MSTRG.336.1	-	-	-	1:19680973-19696970	267	0	0	0	0	1.87406	0	0		0	0	0	0	0	0	0
MSTRG.24084.1	-	-	-	AADN03011370.1:399-1315	783	69.9297	74.7169	65.0517	71.5914	52.8871	55.4373	59.4717		67.3113	64.7743	66.3274	72.8957	58.5265	61.6479	59.8348
NONGGAT004060.2	NONGGAT004060.2	PMID26117828	TCONS_00003366	2:60124448-60133045	1462	0.330507	0.191924	0	0	0	0.0789884	0.0917939		0.347763	0	0	0	0	0.090673	0
NONGGAT016418.1	NONGGAT016418.1	PMID24463510	Locus_102185	9:4492635-4494465	820	0.196492	0.171001	0.176518	0	0.15259	0.140831	0.163662		0.206607	0.161094	0.191846	0	0.174657	0.161663	0.172065
NONGGAT001919.2	NONGGAT001919.2	PMID26117828	TCONS_00001729	11:9397421-9401911	577	0.558193	0.486296	1.25404	0.993789	0.867201	0.600228	0.465174		0.88116	1.14446	0.818184	0	0.74464	0.229747	0.978361
NONGGAT003024.2	NONGGAT003024.2	NONCODEv4	NONGGAT003024	17:225140-226045	785	0	0.178625	0	0	0	0	0		0.215818	0	0	0	0	0	0
NONGGAT013075.1	NONGGAT013075.1	PMID24463510	LocusForward_40823	10:697584-698305	558	0.288752	0	0.259399	0	0	0.206955	0.240507		0	0	0.281925	0	0.51333	0.23757	0
NONGGAT007037.2	NONGGAT007037.2	PMID26117828	TCONS_00006316	4:49326716-49327735	554	0.581367	0.75959	1.30611	1.29387	2.70983	1.25029	0.484486		1.52936	1.43042	1.70458	1.1512	1.80937	0.718106	1.01898
NONGGAT015747.1	NONGGAT015747.1	PMID24463510	Locus_128034	5:7747870-7749703	568	0.283669	0	0.764249	1.00954	0.440578	0.609739	0.472545		0.29827	1.39516	0	0.280574	0.756438	0.233387	0.993863
NONGGAT012754.1	NONGGAT012754.1	PMID24463510	LocusReverse_26381	1:79341824-79358121	3759	0.899679	0.783758	0.808405	0.419527	0.53252	0.491391	0.606894		0.540979	0.527053	0.54425	0.212059	0.457166	0.670271	0.563097
NONGGAT000160.2	NONGGAT000160.2	NONCODEv4	NONGGAT000160	1:22613968-22627537	414	0	0	0	0	0.302232	0.27894	0		0	0	0	0	0.34594	0.320203	0.340805
NONGGAT010052.2	NONGGAT010052.2	NONCODEv4	NONGGAT010052	1:625617-627873	705	0.685391	0.198894	0.205312	0.406778	0.354962	0.327448	0.571075		0.480868	0	0.446494	0.452315	0.406295	0.564299	0.200133
NONGGAT006113.2	NONGGAT006113.2	NONCODEv4	NONGGAT006113	3:36311602-36335157	765	0	0	0.378233	0.187437	0.163561	0	0.350857		0.221461	0.172676	0	0.208321	0	0.173286	0
NONGGAT012655.1	NONGGAT012655.1	PMID24463510	LocusReverse_25369	1:44795820-44797951	265	0	0	0	0	0	0	1.01285		0.639311	0	0	0.60138	0	0.500241	0
NONGGAT013196.1	NONGGAT013196.1	PMID24463510	LocusForward_42689	11:17366052-17373025	401	0	0	0	0	0.31203	0	0		0	0	0	0	0	0	0
NONGGAT002835.2	NONGGAT002835.2	PMID26117828	TCONS_00002569	15:6374165-6376043	892	0.722146	2.51653	0.811192	1.28585	0.981779	1.29426	0.902709		2.08982	1.48076	1.58792	1.07247	1.12376	2.22999	1.74026
NONGGAT014004.1	NONGGAT014004.1	PMID24463510	Locus_19707	2:128594126-128595104	221	3.64379	3.80895	1.96422	1.94646	1.69852	2.61168	4.25076		3.06718	4.7812	1.42434	0.721112	2.5922	3.60028	3.83123
NONGGAT000899.2	NONGGAT000899.2	NONCODEv4	NONGGAT000899	1:104975842-104977448	530	0	0.52942	0.54594	0	1.41627	4.13862	2.27891		0	0	1.48466	0	2.16153	4.00324	2.39619
NONGGAT002246.2	NONGGAT002246.2	PMID26117828	TCONS_00001979	12:18155842-18156795	249	0	0	0	0	0	0	0		0	0	0	0	0	0	0
MSTRG.12029.1	-	-	-	20:13744340-13746985	722	0.669253	1.94316	0.601237	0.595801	1.21295	0.63963	1.11526		1.1735	1.28054	0.217887	0.88333	1.38835	0.551012	0.977296
NONGGAT003949.2	NONGGAT003949.2	PMID26117828	TCONS_00003314	2:44572294-44574272	1081	0.149051	0	0	0.132645	0	0	0		0	0.122199	0	0.147424	0.132488	0	0
NONGGAT000925.2	NONGGAT000925.2	NONCODEv4	NONGGAT000925	1:108405499-108417326	723	0.222854	0	0.2002	0.198326	0.173062	0.159725	0.185619		0	0	0	0	0.19809	0.183353	0
NONGGAT001634.2	NONGGAT001634.2	NONCODEv4	NONGGAT001634	10:10327073-10328625	399	0.403819	0.35143	0.725184	0.359372	0	0.289426	0.336348		1.69886	0.993214	0.394271	0.399413	0	0.332241	0.353618
NONGGAT008640.2	NONGGAT008640.2	PMID26117828	TCONS_00007494	7:26048865-26058358	1026	2.8254	3.55527	2.67963	3.6331	2.92652	2.25044	2.3543		5.28553	3.34697	3.2212	1.08773	3.0707	3.10199	2.75077
NONGGAT013009.1	NONGGAT013009.1	PMID24463510	LocusReverse_28040	1:165544356-165550857	409	0	0.686045	0	0	0	0	0		0	0	0	0	0	0	0.344972
NONGGAT002234.2	NONGGAT002234.2	NONCODEv4	NONGGAT002234	12:16880742-16886717	807	0.399104	0	0.358548	0	0	0	0		0	0	0	0.395145	0	0	0
NONGGAT013752.1	NONGGAT013752.1	PMID24463510	LocusForward_11327	2:28950017-28956347	357	0.451327	0	0	0	0	0.323476	0		0.474558	0	0	0	0.401174	0	0
NONGGAT007488.2	NONGGAT007488.2	NONCODEv4	NONGGAT007488	5:15203681-15205493	1269	14.0866	15.4779	16.9904	19.9967	20.7034	20.56	17.2373		18.0286	21.7529	21.3308	24.8761	20.8774	20.9001	19.5717
NONGGAT002162.2	NONGGAT002162.2	NONCODEv4	NONGGAT002162	12:9142056-9144014	1422	2.49157	1.97322	2.54404	1.91559	1.58368	3.24739	2.07618		1.54932	2.69359	2.32415	3.0272	2.71915	1.58539	1.58785
NONGGAT003272.2	NONGGAT003272.2	NONCODEv4	NONGGAT003272	18:4442711-4444220	1275	33.4719	34.4413	23.266	29.5727	26.1009	31.5097	42.2063		28.7099	28.0732	26.785	23.7588	42.5691	42.8515	41.5048
NONGGAT001859.2	NONGGAT001859.2	PMID26117828	TCONS_00001598	11:4470065-4471963	1095	2.64736	1.15305	2.51078	0.785566	0.342806	0.210823	0.612798		1.08336	0.482425	1.43721	0.436756	1.17701	2.66427	1.28878
NONGGAT003957.2	NONGGAT003957.2	NONCODEv4	NONGGAT003957	2:45409610-45410529	344	0.468383	1.63135	0.42077	1.66691	1.0912	0.335701	0.390124		0	1.53563	0.915053	1.39026	1.249	0	0.820311
NONGGAT005491.2	NONGGAT005491.2	PMID26117828	TCONS_00004848	27:1370774-1376084	2752	2.51632	1.32547	1.52483	1.30239	0.636444	1.25847	2.09682		2.09374	2.39968	1.20093	0.695183	1.56115	1.73473	2.66647
NONGGAT005467.2	NONGGAT005467.2	PMID26117828	TCONS_00004747	26:5165809-5181420	339	0	0.827707	0.426976	0	0.738195	0	0		0	0	0	0	1.26742	0.782497	0.83241
NONGGAT002744.2	NONGGAT002744.2	PMID26117828	TCONS_00002414	15:881041-888181	1246	0	0.225195	0	0.11508	0.100421	0.277955	0.107707		0.135969	0	0.378886	0.383827	0	0.212895	0.113237
NONGGAT013666.1	NONGGAT013666.1	PMID24463510	LocusReverse_66735	19:1849387-1851967	495	0	0	0	0	0	0	0		0	0	0	0	0	0.267806	0
NONGGAT003244.2	NONGGAT003244.2	PMID26117828	TCONS_00002833	18:3334110-3335838	1278	0	0.219556	0.226407	0.112198	0.0979061	0.0903607	0.21002		0.265267	0.206725	0.246305	0.124699	0	0.311292	0
NONGGAT013434.1	NONGGAT013434.1	PMID24463510	LocusForward_37649	14:4571770-4572124	206	0	0.680682	0	0	0	0	0		0	0.64125	0	0	0	0	0.68492
NONGGAT008628.2	NONGGAT008628.2	PMID26117828	TCONS_00007671	7:25015981-25028356	989	0.814235	0	0.877843	0.869763	0	0.933786	0		0.685386	0.934831	1.43218	0.967287	1.01354	0	0
NONGGAT013140.1	NONGGAT013140.1	PMID24463510	LocusForward_42972	11:2163559-2168150	1615	1.79496	2.0849	1.07515	1.06526	0.619735	1.00073	1.08019		2.83324	1.79922	1.07195	0.987251	0.975398	0.739004	1.22328
MSTRG.22830.1	-	-	-	9:1569336-1578468	898	1.43464	0.312464	1.28917	0.479029	0	0.128598	0.448339		1.32102	0.882461	2.10303	0	0.159487	0.147621	0
NONGGAT001561.2	NONGGAT001561.2	NONCODEv4	NONGGAT001561	10:5375382-5377678	315	0	0	0	0	0.397219	0.366606	0.42604		0	0	0	0	0	0	0
NONGGAT001795.2	NONGGAT001795.2	PMID26117828	TCONS_00001450	10:19739197-19741006	619	0.520318	0.226527	0.701281	0.926359	0.404278	0.186561	0.433611		0.273695	0.426809	0.508527	0.257457	0.231372	0.428541	0.455875
NONGGAT005841.2	NONGGAT005841.2	NONCODEv4	NONGGAT005841	3:13034163-13034737	344	0	0	0	0	0	0	0		0	0	0	0	0	0	0
NONGGAT003490.2	NONGGAT003490.2	PMID26117828	TCONS_00002992	19:5819961-5821042	892	6.4995	5.50481	8.43566	5.46457	5.18944	4.14157	7.37182		9.6894	5.03435	5.46938	4.28973	7.06398	8.32536	5.37895
NONGGAT002922.2	NONGGAT002922.2	PMID26117828	TCONS_00002515	15:9298617-9300388	1298	3.22587	2.05359	1.67227	0.994117	1.15658	1.68989	1.65417		2.8723	1.42457	2.06116	1.84248	0.772259	1.22598	1.30462
NONGGAT001786.2	NONGGAT001786.2	PMID26117828	TCONS_00001448	10:19436289-19436779	378	1.27831	1.11326	1.14839	2.27565	0.331016	0	0.355034		1.34505	2.44589	2.08167	2.10881	1.51555	1.40316	1.86669
NONGGAT014670.1	NONGGAT014670.1	PMID24463510	LocusForward_53177	3:29889704-29938823	740	0	0	0	0.193769	0.169087	0	0		0	0.17851	0	0	0	0	0
NONGGAT013138.1	NONGGAT013138.1	PMID24463510	Locus_79835	11:311620-350268	458	2.10968	5.51383	3.79121	3.44323	9.01443	3.78091	4.10198		5.55015	6.05599	3.77993	3.48125	5.31568	4.92231	2.77289
NONGGAT004624.2	NONGGAT004624.2	PMID26117828	TCONS_00003597	2:145618572-145624555	3114	6.05077	4.55037	4.78628	4.88013	3.8167	5.85752	6.16255		6.91155	6.40459	5.81192	7.37266	6.53032	4.5992	4.62233
NONGGAT002311.2	NONGGAT002311.2	PMID26117828	TCONS_00002007	13:1784402-1786749	1824	0	0.384543	0.23799	0.471598	0.274329	0.063312	0.147152		0.371626	0.144844	0.172576	0.0873716	0.314077	0.145431	0.309493
NONGGAT002556.2	NONGGAT002556.2	NONCODEv4	NONGGAT002556	14:2643587-2645146	793	0.203183	0	0	0.180819	0	0	0		0.427505	0.166579	0	0	0.180604	0	0
NONGGAT000467.2	NONGGAT000467.2	PMID26117828	TCONS_00000868	1:57203624-57206968	1763	0.0913918	0.0795351	0.0821014	0.162665	0.0709722	0.0655026	0.152244		0	0.149855	0.0892309	0.36175	0	0	0
NONGGAT015147.1	NONGGAT015147.1	PMID24463510	LocusReverse_52460	3:104293997-104295810	664	0	0	0.217989	0	0	0	0		0	0	0	0	0	0	0
MSTRG.10030.1	-	-	-	2:56225454-56240751	2695	0	2.18644	0	0	4.87433	5.26891	0		0.0628636	2.35241	1.6351	0	0.0531425	0	0
MSTRG.10030.3	-	-	-	2:56225793-56240009	1613	0	0	0	0	0	0	0		0	0	0	0	0	0	0
MSTRG.10030.4	-	-	-	2:56225891-56240751	2345	0	0	0	0	0	1.77227	0		0	0	0	0	0	0	0
MSTRG.10030.5	-	-	-	2:56226167-56240774	2005	0	0	0	0	1.93434	0	0		0	0	0	0	0	0	0
NONGGAT000970.2	NONGGAT000970.2	NONCODEv4	NONGGAT000970	1:111536265-111547550	1241	1.29765	0.791296	0.932857	0.924234	0.100825	0.37213	0.108141		1.09242	0.638558	0.760947	0.513912	0	0.534325	0.227387
NONGGAT005958.2	NONGGAT005958.2	PMID26117828	TCONS_00005507	3:21589919-21596127	393	0.409984	1.42795	0.736255	0.729717	1.27322	1.46866	0.682965		0.862625	1.00838	0.800963	0.811405	1.82212	0.674979	2.51347
NONGGAT012908.1	NONGGAT012908.1	PMID24463510	LocusReverse_27500	1:131982387-131983576	397	0.405853	0.3532	0	0	0.315174	0.290884	0		0	0.332739	0.396257	0.401425	0	0	0
MSTRG.16965.9	-	-	-	4:8718991-8751116	707	0.455555	2.97648	0	0	4.24698	2.28597	0		2.39704	0	0.445231	6.08866	0.607719	0.187502	2.19563
MSTRG.16965.1	-	-	-	4:8718421-8763364	1557	0	0.901068	0	1.65741	0.0803622	0	0.517159		0.761898	0	0.40434	0	0	0.936903	0
MSTRG.16965.3	-	-	-	4:8718442-8764557	1412	0.11411	0	0	0	0	0	0		1.80026	0.374118	0	0	0	0.0938838	0.999445
MSTRG.16965.2	-	-	-	4:8718431-8764059	2315	1.32174	0.909014	0.56254	0.0619393	0.270194	1.29659	0		0.951678	0.62756	0.135973	0	0	0.171849	2.43832
MSTRG.16965.5	-	-	-	4:8718751-8764752	1322	3.53268	0	0	0.433749	0	0	0		1.53823	0	0.118997	0	0	0.200656	1.49439
MSTRG.16965.4	-	-	-	4:8718533-8751281	1274	0.126471	1.43154	0	0.112551	2.35684	1.63108	0		1.7293	0.51833	0.12348	1.37659	0.224834	0.104053	1.3292
MSTRG.16965.7	-	-	-	4:8718904-8764848	1297	0.248325	0	0	0.773774	0	0	0		2.61327	1.62937	1.45607	0	1.10412	0.204523	1.30563
MSTRG.23990.1	-	-	-	AADN03011125.1:12960-16874	541	1.19067	1.2965	2.40717	1.05992	0.924908	1.4938	1.24032		0.939795	1.22061	1.45447	0.589431	1.32365	2.20608	1.04346
MSTRG.23927.1	-	-	-	AADN03010881.1:280-1303	213	0.75645	0.658312	1.35844	0	1.17487	0	1.89018		1.5916	1.24035	1.47783	2.2453	0.67239	1.24538	0
NONGGAT008036.2	NONGGAT008036.2	PMID26117828	TCONS_00007207	6:8577710-8582303	627	0.51368	0.223637	0	0	0.19956	0	0		0.540689	0.210682	0	0	0.228419	0.634498	0.450059
NONGGAT003604.2	NONGGAT003604.2	PMID26117828	TCONS_00003604	2:547455-548289	622	0	0	0	0.23053	0.402328	0	0		0	0	0	0.256215	0	0	0.907579
NONGGAT008851.2	NONGGAT008851.2	NONCODEv4	NONGGAT008851	8:7429782-7432445	1195	0	0.58695	0.363258	1.19968	1.46569	1.44909	1.12304		1.13447	1.43682	1.05353	0.667055	1.31822	0.776757	1.65321
NONGGAT014659.1	NONGGAT014659.1	PMID24463510	Locus_97824	3:26796485-26829263	1145	0	0	0	0	0	0	0.117208		0	0	0	0	0	0	0
NONGGAT003027.2	NONGGAT003027.2	PMID26117828	TCONS_00002664	17:288596-290379	656	0	0.213751	0	0.218581	0.190738	0.703983	0		0	0	0.479845	0.242936	0.218322	0.202079	0.215081
MSTRG.5320.1	-	-	-	12:2947055-2947441	210	0	0	0	0	0	0	0		0	0	0	0	0	0	2.01562
NONGGAT014698.1	NONGGAT014698.1	PMID24463510	LocusForward_52839	3:42173066-42240122	1887	0.682728	0.743489	0.460088	0.455853	0.464095	0.183536	0.213359		0.0897813	0.140008	0.416996	0.506967	0.607107	0.56223	0.29916
NONGGAT009061.2	NONGGAT009061.2	PMID26117828	TCONS_00007840	8:26491590-26493374	1439	0.111969	0.292434	0	0	0.0869521	0.0802509	0.186522		0.235588	0	0.218748	0	0.199054	0.0921223	0
NONGGAT012656.1	NONGGAT012656.1	PMID24463510	Locus_49268	1:45373535-45384896	263	11.0223	10.1352	5.50199	6.54141	2.37832	3.51146	2.55138		6.44374	9.54163	5.38566	4.24339	2.7228	5.04204	3.75587
MSTRG.25092.1	-	-	-	AADN03015895.1:635-2191	282	2.28423	0.995009	2.05262	3.55881	1.77438	2.45625	1.90358		0.600771	0	1.67409	1.69591	3.55458	1.41075	2.50216
NONGGAT012192.1	NONGGAT012192.1	PMID24463510	Locus_47669	1:39522298-39527972	886	0	0	0	0	0	0.13034	0		0	0	0	0	0.161647	0	0
MSTRG.16061.1	-	-	-	3:75472178-75512489	1012	0.795729	0	0.143029	0.849995	0.370921	0.456337	0.92828		1.33962	0.130531	0.155449	0.315101	0.283042	0.786226	0.13942
MSTRG.16061.2	-	-	-	3:75495273-75529918	634	2.28617	0.221168	0	0.452332	0.197356	0.182147	0.423352		0.801939	0.208356	0	0.251366	0.225898	0	0
NONGGAT009990.2	NONGGAT009990.2	PMID26117828	TCONS_00008594	13:9766960-9770486	3527	3.05926	2.66509	2.01035	1.17879	0.815846	0.949234	0.760964		1.97001	1.46048	2.63263	1.62733	1.3805	1.46634	0.920247
NONGGAT000460.2	NONGGAT000460.2	PMID26117828	TCONS_00000863	1:57064504-57068920	2038	7.82307	7.36586	3.12411	2.81383	1.84163	1.64276	3.35823		3.5756	4.73099	5.71438	7.04077	2.24857	2.14727	2.83897
NONGGAT007559.2	NONGGAT007559.2	NONCODEv4	NONGGAT007559	5:22151815-22164961	1083	2.37931	2.20218	1.46978	1.72094	1.27077	0.746209	1.61081		2.34715	1.09764	1.45313	1.47222	1.3223	1.95911	1.43334
NONGGAT011719.2	NONGGAT011719.2	NONCODEv4	NONGGAT011719	Z:18371036-18372904	385	0.418503	0	0	0	0	0	0		0	0	0	0	0	0.344322	0.366476
NONGGAT006204.2	NONGGAT006204.2	NONCODEv4	NONGGAT006204	3:50971276-50982899	263	0	0	0	0	0	0	0.510276		0	0.502272	0	0	0	0	0.536477
NONGGAT011250.2	NONGGAT011250.2	PMID26117828	TCONS_00010213	28:2479987-2480710	395	0.815385	0.354988	0.366443	0.363011	0.633539	0.292357	0.339754		0.858258	0.334424	0.398264	1.21075	0.36258	0.335605	0.357199
NONGGAT016550.1	NONGGAT016550.1	PMID24463510	LocusReverse_54574	9:20439251-20457323	2932	0.0549535	0.0957001	0.0986863	0.146715	0.0426753	0	0.0457717		0.115625	0.180169	0.0536542	0.054354	0.0488469	0.0904729	0.0962438
NONGGAT007072.2	NONGGAT007072.2	NONCODEv4	NONGGAT007072	4:52419544-52539284	389	0	0.360464	0.743826	0	0.964967	0	0		0.43552	0.339582	0	0	0.368172	0.340781	0.725416
NONGGAT006454.2	NONGGAT006454.2	NONCODEv4	NONGGAT006454	3:91165351-91168384	1217	4.23451	2.88195	2.37802	3.29844	3.18682	0.853735	1.87454		6.12709	4.44962	3.49148	0.654996	3.29486	2.83312	3.24677
NONGGAT005690.2	NONGGAT005690.2	PMID26117828	TCONS_00004991	28:1259319-1260299	874	0	0.160435	0	0	0.143162	0	0		0	0	0.360158	0	0	0	0
NONGGAT013433.1	NONGGAT013433.1	PMID24463510	Locus_71261	14:4023695-4024371	566	0	0.247739	0.255733	0	0	0	0		0.299324	0	0.27794	0	0	0	0
NONGGAT012531.1	NONGGAT012531.1	PMID24463510	Locus_46538	1:179506510-179508186	304	0.530013	0	0.476134	0.471676	0.411592	0	0.441456		0.557294	0.869062	0.517481	0.52423	0.471115	0	0.464123
NONGGAT008681.2	NONGGAT008681.2	NONCODEv4	NONGGAT008681	7:30880544-30882113	795	0	0	0	0	0	0	0		0	0	0	0	0	0	0.887557
NONGGAT006224.2	NONGGAT006224.2	NONCODEv4	NONGGAT006224	3:54200562-54204793	2259	0	8.01157	9.35222	0	0	10.1698	0		0	9.70566	8.987	11.9275	10.2065	9.15774	0
NONGGAT007611.2	NONGGAT007611.2	PMID26117828	TCONS_00006581	5:25477855-25484177	414	0.389188	0	0.349625	0.346351	0.302232	0.27894	0		0.409221	0.319076	0.379986	0.384942	0	0.320203	0.340805
NONGGAT008294.2	NONGGAT008294.2	NONCODEv4	NONGGAT008294	6:34531225-34535156	3932	1.18774	0.999058	0.4416	0.51047	0.540912	0.411032	0.307178		0.905093	1.10848	0.720462	0.486557	0.582748	0.404711	0.358905
NONGGAT003281.2	NONGGAT003281.2	PMID26117828	TCONS_00002920	18:4988911-4992590	444	1.81369	0.631965	1.30369	0.645898	0.845433	0.780026	1.51129		1.90825	1.48728	0.354311	0.718203	0.967696	1.79203	0.953334
MSTRG.28423.1	-	-	-	JH375774.1:177-943	401	55.4215	37.4355	36.4464	39.3274	57.406	45.1991	39.8241		42.2615	48.0886	34.144	34.9881	48.212	59.5261	48.2117
MSTRG.1585.1	-	-	-	1:73508409-73516515	1378	0.116926	0.509003	0.209977	0.416122	1.72496	1.84311	1.46075		0.61485	0.670934	0.456863	0.11565	1.35102	0.866104	1.33127
NONGGAT004497.2	NONGGAT004497.2	NONCODEv4	NONGGAT004497	2:128252520-128254194	1315	0.244926	0.426757	0.660218	0	0.380513	0.438922	0.408221		0.386638	0.502169	0.47875	0.242496	0.435647	0.403342	0.321886
NONGGAT006773.2	NONGGAT006773.2	NONCODEv4	NONGGAT006773	4:17331767-17334500	1001	1.12623	0.420393	0.57826	0.286492	0.249998	0.461351	0.402206		0.846417	0.527727	0.157157	0	0.143076	0.132432	0.281905
NONGGAT012519.1	NONGGAT012519.1	PMID24463510	CUFF.86904	1:175552451-175569774	361	12.0447	13.9908	9.21923	6.35404	8.66409	7.03547	7.06293		12.675	12.0735	6.10332	5.74144	7.14072	8.08138	7.42714
NONGGAT014243.1	NONGGAT014243.1	PMID24463510	Locus_20981	2:97224332-97230733	846	0.380706	0.165745	0.513113	0.338982	0.443702	0.272873	0.317264		0.400723	0.936702	0.372078	0.376929	0.338579	0.313554	0.667275
NONGGAT006148.2	NONGGAT006148.2	NONCODEv4	NONGGAT006148	3:39933572-39939916	748	1.72234	1.5005	0.386829	0.958297	1.50534	1.69765	0.358831		2.26565	2.11885	1.05197	1.27894	1.14882	1.41835	1.50921
NONGGAT004037.2	NONGGAT004037.2	NONCODEv4	NONGGAT004037	2:56300447-56303860	2605	4.63659	4.7932	0	3.90747	4.61049	3.01354	4.89395		0	5.52653	5.25594	5.32464	6.10213	8.19589	3.79197
NONGGAT006867.2	NONGGAT006867.2	NONCODEv4	NONGGAT006867	4:31150595-31166949	1128	0.42837	1.24376	0.256514	0.127118	0.332777	0.102377	0.356922		0.150193	0.468311	0.418522	0.282697	0.126967	0.470208	0.375249
NONGGAT014733.1	NONGGAT014733.1	PMID24463510	LocusForward_54236	3:55053167-55109758	681	0	0.205904	0	0	0.183736	0	0		0	0	0	0	0	0.194661	0
NONGGAT001835.2	NONGGAT001835.2	NONCODEv4	NONGGAT001835	11:1984376-1986178	281	0	0	0	0.510282	0	0	0		0	0	0	0	0	0	0
MSTRG.10765.5	-	-	-	2:104137832-104156083	1002	1.44654	4.48052	1.15537	2.43233	0.873999	1.9587	2.41069		2.87523	1.18637	1.88475	0.954737	1.71506	0	3.38005
MSTRG.10765.6	-	-	-	2:104137849-104155750	628	3.07717	0	1.61295	0	0	0	0		0	0	0	0	0	3.37853	0
NONGGAT008708.2	NONGGAT008708.2	NONCODEv4	NONGGAT008708	7:34347296-34347797	419	0	0.334655	0.345453	0	0	0	0		1.21343	0.315268	0	0	0	0.633094	0
MSTRG.10033.6	-	-	-	2:56253960-56260525	794	0	2.12035	2.36917	3.06952	0	0.72693	0		1.92102	0	0	0	1.44284	0	0
MSTRG.10033.5	-	-	-	2:56253945-56258746	1133	5.82775	3.71482	3.44835	3.28999	1.43545	3.05677	4.38238		1.6453	1.86522	5.00049	5.06582	2.6543	4.56469	4.9821
MSTRG.10033.2	-	-	-	2:56234475-56260522	625	0	1.5712	1.85228	2.75262	0	0.554131	0		1.08455	0	0	0	0.916602	0	0
MSTRG.10033.1	-	-	-	2:56234473-56260547	776	11.6218	10.1245	5.2213	7.20533	8.38351	9.67001	10.376		5.67795	6.63805	10.343	9.45102	12.1801	8.03186	10.7293
NONGGAT001821.2	NONGGAT001821.2	NONCODEv4	NONGGAT001821	11:1374919-1375515	499	1.61378	1.96793	1.16	0.86206	1.25351	1.61953	1.07577		1.0189	1.32335	1.5769	1.91713	1.72207	1.32885	1.41404
NONGGAT007433.2	NONGGAT007433.2	PMID26117828	TCONS_00006755	5:9828476-9831483	556	0	0	0.260332	0	0	0.2077	0		0.304707	0	0	0	0	0	0
NONGGAT011971.2	NONGGAT011971.2	PMID26117828	TCONS_00010565	Z:56280369-56287683	429	0.37558	0.326854	0.674472	1.00272	0.583329	0.269187	0.312827		0.394912	0.30792	0.3667	0.371482	0.333844	1.23635	1.64477
NONGGAT004313.2	NONGGAT004313.2	NONCODEv4	NONGGAT004313	2:100466968-100471403	660	12.2004	16.5805	5.26195	7.1684	4.54941	5.42242	13.4197		12.0683	7.00415	6.43808	7.48856	9.76408	8.63989	11.3321
MSTRG.18409.1	-	-	-	4:77264034-77298090	1696	4.5579	4.54966	0	0	0.737688	0	1.50337		0	0	6.49548	3.66626	1.35104	0.860117	0
NONGGAT015250.1	NONGGAT015250.1	PMID24463510	Locus_118246	4:30687286-30695086	2775	0.116064	0.151644	0.20859	0.103344	0.225405	0.166419	0.290168		0.183218	0.285568	0.226867	0.114913	0.154831	0.334496	0.152533
NONGGAT015571.1	NONGGAT015571.1	PMID24463510	LocusReverse_65511	4:68504425-68541415	2640	0.487996	0.371969	0.328858	0.162942	0.331722	0.306115	0.305006		0.385174	0.350207	0.238468	0.301943	0.108499	0.401867	0.32072
NONGGAT008594.2	NONGGAT008594.2	PMID26117828	TCONS_00007481	7:21484090-21486977	1365	0.118039	0.102726	0	0	0.183332	0.0846015	0		0.124115	0	0	0	0	0.194335	0.103365
NONGGAT005651.2	NONGGAT005651.2	NONCODEv4	NONGGAT005651	28:3607514-3607903	260	0	0	0.556711	0.551498	0.481246	0	0		0	0	0.605054	0.612945	0	0	0.542667
MSTRG.27678.1	-	-	-	JH375176.1:28460-40759	676	2.85867	1.86774	2.78272	2.12073	3.33135	2.22013	1.5882		2.25634	3.12617	3.49203	1.41516	2.33028	1.56942	2.29632
NONGGAT014778.1	NONGGAT014778.1	PMID24463510	LocusForward_52941	3:68730999-68732711	539	1.49402	0	0.536824	2.12797	0	0.214251	0.248985		0.628964	0.735236	1.16801	1.18324	0.265712	0	0.523538
MSTRG.25873.2	-	-	-	AADN03019141.1:244-1022	488	1.65016	0	0.296608	1.17503	0	0	0		3.12559	1.35318	0.967403	0	0	0.271647	0
MSTRG.25873.1	-	-	-	AADN03019141.1:54-1020	456	0.353342	1.846	0.634536	0.31445	0.274395	1.01275	0.294304		0.743447	2.89658	2.4159	1.39861	0.94223	0.29071	0.618831
MSTRG.27073.3	-	-	-	AADN03024719.1:25-1369	1237	1.17173	1.92802	0	1.27486	1.51707	2.0532	1.51876		3.01394	0.8542	0	0	2.31536	0.536053	0
NONGGAT014990.1	NONGGAT014990.1	PMID24463510	Locus_99561	3:39647951-39652108	1292	0.249286	0.10853	0	0	0	0.0893816	0.207744		0	0	0	0	0	0	0
NONGGAT008012.2	NONGGAT008012.2	PMID26117828	TCONS_00007054	6:7418147-7421677	841	0.382969	0.333642	0.344053	0.511496	0.29756	0.274495	0.159575		0	0.471216	0	0.189496	0.510888	0.157627	0.167769
NONGGAT002931.2	NONGGAT002931.2	NONCODEv4	NONGGAT002931	15:9332367-9333987	687	0.234532	0.408432	0.421177	0.417436	0.182131	0.336027	0.390692		0.246605	0.384563	0.228987	0.464166	0.20847	0.386123	0
NONGGAT011815.2	NONGGAT011815.2	PMID26117828	TCONS_00010493	Z:32381478-32401984	1297	0.124228	0.108111	0	0	0.0964719	0	0		0	0.101848	0	0.122873	0	0	0
NONGGAT002892.2	NONGGAT002892.2	NONCODEv4	NONGGAT002892	15:8801380-8822409	411	0.783643	0.682707	0.352177	0.348879	0.304438	0.56168	0.653055		0.412208	0.64281	0.382759	0	0.348465	0.645418	0.343293
NONGGAT014516.1	NONGGAT014516.1	PMID24463510	CUFF.147618	24:1624160-1624553	290	0.555599	0	0	0	0.431462	0	0		0.584198	0	0	0	0	0	0
NONGGAT004880.2	NONGGAT004880.2	PMID26117828	TCONS_00004258	21:2332134-2338898	729	0.22102	0	0.396911	0	0.514914	0.15841	0.184092		0.697434	0.543611	0.431795	0.218609	0.19646	0	0
NONGGAT007851.2	NONGGAT007851.2	NONCODEv4	NONGGAT007851	5:52606722-52609723	498	0	0.281567	0.290652	0	0	0	0		0	0.265256	0	0	0.287588	0	0
NONGGAT000833.2	NONGGAT000833.2	NONCODEv4	NONGGAT000833	1:97568250-97591378	579	0	0	0	0	0	0	0		0	0	0.2717	0.275243	0	0	0
NONGGAT004579.2	NONGGAT004579.2	PMID26117828	TCONS_00003582	2:139337467-139369138	297	0	0	0	0.482792	0.421293	0	0.451861		0.570429	0.444773	0	0	0	0.446343	0
NONGGAT016232.1	NONGGAT016232.1	PMID24463510	blastnMouse.ENSMUSG00000090886_dup1	7:24740922-24741288	301	1.07002	0.932201	0	0.952753	1.24708	1.1506	0.891712		0	0.877724	0	1.58886	0	0.881284	0.468749
NONGGAT016344.1	NONGGAT016344.1	PMID24463510	LocusReverse_60343	8:7145790-7148604	499	0	0.281003	0.29007	0	0	0.231425	0.268943		0	0	0	0	0	0	0.282752
NONGGAT015658.1	NONGGAT015658.1	PMID24463510	LocusForward_70596	5:28732021-28752934	312	0	0.449424	0.927399	0.459581	0.401039	0.370131	0.430137		1.08658	0	0.504212	0.510788	0.918071	0.424885	0.452223
NONGGAT004565.2	NONGGAT004565.2	PMID26117828	TCONS_00004032	2:138264239-138265508	518	0	0.270696	0.27943	0.553627	0.241552	0.222936	0.518157		0.327061	0.510029	0.911375	0.307656	0.276485	0.255915	0.272381
NONGGAT014723.1	NONGGAT014723.1	PMID24463510	LocusForward_53903	3:49731726-49736957	600	0	0.233701	0	0.238982	0.41708	0	0		0.282362	0	0.26219	0	0	0.22094	0.235156
NONGGAT000800.2	NONGGAT000800.2	NONCODEv4	NONGGAT000800	1:91644866-91647185	1160	1.66592	1.33033	1.24743	1.35948	0.970686	0.597124	0.694152		1.1687	0.910901	1.08531	0.96208	1.23453	1.37183	1.3382
NONGGAT016332.1	NONGGAT016332.1	PMID24463510	LocusReverse_59977	8:3542813-3567148	1317	0.856002	0.319524	0.549418	0.762023	0.949977	1.49022	0.917103		1.02938	1.60462	0.955933	1.08952	0.978611	0.604147	0.642902
NONGGAT005829.2	NONGGAT005829.2	PMID26117828	TCONS_00005050	3:11355034-11361125	418	0.385464	0.671274	0	0.343037	0.29934	0.27627	0.321059		0.811033	0.948068	0.753058	0.381258	0.342629	0.634609	0.675088
NONGGAT000597.2	NONGGAT000597.2	PMID26117828	TCONS_00000263	1:75196774-75197487	535	8.4285	9.17812	7.57332	6.9674	10.2892	5.17879	5.26752		10.1364	11.6031	4.41236	7.15222	4.55062	7.68387	10.0232
MSTRG.7274.1	-	-	-	15:9107500-9108285	359	0.448813	0.781595	0	0	0.69707	0.321674	0.373824		0.471915	0.36796	1.31502	0.443916	0.398939	0.738904	1.17905
NONGGAT001405.2	NONGGAT001405.2	PMID26117828	TCONS_00001263	1:189465503-189470454	1719	20.517	17.792	14.3104	12.9271	13.2458	14.842	9.52418		20.4072	18.9013	15.7469	16.6019	12.2464	12.9602	11.4929
NONGGAT014477.1	NONGGAT014477.1	PMID24463510	LocusForward_44098	23:2810120-2811198	435	0	0	0	0	0	0.265474	0		0	0	0	0	0.329239	0	0
NONGGAT009941.2	NONGGAT009941.2	PMID26117828	TCONS_00009545	25:1955716-1956540	742	13.4565	17.9624	7.21564	11.0134	22.0877	4.0453	12.4792		5.7098	20.8265	10.6049	15.4708	10.4222	21.6252	13.1226
NONGGAT004292.2	NONGGAT004292.2	NONCODEv4	NONGGAT004292	2:97402172-97404949	354	0.455152	0.792634	0.408884	0.810109	1.06037	1.30456	1.89552		0.95766	1.8654	1.33359	1.35098	1.61829	1.12382	0.797138
NONGGAT016480.1	NONGGAT016480.1	PMID24463510	CUFF.206478	9:21888995-21892587	1246	0	0.112536	0.116168	0	0.200841	0.0926814	0		0	0.106017	0	0.127902	0	0	0.113237
MSTRG.9490.1	-	-	-	2:31006524-31010310	534	246.995	185.222	187.518	187.933	315.815	245.591	175.662		218.976	245.36	193.332	198.546	235.729	175.573	253.428
NONGGAT016501.1	NONGGAT016501.1	PMID24463510	Locus_102559	9:4718778-4721537	1338	0.240715	0.104799	0.216254	0.107167	0.0935157	0.0863087	0.200602		0.253372	0.394809	0.117574	0.119107	0.214079	0.0990762	0.105451
NONGGAT001915.2	NONGGAT001915.2	NONCODEv4	NONGGAT001915	11:8776623-8777834	551	0.292421	0.509242	0	0	0	0	0.243562		1.23021	0.239741	0	0.28923	0	0.722016	0.256068
NONGGAT000636.2	NONGGAT000636.2	NONCODEv4	NONGGAT000636	1:77898077-77900877	433	0.37211	0	0	0	0	0.2667	0		0	0.305075	0	0	0.33076	0	0
NONGGAT001618.2	NONGGAT001618.2	PMID26117828	TCONS_00001362	10:10182067-10183565	848	1.70924	1.81979	0.682592	1.18347	2.65565	3.67569	0.949548		1.39891	4.51685	0.927914	3.00815	2.3643	1.56374	0.499151
NONGGAT003633.2	NONGGAT003633.2	NONCODEv4	NONGGAT003633	2:2330331-2333219	475	0.339208	1.47664	0.91388	1.81094	0.263419	0	0		0.713709	0	0.331188	0.671331	0	0	0
NONGGAT007033.2	NONGGAT007033.2	NONCODEv4	NONGGAT007033	4:49075793-49079757	1308	0	1.28712	0	0.109625	0	0	0.102601		0.777415	1.11071	0.240656	0.121839	0	0.4055	0.215739
NONGGAT005999.2	NONGGAT005999.2	PMID26117828	TCONS_00005522	3:27040961-27048030	4126	0	0	0	0	0	0	0		0	0	0	0	0	0.0321289	0.0683924
NONGGAT004409.2	NONGGAT004409.2	NONCODEv4	NONGGAT004409	2:114909139-114910896	1615	0.0997671	0.347483	0.268788	0.177572	0.697211	0.214447	0.166195		0.104902	0.408887	0.389818	0.19745	0.266042	0.246335	0.262093
NONGGAT001271.2	NONGGAT001271.2	PMID26117828	TCONS_00000554	1:169442600-169445102	1192	0.675569	0.823824	0.485602	0.360879	0.524748	0.193667	0		0.284406	0.33246	0.528152	0	0.2403	0.444962	0.236734
NONGGAT009151.2	NONGGAT009151.2	NONCODEv4	NONGGAT009151	9:2163042-2167735	1044	6.32456	7.12225	3.32652	5.21834	2.99592	4.09144	4.24191		6.6554	3.4158	3.76854	4.12326	5.21255	5.71596	4.59581
NONGGAT012570.1	NONGGAT012570.1	PMID24463510	LocusForward_27581	1:194515625-194532888	292	0	0.480207	0	0	0.428507	0.395483	0		0.580196	0.452389	0	0	0	0.453986	0
NONGGAT006864.2	NONGGAT006864.2	NONCODEv4	NONGGAT006864	4:30685269-30689073	1339	1.08247	2.51465	1.51297	0.85659	2.05554	1.207	1.00226		2.5313	2.86056	1.4104	1.54792	1.81821	1.98077	2.42398
NONGGAT010481.2	NONGGAT010481.2	PMID26117828	TCONS_00009788	8:4472977-4474697	442	1.09321	1.58689	0.654634	0.32441	0.566172	0.261269	0.607252		1.15029	0.597726	0.712168	0.721453	0.324025	0.600151	0.638432
NONGGAT009044.2	NONGGAT009044.2	PMID26117828	TCONS_00007992	8:24645563-24663216	2660	0.0605729	3.53375	0.108778	1.67081	1.88134	1.8228	1.41261		2.61212	1.93651	1.47908	1.37854	0.161525	0.0997243	0.0530426
NONGGAT008358.2	NONGGAT008358.2	PMID26117828	TCONS_00007358	7:2833769-2834989	1131	0	0	0	0	0	0.102105	0.237317		0	0	0	0.140907	0	0	0
NONGGAT002258.2	NONGGAT002258.2	PMID26117828	TCONS_00001985	12:19752717-19754948	412	0.391077	0.68105	0.351322	0.348032	0	0.560317	1.30294		0.411207	0.961875	0.38183	0.773986	0.347619	0.321757	0.34246
MSTRG.10739.2	-	-	-	2:102625173-102678975	2107	0	5.79293	7.14242	2.6537	9.38161	7.99952	10.3179		8.52574	0	9.78472	7.64256	4.68973	7.48963	9.04163
MSTRG.10739.1	-	-	-	2:102625173-102678975	2110	29.1558	19.8808	13.3731	22.7619	25.8516	27.6302	13.9921		20.8824	27.2921	19.9145	12.5431	27.5555	13.8896	18.392
NONGGAT009259.2	NONGGAT009259.2	PMID26117828	TCONS_00008241	9:11067515-11071991	2017	0.239564	0.139114	0.0717624	0.142181	0.930401	0.686825	0.532286		0.168077	0.0654921	0.0779941	0.0790113	0.852002	0.986194	0.629639
NONGGAT001860.2	NONGGAT001860.2	NONCODEv4	NONGGAT001860	11:4494309-4498262	735	18.1859	16.0339	10.2376	13.6538	13.7874	12.8797	14.424		19.5985	17.2512	12.633	12.3643	11.4955	16.0576	11.7117
NONGGAT002107.2	NONGGAT002107.2	NONCODEv4	NONGGAT002107	12:4484429-4485816	604	15.9978	13.0076	11.9787	18.2767	14.2922	16.6287	14.4417		17.9568	20.3366	13.8095	20.5891	17.5453	13.8319	17.5227
NONGGAT000407.2	NONGGAT000407.2	PMID26117828	TCONS_00000825	1:50905305-50906717	686	0	0.204403	0.210998	0	0	0.16834	0		0	0	0.229321	0	0	0	0
NONGGAT003276.2	NONGGAT003276.2	NONCODEv4	NONGGAT003276	18:4800853-4801980	489	0.329497	0.573809	0.296002	1.46586	0.767632	0.472087	0.548886		0.346457	0.540276	0.321706	0.325901	0.585763	1.08465	0.577069
MSTRG.11926.1	-	-	-	20:10895007-10897455	540	5.36827	5.71577	5.0913	7.4337	0	3.20677	4.47318		0	4.89175	0	7.38111	0	1.96468	4.44261
NONGGAT001350.2	NONGGAT001350.2	PMID26117828	TCONS_00000598	1:179679054-179679779	597	0	0	0	0.240183	0	0	0		0	0	0	0	0.239898	0	0
NONGGAT009245.2	NONGGAT009245.2	NONCODEv4	NONGGAT009245	9:9661121-9665684	463	0.348	0.606031	0.312624	0.309696	0.270246	0.249419	0		0.365912	0.285308	0.339771	0	0	0.286315	0.304737
NONGGAT013961.1	NONGGAT013961.1	PMID24463510	CUFF.29277	2:117167767-117170483	1718	0.187472	0	0.168422	0	0.0728312	0.134372	0		0	0	0	0	0.166728	0.0771618	0.24638
NONGGAT000090.2	NONGGAT000090.2	PMID26117828	TCONS_00000044	1:13767315-13771125	1006	1.44079	2.23135	1.58228	1.28267	0.870524	0.918006	1.20062		1.34761	1.18165	1.40798	0.950941	1.13878	1.18637	1.26241
NONGGAT007196.2	NONGGAT007196.2	PMID26117828	TCONS_00006075	4:68764704-68774172	1798	5.37411	6.08627	5.95551	4.14626	5.21863	4.75135	4.55282		6.31498	5.06862	5.51429	6.02978	5.57535	5.31031	4.08127
NONGGAT013662.1	NONGGAT013662.1	PMID24463510	LocusForward_67083	19:9935255-9936365	316	0	0	0.458053	0.453764	0	0.73054	0		0	0	0	0.504322	0.90645	0	0
NONGGAT005966.2	NONGGAT005966.2	NONCODEv4	NONGGAT005966	3:21856886-21859255	894	0	0.470708	0	0.320782	0.699664	0	0		0.189505	0	0	0.356692	0.1602	0.148282	0.315645
NONGGAT005652.2	NONGGAT005652.2	NONCODEv4	NONGGAT005652	28:3607514-3608289	318	1.01282	0.882367	0.455172	0	0.786944	0	0		0.532759	0.415401	0.494698	0	0.450374	0.416868	0
NONGGAT012693.1	NONGGAT012693.1	PMID24463510	LocusReverse_25215	1:58831625-58832186	465	0.346503	0	0.933534	0.308364	0	0.496453	0		0.364338	0.284081	0	0	0	0.285084	0.303427
NONGGAT008356.2	NONGGAT008356.2	NONCODEv4	NONGGAT008356	7:2157387-2179861	418	0.770519	0.335456	0.34628	0	0.29934	0.27627	0.321059		0.811033	0.316023	0	0.381258	0.342629	0.317139	0
NONGGAT007087.2	NONGGAT007087.2	PMID26117828	TCONS_00006345	4:55477555-55491956	680	0	0	0	0	0	0	0		0	0	0	0	0	0	0
NONGGAT006194.2	NONGGAT006194.2	PMID26117828	TCONS_00005619	3:47423168-47425424	737	0	0.190258	0.392603	0.194558	0	0.156691	0		0.459989	0	0.427108	0.216236	0.194327	0.17987	0
NONGGAT012992.1	NONGGAT012992.1	PMID24463510	LocusReverse_25534	1:163619404-163623544	396	0	0.354092	1.09619	0.362094	0	0	0		0.85609	0.33358	0	0.402439	0.361664	0.334757	0.356297
MSTRG.11704.2	-	-	-	20:5713988-5727534	1309	7.99689	11.1465	8.51192	10.9523	7.16814	11.4651	14.1476		8.4152	9.98912	8.77661	7.55149	7.22059	12.9673	11.4273
NONGGAT000759.2	NONGGAT000759.2	PMID26117828	TCONS_00000327	1:88037241-88046887	1678	0	0.167218	0.0862603	0.170905	0	0.137575	0		0.504925	0	0	0	0.085351	0	0.252253
MSTRG.494.5	-	-	-	1:30625644-30633544	1159	0.694804	0.605182	1.49816	0.618469	2.80651	1.89255	1.50518		1.16971	0.797711	0.950517	1.10054	1.72988	1.48739	2.6787
MSTRG.11048.1	-	-	-	2:121974569-121988315	420	1.91733	0	0	0	0	0.274955	0		0.403375	0.314518	1.12403	0.379442	0.681995	0	0.335937
NONGGAT007582.2	NONGGAT007582.2	NONCODEv4	NONGGAT007582	5:23798866-23799960	468	3.09708	1.49873	1.8551	0.612775	1.06918	0.493271	0.573516		1.08639	0.846779	0.672603	0.681372	0.918071	1.41687	0.904445
NONGGAT005934.2	NONGGAT005934.2	PMID26117828	TCONS_00005497	3:19305075-19308635	695	11.1226	12.3137	8.95279	6.18845	13.5009	14.2853	11.9715		10.9728	3.0407	10.4163	6.42331	14.4237	18.3174	17.6649
NONGGAT009678.2	NONGGAT009678.2	PMID26117828	TCONS_00009410	4:90207140-90208719	1388	0.580171	0.202156	0.729778	0	1.08159	0.249519	0.483439		0.854665	0.856443	0.56691	0.689227	0.412735	0.66875	0.406711
NONGGAT005587.2	NONGGAT005587.2	PMID26117828	TCONS_00004936	28:923169-925617	1683	4.78447	3.66788	3.09522	2.30003	3.27079	2.67517	2.15291		6.64582	5.57194	5.14304	6.15754	3.23345	3.93972	2.93471
NONGGAT002652.2	NONGGAT002652.2	PMID26117828	TCONS_00002269	14:9050218-9053479	2109	1.37452	0.864759	0.96058	0.951716	0.830486	0.766324	0.509067		0.723228	0.688858	0.820866	0.680367	0.543201	0.817395	0.33457
NONGGAT005903.2	NONGGAT005903.2	PMID26117828	TCONS_00005472	3:16450031-16453819	1220	0	0.919976	0.237171	0.352597	0	0	0		0.416745	0	0.902991	0.522758	0.234785	0	0
NONGGAT007826.2	NONGGAT007826.2	PMID26117828	TCONS_00006963	5:50470387-50473895	376	0	0	0	0	0	0	0		0	0.351323	0	0	0	0	0.375249
MSTRG.27058.1	-	-	-	AADN03024651.1:398-1381	834	153.127	148.202	178.19	231.895	101.256	165.001	190.193		83.5151	177.372	188.701	184.477	131.016	109.714	195.77
MSTRG.20282.1	-	-	-	6:2579541-2586377	2703	26.8705	6.22847	20.8248	28.9066	47.5345	35.193	31.3275		20.0628	28.7319	49.4896	37.6908	28.5037	18.8883	36.5974
NONGGAT004291.2	NONGGAT004291.2	NONCODEv4	NONGGAT004291	2:97340313-97342520	367	0.877594	0	0	0	0.340937	0.314662	0.365675		1.38537	1.07982	0.857707	0.868889	0.390243	0.36121	0.384451
NONGGAT012921.1	NONGGAT012921.1	PMID24463510	LocusReverse_25184	1:134531973-134532395	332	0	0	0	0	0.37688	0	0.404225		0	0	0	0	0	0	0
MSTRG.10890.1	-	-	-	2:112071502-112117629	908	0.88687	0.309023	0.796897	0.789434	0.688876	1.01709	0.591201		0.746527	0.72726	0	1.05358	1.10396	0.438139	1.24327
NONGGAT002964.2	NONGGAT002964.2	NONCODEv4	NONGGAT002964	15:10695136-10696076	455	144.763	127.037	64.5598	103.035	39.3196	71.2968	79.3383		91.9971	103.341	132.473	91.8057	78.0557	104.049	105.14
NONGGAT016294.1	NONGGAT016294.1	PMID24463510	LocusForward_60527	8:16593697-16604661	1189	0.270881	0.117931	0.608564	0.482268	0.315704	0.388404	0.11287		0.285123	0.333299	0.264742	0.134033	0.240907	0.111492	0.593446
NONGGAT015540.1	NONGGAT015540.1	PMID24463510	Locus_118887	4:56383700-56397915	585	0	0	0	0.24511	0	0	0		0	0	0.268913	0	0	0.453447	0.241185
NONGGAT014051.1	NONGGAT014051.1	PMID24463510	LocusReverse_11509	2:10289418-10317012	341	0.472504	0	0.424472	0	0	0	0		0	0	0	0	0	0	0
MSTRG.23889.1	-	-	-	AADN03010813.1:1-959	443	6.54371	6.01705	5.22621	4.85453	4.23616	7.55744	5.45263		4.59038	4.47222	6.03926	4.67869	3.55591	4.78943	6.05236
MSTRG.23965.3	-	-	-	AADN03010999.1:519-5327	1115	0	8.43029	19.337	11.9579	6.39561	10.6645	2.64783		11.7032	10.0688	19.1958	3.14579	8.22001	9.39578	11.1374
NONGGAT004707.2	NONGGAT004707.2	PMID26117828	TCONS_00004099	20:4368406-4390995	633	1.01762	0.443274	0.228665	0	0	0.182434	0.212011		0.267642	0.626054	0.248522	0.503763	0.226254	0.209422	0
NONGGAT005595.2	NONGGAT005595.2	PMID26117828	TCONS_00004940	28:1057225-1059351	525	0.306902	0	1.10255	0.273123	1.42976	0.219964	0		1.29114	1.76104	0.899224	1.21479	0.272798	0.252503	0
MSTRG.23965.2	-	-	-	AADN03010999.1:27-5331	1614	10.9758	5.38932	22.5931	10.748	12.7898	13.3041	6.31909		9.76493	9.41081	13.5535	24.5967	15.6161	11.8315	11.8908
NONGGAT003326.2	NONGGAT003326.2	NONCODEv4	NONGGAT003326	18:9136223-9175112	2867	22.7495	15.8548	18.5737	20.2023	13.5275	17.9188	20.6421		15.605	17.1836	24.9212	26.4704	19.5805	15.7264	17.4242
NONGGAT004051.2	NONGGAT004051.2	NONCODEv4	NONGGAT004051	2:59031291-59033714	1490	0	0	0.291338	0	0.58775	0	0.0900689		0	0.531846	0	0	0	0	0.284081
NONGGAT005983.2	NONGGAT005983.2	NONCODEv4	NONGGAT005983	3:24762876-24786938	400	0.40281	0.701481	0.723371	0.358473	0.62562	0.577127	1.34203		0.423543	0.330244	0	0.398414	0.358048	0	0.705467
NONGGAT011598.2	NONGGAT011598.2	PMID26117828	TCONS_00010389	Z:150557-151812	549	0	0	0	0	0.227913	0.210348	0		0	0	0.286547	0.290284	0	0	0
NONGGAT004512.2	NONGGAT004512.2	PMID26117828	TCONS_00003551	2:128965518-128979987	491	0.655962	0	0	0	0	0.235196	0.546651		0	0	0	0	0.291688	0.269988	0.574719
MSTRG.4360.1	-	-	-	10:11993805-11997230	1370	1.41056	2.76491	0.739366	1.36042	1.0958	0.842683	1.95907		2.22657	1.63897	0.344593	0.581847	1.04529	1.45194	2.06007
MSTRG.16018.2	-	-	-	3:72553274-72557980	799	3.02336	0.526675	0.181158	3.76815	0.156601	0.144532	0.167963		2.75736	4.46319	0.196889	6.18579	0.179248	0.331998	0.176588
MSTRG.16018.3	-	-	-	3:72553443-72557980	630	5.62384	0.222572	0	1.36539	0.19861	0.183303	0		3.49704	1.25786	0	6.32667	0.227332	0	0
MSTRG.15469.1	-	-	-	3:45599975-45602615	381	1.26824	0.368033	1.13935	1.12905	0.985228	0.909007	1.40895		0.444665	0.346713	2.06528	1.25524	1.12771	0.696238	1.11097
NONGGAT002850.2	NONGGAT002850.2	PMID26117828	TCONS_00002475	15:7158790-7161439	1376	0.234068	0.407838	0.315475	0.625142	0.0909332	0.0839252	0.390124		0.985242	0.575908	0.228763	0.347564	0.312251	0.481902	0.512796
NONGGAT015923.1	NONGGAT015923.1	PMID24463510	LocusForward_47407	6:11793955-11981440	1101	0.146343	0.127357	0.394272	0.130236	0.113646	0.104887	0.121892		0.153876	0.11998	0.142883	0.144746	0.130081	0.240932	0.12815
NONGGAT015872.1	NONGGAT015872.1	PMID24463510	Locus_128111	5:55508520-55513311	598	0	0	0	0	0	0.193112	0.224419		0	0	0	0	0	0	0
MSTRG.10329.9	-	-	-	2:73772606-73789986	4626	1.21846	0	0	0	0	0.898396	1.01534		0	1.02785	1.25873	0	0	0	2.4404
MSTRG.10329.8	-	-	-	2:73772430-73804142	6618	1.41139	1.01756	1.15884	0.736536	1.09644	1.15132	1.05444		0.460924	1.03779	1.07011	0.530002	0.952111	1.4828	0.959533
MSTRG.10329.1	-	-	-	2:73720921-73771178	446	0.361264	0.943527	3.89321	0.643002	0.841641	2.84719	4.51325		0.760116	3.55359	0.705781	0.357322	2.56863	5.64921	3.79687
MSTRG.10329.3	-	-	-	2:73720982-73725430	321	0.501943	0.87412	0	0.446696	0.389794	0	0.836154		0.52778	0	0.490075	0	0	0.412972	4.39631
MSTRG.10329.2	-	-	-	2:73720957-73790196	4499	0.143177	0.311839	0	0.25494	0.278088	0	0		0.339028	0.0880846	0.384798	0.248058	0	0.0294652	0.219559
MSTRG.10329.4	-	-	-	2:73721000-73798068	14393	0.100704	0.302168	0.0201034	0.109567	0.156464	0.00802342	0.00932417		0.482751	1.32143	0.0218702	0.0110725	0.0199012	0.248765	0.0196058
MSTRG.10329.7	-	-	-	2:73772430-73796255	12540	2.47859	2.88647	0.830834	0.960346	2.47422	1.70313	1.05945		0.527051	0.768881	1.94525	1.46211	0.616688	2.37938	1.78928
NONGGAT005281.2	NONGGAT005281.2	NONCODEv4	NONGGAT005281	24:4265313-4266056	341	0.472504	0.411204	0.424472	0.420497	0.366933	0.338654	0.393556		0.496825	0.387383	0.461332	0.467348	0.419997	0.388751	0.413764
NONGGAT002215.2	NONGGAT002215.2	NONCODEv4	NONGGAT002215	12:13853505-13859624	686	1.64337	2.45416	2.10937	0.835884	0.72941	1.00971	0.391262		2.71738	1.34774	0.688181	1.162	0.417548	0.386686	0.822907
MSTRG.26967.1	-	-	-	AADN03024216.1:2-419	327	17.7295	0.428809	10.6204	14.4683	11.4778	14.1217	13.543		12.9562	14.9447	12.9943	15.1145	9.63467	10.5441	13.8095
NONGGAT003883.2	NONGGAT003883.2	PMID26117828	TCONS_00003288	2:34949079-34961787	5410	0	0	0	0	0	0	0.0248064		0	0	0	0	0.026473	0.0245035	0
NONGGAT004992.2	NONGGAT004992.2	PMID26117828	TCONS_00004302	21:6396476-6401240	4114	2.89674	3.23969	2.14557	2.0909	2.73693	2.21687	1.98978		3.6662	2.69678	2.33351	3.25534	2.92402	2.5465	2.94993
NONGGAT003992.2	NONGGAT003992.2	NONCODEv4	NONGGAT003992	2:49141944-49143852	555	3.48191	4.04458	0.78215	2.06662	0.225449	1.03997	0.483613		3.35878	2.14188	3.40274	0.574563	0.516105	0.477958	0.762667
NONGGAT014728.1	NONGGAT014728.1	PMID24463510	LocusForward_53813	3:53535677-53540690	269	0	0.521265	0.538085	0	0	0.429297	0		0	0	0	0	0	0	0.524511
MSTRG.27254.3	-	-	-	AADN03025540.1:183-1807	671	10.3203	8.99056	6.46956	5.98241	4.66131	9.29073	5.39991		11.1128	7.87346	7.97434	10.4547	4.90873	6.12648	5.0474
NONGGAT001750.2	NONGGAT001750.2	PMID26117828	TCONS_00001426	10:17961436-17963693	1069	2.25974	1.83737	2.70725	2.01175	1.63844	2.26784	1.38094		2.06093	2.96533	2.20824	1.78966	2.00949	1.11646	0.924036
NONGGAT014332.1	NONGGAT014332.1	PMID24463510	LocusForward_38756	20:1547233-1548529	842	0.573873	0.166533	0.171906	0.170296	0	0	0		0.201208	0.156885	0.186834	0.189271	0	0.472483	0.335139
NONGGAT008665.2	NONGGAT008665.2	NONCODEv4	NONGGAT008665	7:29835602-29841661	2918	9.05112	11.4429	6.84338	8.45066	10.4185	8.4665	8.1401		11.2669	9.68637	6.68772	8.305	8.88298	10.1344	9.04347
NONGGAT012275.1	NONGGAT012275.1	PMID24463510	CUFF.72084	1:73035766-73037382	1165	0	0.240852	0.124245	0	0.107403	0.0991253	0		0	0	0	0	0	0	0.12111
MSTRG.18543.1	-	-	-	4:84111645-84188305	490	2.30072	2.29055	1.1813	0.877894	1.27653	0.942475	0.821649		1.38336	2.15642	0.963454	0.65078	0.876851	1.35326	0.863837
NONGGAT009033.2	NONGGAT009033.2	NONCODEv4	NONGGAT009033	8:24068958-24069858	545	2.36387	1.80183	1.85859	1.57834	1.1477	1.27094	1.23122		1.55461	1.45404	2.8876	2.92552	1.31394	1.21669	0.776661
MSTRG.11017.8	-	-	-	2:120593753-120615117	520	0	0	0	0	0	0	0		0	3.04788	0	0	0	0	1.0856
MSTRG.11017.9	-	-	-	2:120593754-120616761	328	0.491231	0	0	2.18538	0	0.352076	0.409155		0	0	0.479616	0	0	0	0
NONGGAT008770.2	NONGGAT008770.2	PMID26117828	TCONS_00007881	8:1788466-1799357	386	0	0	0	0	0	0.299174	0.347675		0.438905	0.342221	0	0.412865	0	0	0
MSTRG.11017.2	-	-	-	2:120592448-120615146	1856	0	0	0.233886	0.154514	0	0.124381	0		0.0912809	0.49814	0.508801	0.859058	0	1.35751	0.608237
MSTRG.11017.1	-	-	-	2:120592448-120626110	1973	2.20381	0	4.47384	3.48787	1.3316	2.80863	3.80896		2.40502	0.535552	3.42991	1.9394	5.22601	2.41965	0.572168
MSTRG.11017.6	-	-	-	2:120593737-120595866	1719	1.21791	0.734491	3.19881	1.66804	0.58224	1.67896	0.936766		2.2675	1.99767	3.38736	2.50418	0.583125	0.462863	0.738791
MSTRG.11017.7	-	-	-	2:120593738-120642402	412	0	0	0	0	0	0	0		0	0	0	0	0	0	4.79512
MSTRG.11017.4	-	-	-	2:120593730-120615279	644	0.750312	0	1.79763	2.00367	0	0	0		1.05256	2.66615	3.91006	3.71357	0.22239	0	0
MSTRG.11017.5	-	-	-	2:120593737-120626110	745	1.72927	0.376634	2.52499	1.92431	0.167952	4.95876	0		1.81972	4.25495	4.22481	1.71212	0.19224	0.177938	0
NONGGAT001224.2	NONGGAT001224.2	NONCODEv4	NONGGAT001224	1:158443562-158456534	947	9.69319	14.2222	7.64004	12.4139	3.03853	3.90103	7.93568		8.58977	8.08931	6.14876	7.576	4.99029	7.00164	8.94088
MSTRG.16785.2	-	-	-	4:1440627-1444409	486	0.994241	1.1547	0.893196	0.59008	0.77237	1.42523	1.93296		2.0923	1.90236	0.971384	0.984049	1.17876	1.90993	1.45187
NONGGAT000285.2	NONGGAT000285.2	PMID26117828	TCONS_00000771	1:40691454-40692589	502	0.320964	0.279324	0.288336	0	0	0.230042	0		0	0	0.313375	0	0	0	0
NONGGAT012991.1	NONGGAT012991.1	PMID24463510	Locus_48369	1:163618794-163623239	1024	0.314528	0.41095	0	0.280057	0.244383	0.22544	0.262115		0.331066	0.258003	0.153627	0.155631	0	0	0.41336
NONGGAT015380.1	NONGGAT015380.1	PMID24463510	LocusForward_64808	4:79487600-79531914	1601	1.40821	1.13915	0.994234	1.34326	1.25031	1.37006	0.754419		1.58774	0.907434	1.08133	1.09543	1.34175	0.993955	1.3221
NONGGAT016149.1	NONGGAT016149.1	PMID24463510	Locus_5437	7:2294059-2295692	305	0	0.459739	0	0	0.410243	0.378626	0.440009		0	0.433107	0	0.522511	0	0.434636	0
MSTRG.6698.1	-	-	-	14:9691312-9696696	2106	1.29997	0.199816	0.343582	0.204258	0.178239	0.16445	0.127448		0.0804451	0.627179	0.822035	1.58976	0	0.440753	0.0669959
MSTRG.6698.2	-	-	-	14:9691424-9695090	344	0	0	0	0	0	1.34248	0		0	0	0	0	1.66534	0	0.410155
MSTRG.10755.1	-	-	-	2:103269954-103301292	1107	3.20056	3.5486	0.915024	2.46068	1.69523	2.50285	2.78819		3.52108	2.14756	0.995166	1.15224	2.19926	2.63539	2.42204
NONGGAT006693.2	NONGGAT006693.2	NONCODEv4	NONGGAT006693	4:9442082-9445409	3328	9.04902	9.78022	10.0875	6.97875	10.3379	11.0658	7.8228		10.3881	12.303	8.84298	8.76696	12.9093	14.8231	10.1767
NONGGAT014883.1	NONGGAT014883.1	PMID24463510	blastnPlatypus.Locus_173465	3:3525109-3525543	435	0	0	0.332747	0	0	0	0		0	0	0	0	0.329239	0	0.324353
NONGGAT003173.2	NONGGAT003173.2	NONCODEv4	NONGGAT003173	17:8781421-8783321	593	8.9621	8.28043	7.80871	9.91227	7.17304	8.37121	8.14677		9.71663	11.3592	9.02324	6.45267	7.96932	8.49786	9.75686
MSTRG.3449.1	-	-	-	1:171761043-171775662	1227	2.10007	2.74418	1.17932	1.05164	1.93724	2.72856	0.874997		1.93362	2.36817	1.53914	1.16943	1.51728	1.94538	1.26513
MSTRG.5787.1	-	-	-	12:19721879-19726109	1417	13.1836	16.7325	11.7437	9.91524	11.1246	9.53214	14.0164		14.4712	15.1	9.44044	12.1516	11.016	15.7224	15.6354
NONGGAT016707.1	NONGGAT016707.1	PMID24463510	LocusReverse_16033	Z:21771622-21772764	882	0	0	0	0	0	0	0.152157		0.384367	0.299541	0.178361	0	0.16238	0.300756	0.15997
NONGGAT000314.2	NONGGAT000314.2	PMID26117828	TCONS_00000145	1:45033490-45035129	514	0.31347	0.818702	0.844539	0.278968	0.730296	0.673797	0.52219		0.989162	0.770997	0.612409	1.24079	0.557272	1.0319	0.274501
NONGGAT000067.2	NONGGAT000067.2	NONCODEv4	NONGGAT000067	1:6621931-6623129	600	0.26854	0.233701	0.241241	0.238982	0.20854	0.384751	0		5.084	0	0	2.92296	0.238698	1.76821	1.17601
NONGGAT008931.2	NONGGAT008931.2	PMID26117828	TCONS_00007781	8:14890618-14893025	309	0	0.453788	0	0	0.809864	0.373725	0.434313		0.548276	0.855	0.509107	0	0	0.42901	0.456613
NONGGAT014840.1	NONGGAT014840.1	PMID24463510	LocusForward_53733	3:95201059-95202166	413	0	0.339517	0	0	0	0	0		0	0	0	0.385874	0	0	0
NONGGAT000297.2	NONGGAT000297.2	NONCODEv4	NONGGAT000297	1:43518068-43522373	3847	0	0	1.01559	0	0.585389	0.150034	0.767436		1.10129	1.27032	0	0	0.856188	1.34437	2.20094
NONGGAT007821.2	NONGGAT007821.2	PMID26117828	TCONS_00006668	5:50215261-50219294	2181	2.51054	0.707558	0.796136	0.591638	0.631015	0.793975	0.799864		1.01015	0.545045	1.08235	0.657907	0.853602	0.547222	0.452909
MSTRG.18728.1	-	-	-	5:516170-516612	256	0	3.28819	0	1.12023	0.488766	0.451098	1.04846		0	0	0	0	1.1189	0	1.10229
MSTRG.24250.1	-	-	-	AADN03012127.1:11-443	333	54.6485	55.1914	47.8	71.4675	42.4541	59.6295	62.4639		41.7311	57.1151	49.151	44.5266	45.1553	57.7435	50.8529
NONGGAT000136.2	NONGGAT000136.2	NONCODEv4	NONGGAT000136	1:19563425-19569329	851	0	0	0	0	0.147032	0	0.3154		0	0	0	0.187269	0	0	0
NONGGAT007707.2	NONGGAT007707.2	PMID26117828	TCONS_00006906	5:33681887-33685568	818	0.787475	0.686045	0.530676	0.350585	1.37652	1.55238	0.328124		2.90043	0.322977	1.53907	0.584655	0	0.162059	0.344972
NONGGAT006149.2	NONGGAT006149.2	PMID26117828	TCONS_00005185	3:39933572-39935695	299	1.07718	0.468965	0.96772	0.479563	0.418475	0.772076	0.448839		0.566613	0.883595	0.526134	0.532996	0.478993	0.443358	0.471884
NONGGAT013823.1	NONGGAT013823.1	PMID24463510	LocusForward_10723	2:52955745-52977499	649	0	0.216056	0	0	0	0	0		0	0	0	0	0.220676	0	0
NONGGAT011989.2	NONGGAT011989.2	NONCODEv4	NONGGAT011989	Z:59554994-59556642	1534	0	0	0	0	0	0	0		0	0	0	0	0	0	0
NONGGAT011918.2	NONGGAT011918.2	PMID26117828	TCONS_00010548	Z:49778472-49780881	2410	0	0	0	0.0594977	0.0519187	0	0		0	0	0	0	0	0.0550058	0
NONGGAT012068.2	NONGGAT012068.2	PMID26117828	TCONS_00010824	Z:68205630-68212311	358	0.450066	0	0.404315	0	0	0.644834	0		0	0	0	0	0.800106	0	0
NONGGAT008013.2	NONGGAT008013.2	PMID26117828	TCONS_00007196	6:7422062-7424573	1333	0.241618	0.105192	0.108586	0.107569	0.187733	0.173181	0.302032		0.127095	0.0990979	0.118015	0	0.429765	0.0994478	0.31754
NONGGAT006613.2	NONGGAT006613.2	NONCODEv4	NONGGAT006613	4:1457079-1458194	917	0	0	0	0	0	0	0		0	0	0	0.17379	0	0	0
NONGGAT002445.2	NONGGAT002445.2	PMID26117828	TCONS_00002175	13:14730268-14731580	325	0	0	0.445369	0.441198	0	0	0.412931		0	0	0	0	0.440674	0	0
NONGGAT007715.2	NONGGAT007715.2	PMID26117828	TCONS_00006627	5:35218682-35227736	372	0.433129	0	0.389099	0.385455	0	0	0		0	0	0.846178	0	0.384997	0.356355	0.379283
NONGGAT006302.2	NONGGAT006302.2	PMID26117828	TCONS_00005249	3:65959938-65962397	621	0.259459	0	0.233083	0	0	0	0		0.272814	0	0	0	0.230626	0	0
NONGGAT014026.1	NONGGAT014026.1	PMID24463510	CUFF.15097	2:3187384-3188968	568	1.13407	0.740868	0.254832	0.504892	0.440578	0.406427	0.472545		1.49166	0.465132	0.276961	0.280574	0	0.700406	0.496808
NONGGAT007553.2	NONGGAT007553.2	PMID26117828	TCONS_00006836	5:21809240-21817535	422	0	0	0	0	0	0.54704	0		0.401463	0	0.372782	0	0	0	0.334345
NONGGAT007709.2	NONGGAT007709.2	NONCODEv4	NONGGAT007709	5:33878325-33923315	310	0.519754	0	0	0	0	0	0		0	0.426121	1.01541	0.514083	0	0.427626	0.45514
NONGGAT008456.2	NONGGAT008456.2	PMID26117828	TCONS_00007614	7:10796250-10797472	643	0.500898	0.218072	0.225109	0.223001	0.778188	0.718216	0.62614		0.527234	0.205439	0.489546	0.495929	0.668207	0.61871	1.09737
NONGGAT011834.2	NONGGAT011834.2	PMID26117828	TCONS_00010722	Z:34615073-34638911	661	0.243758	0	0	0.216928	0.567885	0.349245	0.20303		0	0.39969	0.237994	0	0.21667	0.401311	0.213455
NONGGAT011083.2	NONGGAT011083.2	NONCODEv4	NONGGAT011083	2:327668-328066	344	0	0	0	0.41683	0.363733	0	0		0.492492	0.384004	0	0	0.416334	0.38536	0
NONGGAT015875.1	NONGGAT015875.1	PMID24463510	LocusReverse_70409	5:58240986-58241860	272	0.592367	0.515516	0	0	0	0	0		0.622858	0.485653	0	0	0	0	0.518726
NONGGAT015286.1	NONGGAT015286.1	PMID24463510	LocusForward_65550	4:48657322-48695779	865	2.97894	2.59508	1.00368	3.81201	1.01242	2.93619	2.7925		1.9592	0.610699	1.63749	2.76479	3.3111	0.919839	0.978845
NONGGAT013376.1	NONGGAT013376.1	PMID24463510	blastnMouse.ENSMUSG00000087306	13:12920813-12924922	286	2.81566	2.94328	1.51781	1.00272	1.74956	0.40378	0.938481		2.37009	2.30892	1.65067	1.6722	1.00153	1.39102	1.48
MSTRG.25166.1	-	-	-	AADN03016227.1:1221-2135	545	1.47757	0.514849	1.32768	0.789299	1.37729	1.05905	0.738731		1.55461	0.727142	0.866225	1.46262	1.31394	1.45993	0.517774
NONGGAT003995.2	NONGGAT003995.2	PMID26117828	TCONS_00003337	2:50425669-50427938	239	0	0.586696	0	0	0	0	0.561518		0	0	0	0	0	0	0.590349
NONGGAT012363.1	NONGGAT012363.1	PMID24463510	LocusForward_26924	1:103970742-103983111	1393	0.231211	0.402861	0.207716	0.102936	0.26947	0.165722	0.192682		0.243368	0.379221	0.112932	0.343322	0.514067	0.190428	0.303862
NONGGAT003574.2	NONGGAT003574.2	NONCODEv4	NONGGAT003574	19:8704710-8705712	913	0.176477	0.30733	0.158538	0.314106	0.274094	0.126485	0.146991		0.185561	0.434055	0.344774	0.174552	0.156866	0.145196	0.154538
NONGGAT013340.1	NONGGAT013340.1	PMID24463510	Locus_104997	12:18508476-18525342	596	0.270342	0.235269	0	0.240586	0	0.19376	0.225172		0	0.22164	0	0.267392	0.2403	0.222423	0.236734
NONGGAT007577.2	NONGGAT007577.2	NONCODEv4	NONGGAT007577	5:23471181-23484215	258	26.8407	44.0462	24.117	32.7851	17.9418	22.3731	20.8056		23.6465	28.6681	26.8392	27.1903	26.0881	27.2418	21.3313
MSTRG.27235.1	-	-	-	AADN03025445.1:682-1891	629	0.512046	0.222926	0.690132	0.683892	0.994434	1.46823	0.853435		0.808313	0.630036	0.750544	0.760331	1.82132	1.89744	1.34611
NONGGAT008662.2	NONGGAT008662.2	PMID26117828	TCONS_00007690	7:29256725-29257793	241	0	0	0.600601	0	0.519187	0.479174	0.556858		0	0	0.652756	0	0	0	0
MSTRG.9444.12	-	-	-	2:28869568-28884962	4125	2.77192	2.27873	1.33303	1.77254	1.18284	1.28738	2.92793		2.958	2.3374	0.991956	0.115939	1.70113	2.95762	2.25787
NONGGAT008466.2	NONGGAT008466.2	PMID26117828	TCONS_00007619	7:11506154-11507428	577	3.07021	3.16079	2.50784	1.2423	2.16832	1.80068	3.25599		4.11187	2.51786	2.45481	1.65797	2.48189	2.75792	2.44578
NONGGAT013049.1	NONGGAT013049.1	PMID24463510	Locus_49236	1:182358623-182425595	11453	0.0281216	0.0244995	0.0379021	0.0375594	0.032775	0.010083	0.0117177		0.0296003	0.0230678	0.0274844	0	0.0375148	0.0347359	0.0123193
NONGGAT012817.1	NONGGAT012817.1	PMID24463510	LocusReverse_26866	1:97415565-97416258	512	0.943752	0.548032	0.565134	0.280057	0.488766	0.225549	0.262115		0.330893	0.258003	0.307254	0	0.279725	0.258914	0.275573
MSTRG.23016.11	-	-	-	9:7720102-7725095	2353	1.98479	0	0	0	0.212654	0	0.79843		0	3.87309	0.133777	0	0.121733	0.0563383	1.67927
MSTRG.23016.12	-	-	-	9:7720553-7731552	2579	2.62264	2.17598	3.31041	1.61209	3.2987	1.11909	2.65377		1.77421	2.91915	4.0885	3.7092	1.66587	0	0
MSTRG.23016.13	-	-	-	9:7720559-7731567	2672	0.120538	0.105012	0.054171	0.0536637	1.45148	1.20976	0.904011		0.0634047	0.0988754	0.117806	0.0596429	2.67979	4.06966	2.00688
NONGGAT009433.2	NONGGAT009433.2	PMID26117828	TCONS_00008315	9:22249076-22256056	2208	2.84455	4.63838	2.35927	3.50623	0.963255	1.41168	0.911643		2.53285	2.69184	3.49255	3.10489	2.20517	2.22216	2.68429
MSTRG.25332.1	-	-	-	AADN03017000.1:233-2256	550	58.8543	61.4751	33.4134	65.4269	58.2319	66.7482	70.2705		65.3223	68.6809	77.8301	75.9484	65.615	70.4044	60.2954
NONGGAT012232.1	NONGGAT012232.1	PMID24463510	LocusForward_26922	1:53220214-53240964	264	0.610317	3.71969	0.548276	0.543142	0.473955	2.1863	0.508344		0.641732	0.500369	5.36526	0.603658	1.62749	0.502136	2.67276
NONGGAT016249.1	NONGGAT016249.1	PMID24463510	Locus_5336	7:35077741-35079667	319	0	0	0	0	0	0	0		0.531089	0	0	0.499579	0	0	0
NONGGAT006722.2	NONGGAT006722.2	PMID26117828	TCONS_00005862	4:12198851-12201218	1071	5.71395	4.32278	8.64704	6.82701	12.6159	4.95841	3.38314		5.69635	3.32968	6.1717	7.59208	6.41825	2.47642	4.21633
NONGGAT008458.2	NONGGAT008458.2	NONCODEv4	NONGGAT008458	7:10957300-10961879	448	1.7975	2.81828	2.5841	2.24014	3.63029	2.31919	2.09692		3.0261	2.9483	2.81019	2.13537	2.23748	1.77603	1.88996
NONGGAT014934.1	NONGGAT014934.1	PMID24463510	Locus_99215	3:18113792-18117209	656	0.245616	0.427733	0.220648	0.218581	0.190738	0	0.204577		0	0.201368	0.479845	0	0.218322	0.202079	0.215081
MSTRG.7754.2	-	-	-	17:5335037-5339692	511	10.0849	11.5312	9.06177	10.6613	7.34489	8.13303	10.5046		6.96444	10.5972	10.7793	9.67211	8.96788	11.9377	10.2178
NONGGAT005749.2	NONGGAT005749.2	PMID26117828	TCONS_00005399	3:3571962-3575189	693	0.464758	0.202338	0.208867	0.206911	0	0	0		0	0.190617	0	0	0	0.38278	0.203598
NONGGAT016083.1	NONGGAT016083.1	PMID24463510	CUFF.3847	7:9967276-9973699	5699	0.0282723	0	0.0253983	0.0251604	0.0219554	0	0		0.0594862	0.0231791	0.0276038	0	0	0.0232609	0.0247576
NONGGAT005755.2	NONGGAT005755.2	PMID26117828	TCONS_00005403	3:3901685-3903134	324	0.497296	0.866026	0	0.88512	0.77237	0.356423	0.828412		1.04633	0.407708	0.485537	0.984204	0	0.409148	0
NONGGAT015889.1	NONGGAT015889.1	PMID24463510	Locus_87492	6:2541453-2653851	796	0	0	0	0	0.157191	0	0		0.212836	0	0.197631	0	0.179923	0.166538	0.177253
MSTRG.25454.1	-	-	-	AADN03017519.1:536-979	260	1.23876	2.1584	2.78301	0.551498	2.88701	1.7762	1.54849		1.30389	2.03175	2.42137	1.22647	0.550842	1.53012	2.71388
NONGGAT003034.2	NONGGAT003034.2	PMID26117828	TCONS_00002750	17:571383-574851	1788	0.090114	0.235354	0.161828	0.0801954	0.489792	0.387396	0.150115		0.189604	0.369325	0.264034	0.356692	0.3204	0.296641	0.315724
NONGGAT013776.1	NONGGAT013776.1	refseq	NR_131198_dup2	2:33158600-33160633	900	0.715727	0	0.321498	1.75222	0.139027	0	0.745571		0	2.49487	1.57381	1.41725	0	0.884068	0
NONGGAT002262.2	NONGGAT002262.2	PMID26117828	TCONS_00001989	12:19755743-19761092	978	4.94001	5.02075	3.99487	4.1045	3.83767	3.77738	3.70485		5.54494	3.91645	2.89658	3.2604	2.92853	4.33903	4.0402
NONGGAT014652.1	NONGGAT014652.1	PMID24463510	LocusForward_53189	3:25576824-25579441	557	0.289271	0.251742	0	0	0	0	0		0	0	0.282431	0	0	0	0.25331
NONGGAT006868.2	NONGGAT006868.2	PMID26117828	TCONS_00005922	4:31767000-31795552	282	0	0.497235	0	0	0.443702	0	0		0	0	0	0	0	0.940662	1.00066
NONGGAT003969.2	NONGGAT003969.2	NONCODEv4	NONGGAT003969	2:46894478-46895725	457	0	0.306828	0	0	0	0	0		0	0	0	0	0	0.290074	0
NONGGAT005863.2	NONGGAT005863.2	NONCODEv4	NONGGAT005863	3:14748072-14750685	1250	1.41721	1.12237	0.694549	0.573445	0.4003	0.277065	0.107362		0.94902	0.845316	0.503645	0.637704	0.22915	1.27306	1.58047
MSTRG.26747.6	-	-	-	AADN03023129.1:996-1938	256	0	0.547736	0.56541	0	1.4663	0	1.04846		0	1.03201	0	0.622523	0	1.55403	0
NONGGAT004533.2	NONGGAT004533.2	NONCODEv4	NONGGAT004533	2:135348967-135351025	1109	0.145287	0	0.130518	0	0.112826	0.208161	0.121012		0	0.238228	0	0	0	0.119535	0
NONGGAT014254.1	NONGGAT014254.1	PMID24463510	LocusReverse_10763	2:100761904-100762533	336	0.479535	0	0	0	0	0	0		0	0	0	0	0	0	0.419921
NONGGAT006289.2	NONGGAT006289.2	PMID26117828	TCONS_00005246	3:64311950-64312354	295	0	0.475323	0.490661	0.486066	0.424149	0	0.909849		0	0	0.533268	0.540223	0.485488	0	0
NONGGAT013748.1	NONGGAT013748.1	PMID24463510	LocusForward_10139	2:28683196-28684386	258	0.624511	1.08757	0.561027	0.555773	0.484977	0.447601	0.520166		0.656656	0.512006	0.609745	1.23598	0	0.513814	0
NONGGAT014108.1	NONGGAT014108.1	PMID24463510	LocusReverse_10524	2:35113364-35122777	1051	4.90333	4.00465	5.50723	5.45632	5.23761	5.38229	4.85199		6.28851	5.90641	5.24096	6.97811	5.58664	5.42562	6.57917
NONGGAT003842.2	NONGGAT003842.2	PMID26117828	TCONS_00003708	2:28410280-28420662	348	2.77653	1.6126	2.49479	2.88386	2.51652	1.32705	1.54256		2.43467	2.27716	2.26112	2.2906	1.23465	0.380931	1.21632
NONGGAT001517.2	NONGGAT001517.2	NONCODEv4	NONGGAT001517	10:1889573-1891600	1398	1.26717	1.00355	1.1386	0.307702	0.715931	0.90833	0.959962		1.33342	0.850316	0.337691	0.798292	0.819464	0.663966	0.605652
NONGGAT011679.2	NONGGAT011679.2	PMID26117828	TCONS_00010428	Z:10857834-10860829	2996	6.93416	5.7598	3.42921	2.63189	2.0879	1.54132	2.59796		5.88275	4.01172	2.57395	2.12862	1.912	5.00167	3.2029
NONGGAT005008.2	NONGGAT005008.2	NONCODEv4	NONGGAT005008	22:725774-727060	448	0	0	0	0	0	0	0.29956		0	0.29486	0	0	0	0.295902	0
MSTRG.20090.4	-	-	-	5:54975234-54984340	2248	5.58779	5.74166	27.5503	3.95406	3.89573	3.80023	5.25325		0.603066	7.63801	0.630083	15.2483	2.6119	6.90193	4.01752
NONGGAT001666.2	NONGGAT001666.2	NONCODEv4	NONGGAT001666	10:12689914-12692977	2828	0	1.78595	1.02336	0.659045	0	0.0816304	0.949053		1.49812	0	0	1.80404	0.202573	0	0
NONGGAT000403.2	NONGGAT000403.2	NONCODEv4	NONGGAT000403	1:50709202-50713499	341	0	0	0	0.420497	0.366933	0	0		0	0	0	0	0.419997	0	0
NONGGAT001507.2	NONGGAT001507.2	PMID26117828	TCONS_00001310	10:1319536-1321572	1366	0	0.821647	1.16528	0.629718	0.549505	0.845151	1.0807		0.744406	0.483421	0	1.16721	1.25804	0.48543	0.929708
NONGGAT011818.2	NONGGAT011818.2	NONCODEv4	NONGGAT011818	Z:32614194-32616077	836	0	0.671274	0.34611	0.685905	0.29934	0.276137	0.16053		0.405516	0.789895	0.564704	0.572067	1.02789	0.317305	0
NONGGAT002405.2	NONGGAT002405.2	PMID26117828	TCONS_00002155	13:10612308-10614114	1194	3.91139	4.11247	2.78739	2.28139	3.4578	5.12446	3.82141		4.68387	2.98668	4.086	3.47179	5.15733	4.99787	4.01844
NONGGAT015458.1	NONGGAT015458.1	PMID24463510	CUFF.229807	4:20755844-20760498	2147	0	0	0	0	0	0.0537872	0		0	0	0	0	0.0667066	0.0617438	0
NONGGAT015378.1	NONGGAT015378.1	PMID24463510	Locus_118193	4:79382367-79384008	633	0.25454	0	0.228665	0	0	0	0		0	0	0	0	0.226254	0	0
NONGGAT002881.2	NONGGAT002881.2	NONCODEv4	NONGGAT002881	15:8408704-8418827	1656	0.097297	0	0	0	0.075558	0	0		0.102305	0.079769	0	0	0	0.0800507	0
NONGGAT011677.2	NONGGAT011677.2	PMID26117828	TCONS_00010427	Z:10699577-10700241	559	25.9284	33.129	17.6025	21.2868	16.114	15.6957	20.4055		28.8004	25.0453	15.7657	11.9789	12.2969	20.4016	20.1955
NONGGAT015493.1	NONGGAT015493.1	PMID24463510	Locus_118743	4:32359182-32360979	1635	0	0	0	0.0876999	0.0765285	0	0.0820812		0	0.0807936	0	0.0974714	0	0	0
MSTRG.25515.1	-	-	-	AADN03017759.1:1-446	236	103.041	107.6	131.214	174.347	74.2164	152.622	129.079		71.8088	162.3	134.037	121.602	90.415	98.8959	129.756
MSTRG.19082.1	-	-	-	5:15365176-15366594	713	1.12942	0.983739	1.01484	0.804231	0.877278	0.809512	0.941113		0.950696	1.11143	1.76573	2.01247	1.20521	1.6739	1.18752
NONGGAT000493.2	NONGGAT000493.2	PMID26117828	TCONS_00000208	1:60417204-60419720	2313	0.208907	0.121311	0.0625788	0.123986	0	0.0499269	0.0580211		0.219814	0.0571109	0.068013	0.137865	0.0619192	0.0573126	0.0610002
MSTRG.7941.7	-	-	-	17:9500714-9512065	754	0.427158	0.744277	0.383751	0.190172	1.82526	2.29663	1.60189		0.449618	0.350391	0.626117	0.634281	0.759783	0.351812	0.935819
NONGGAT011837.2	NONGGAT011837.2	NONCODEv4	NONGGAT011837	Z:34877861-34878472	396	6.50704	3.18836	5.11581	1.44802	3.47536	3.4983	3.05006		3.42347	4.66943	1.98705	4.02629	2.89296	3.01387	4.27627
MSTRG.11716.1	-	-	-	20:5869977-5871379	440	4.75815	6.05808	4.60423	2.93264	3.41192	4.19804	2.44005		3.8516	7.80453	2.50375	4.34805	3.58016	5.42496	1.92432
MSTRG.9974.1	-	-	-	2:53379812-53413052	959	1.17555	0.877766	0.905304	0.747451	0.39142	0.361138	0.559761		0.883487	1.23956	0.656472	0.997546	0.74671	1.10629	0.588649
MSTRG.24896.1	-	-	-	AADN03014953.1:213-1175	624	2.58075	1.57371	0.695662	2.06789	1.40344	0.924972	2.36575		0.81479	0.846563	0.756558	1.78848	1.6064	1.06266	2.03523
NONGGAT005086.2	NONGGAT005086.2	PMID26117828	TCONS_00004472	23:115757-122276	1159	0.555784	0.484198	0.499429	0.247436	0.43173	0.398458	0.115792		0.146175	0.683736	0.135733	0.550271	0.370714	0.343253	0.121737
MSTRG.22015.1	-	-	-	8:3572205-3602436	407	1.18723	1.72336	0.71093	1.05692	2.15171	3.40375	2.96763		0.416259	2.59618	0.773411	1.95855	2.11134	2.93241	3.46736
MSTRG.25732.1	-	-	-	AADN03018537.1:99-707	288	12.3021	4.8714	10.5514	5.97358	12.1632	13.2279	10.2511		6.47265	11.9236	11.4755	16.6079	11.9339	10.5906	13.7199
NONGGAT016112.1	NONGGAT016112.1	PMID24463510	LocusForward_2953	7:27294612-27301090	459	0	0.305491	0.315348	0	0.272601	0	0		0	0	0	0	0	0	0
NONGGAT013778.1	NONGGAT013778.1	refseq	NR_131200_dup2	2:33158600-33160633	741	0	0	0	0	0	0	0		0	0	0	0	0	0	0
NONGGAT008986.2	NONGGAT008986.2	NONCODEv4	NONGGAT008986	8:19904109-19908559	751	0	0.186712	0.385284	0	0.16661	0	0.178699		0.225589	0.703402	0.628618	0.212205	0.190704	0.353218	0
NONGGAT006652.2	NONGGAT006652.2	NONCODEv4	NONGGAT006652	4:4097472-4099257	855	4.33213	3.11761	2.70785	2.17986	1.17061	2.1604	3.29605		1.98211	0.4635	3.12911	2.23759	2.84746	3.87744	4.62143
NONGGAT009126.2	NONGGAT009126.2	PMID26117828	TCONS_00008034	9:596840-599444	1021	0.315453	0.686979	0.425165	0.561622	0.612634	0.904519	0.52577		0.663904	0.64677	0.616608	0.624647	0.280547	0.389648	0.552903
NONGGAT002145.2	NONGGAT002145.2	PMID26117828	TCONS_00001832	12:6436392-6442359	680	0	1.03148	0	0	0.184006	0.339486	0		0.996833	0.194261	0.462909	1.17225	1.47411	0.390098	0
NONGGAT012467.1	NONGGAT012467.1	PMID24463510	LocusForward_27003	1:152946533-152953634	537	0	0	0	0	0	0	0		0	0.245992	0	0	0	0	0
NONGGAT006729.2	NONGGAT006729.2	PMID26117828	TCONS_00005868	4:12457127-12465616	1232	0.522852	0	0.939672	0.465435	0	2.53002	1.74278		0.137514	0.643222	1.27739	0.776499	1.51113	4.3056	1.94725
NONGGAT008978.2	NONGGAT008978.2	NONCODEv4	NONGGAT008978	8:19672153-19674031	1330	0.242163	0.738344	0.217555	0.323435	0.658457	0.2604	0.403617		0.382278	0.297964	0.354957	0.359585	0.215367	0.299121	0.530532
NONGGAT013777.1	NONGGAT013777.1	refseq	NR_131199_dup2	2:33158600-33160633	884	2.36831	2.69792	1.63691	0	3.53816	2.22016	2.42886		3.06738	0	0	0	2.91606	1.9501	3.51201
NONGGAT007960.2	NONGGAT007960.2	NONCODEv4	NONGGAT007960	6:1057681-1131991	1243	0	0.112808	0.116448	0	0	0	0		0	0	0	0.256542	0	0	0
MSTRG.26220.1	-	-	-	AADN03020716.1:63-420	239	14.8243	12.9143	13.9253	14.9965	13.6098	14.9741	16.2835		16.3089	13.2633	12.5112	12.0075	15.5791	13.3165	11.2184
NONGGAT012789.1	NONGGAT012789.1	PMID24463510	LocusReverse_27915	1:91629852-91637164	2713	0	0	0.26671	0	0.184436	0	0		0.187405	0.340784	0.290037	0.0587415	0	0	0.520168
NONGGAT014453.1	NONGGAT014453.1	PMID24463510	LocusReverse_926	21:1706917-1709534	215	0	0	0	0	0	0	0		0	0.614407	0	0	0	0	0
NONGGAT001925.2	NONGGAT001925.2	PMID26117828	TCONS_00001639	11:9435465-9449534	1362	0.591247	1.13303	0.318717	0.421011	0.275604	0.33907	0.394134		0.373296	0.678816	0.693344	0.234128	0.420614	0.486855	0.207186
NONGGAT008135.2	NONGGAT008135.2	PMID26117828	TCONS_00007100	6:17143106-17143852	511	0	0	0	0	0.244861	1.5815	0		0	0	0	0	0	0	0
NONGGAT010870.2	NONGGAT010870.2	PMID26117828	TCONS_00010003	3:15986680-15987585	432	0.372972	0.324584	0.335058	0.33192	0.289639	0.267317	0.310654		0.39217	0.305781	0.364153	0.368902	0.331526	0.306861	0.326605
NONGGAT011742.2	NONGGAT011742.2	NONCODEv4	NONGGAT011742	Z:22265728-22269852	2174	0.222264	0.129067	0.199675	0.131913	0.287718	0.0531191	0.123462		0.0779289	0.182287	0	0	0.0658781	0	0.129801
NONGGAT007469.2	NONGGAT007469.2	PMID26117828	TCONS_00006777	5:13262212-13288551	334	0.964303	0.419822	0	0.429309	0.374623	0.345752	0.401805		0	0	0.471	1.43188	0	0.396898	0
NONGGAT000174.2	NONGGAT000174.2	PMID26117828	TCONS_00000710	1:24590665-24593535	1499	0.214861	0.0935426	0	0	0	0	0.0895282		0.11302	0	0	0.106315	0.095543	0.0884349	0
NONGGAT002533.2	NONGGAT002533.2	PMID26117828	TCONS_00002318	14:851676-855228	922	0	0	0	0	1.22125	1.87815	0.291112		0.735191	1.43258	0	0.864566	1.08719	0	1.22439
NONGGAT007528.2	NONGGAT007528.2	NONCODEv4	NONGGAT007528	5:17580595-17597169	1237	0.26037	0.226833	0.117013	0.231834	0	0	0		0.136958	0	0	0.386619	0	0	0.114061
NONGGAT003322.2	NONGGAT003322.2	PMID26117828	TCONS_00002864	18:8153821-8154355	438	5.88308	5.44512	3.30371	3.27309	2.28509	2.63579	2.45119		6.96438	5.12646	3.59302	4.00406	2.94253	3.3305	3.86622
NONGGAT006357.2	NONGGAT006357.2	PMID26117828	TCONS_00005270	3:72632040-72632554	233	0.691518	0.601804	0.621223	0.615405	0.537013	0.495627	0.575977		0.727113	0.566942	1.35098	0.683973	0	0.568944	0.605551
NONGGAT003602.2	NONGGAT003602.2	PMID26117828	TCONS_00003158	2:520744-523210	645	4.49436	4.56767	5.15991	4.66784	2.90949	3.75864	3.74499		3.94104	5.93843	4.87982	3.70782	5.32864	5.96239	4.1569
NONGGAT013305.1	NONGGAT013305.1	PMID24463510	Locus_105116	12:3296344-3298178	1371	0	0.306939	0	0.104587	0.547501	0.252612	0.0978867		0.123572	0.0963512	0.114744	0	0.208926	0.290175	0.102913
NONGGAT013475.1	NONGGAT013475.1	PMID24463510	Locus_71767	14:4962855-4968468	236	0	0.594154	0	0	0	0	0		0	0	0.666585	0.675279	0	0	0
NONGGAT006801.2	NONGGAT006801.2	NONCODEv4	NONGGAT006801	4:22844618-22845767	483	0	0.290311	0.299679	0	0.259056	0	0		0	0.273494	0	0.32995	0	0.27446	0.292119
NONGGAT005793.2	NONGGAT005793.2	NONCODEv4	NONGGAT005793	3:8577974-8584629	4678	0.344247	0.299907	0.309325	0.214533	0.802317	0.271451	0.0573761		0.21737	0.338799	0.302785	0.511232	0.214278	0.226791	0.241319
NONGGAT008838.2	NONGGAT008838.2	PMID26117828	TCONS_00007756	8:7377520-7380400	1980	3.49743	3.0468	2.55791	2.60665	2.02196	1.92406	1.76219		2.48208	2.80166	1.98705	1.93254	1.66351	2.74599	1.78177
NONGGAT002711.2	NONGGAT002711.2	refseq	NR_036657	14:14229409-14235974	1298	19.6032	16.1048	14.2696	14.2483	12.4337	16.8988	11.5794		14.4923	15.8738	16.2469	15.3537	12.1362	14.4054	10.8718
NONGGAT013461.1	NONGGAT013461.1	PMID24463510	LocusReverse_36676	14:863974-864478	410	3.14222	1.36874	2.47056	1.39858	0.915542	1.40776	3.27324		2.0665	1.9328	2.68695	0.777761	1.39726	1.94064	2.06513
NONGGAT009053.2	NONGGAT009053.2	NONCODEv4	NONGGAT009053	8:25576700-25577807	847	3.23228	2.9815	3.07521	1.86187	3.545	2.86225	3.01029		2.80112	2.49503	2.97294	4.3293	2.70527	3.13135	2.33246
NONGGAT013123.1	NONGGAT013123.1	PMID24463510	LocusReverse_40189	10:10020102-10020531	278	0.579582	0.50439	0	0	0.450086	0.415399	0.482744		0.609415	0.475171	0	0.573258	0.515176	0.476849	0.50753
NONGGAT011958.2	NONGGAT011958.2	NONCODEv4	NONGGAT011958	Z:54949131-54951009	832	0	0	0	0	0	0	0.322603		0	0	0	0	0	0	0
NONGGAT007042.2	NONGGAT007042.2	PMID26117828	TCONS_00006318	4:49779976-49790452	851	0.756938	0.494492	0.680186	0.505485	0.441095	0.40697	0.4731		0.796529	0.620746	0.739785	0.561984	0.33659	0.779198	0.331594
NONGGAT015696.1	NONGGAT015696.1	PMID24463510	LocusForward_70549	5:49519246-49519756	372	0.433129	0	0	0	0	0.310433	0		0	0	0	0	0	0	0
MSTRG.28460.3	-	-	-	JH375794.1:4898-5314	335	1.44239	2.09375	2.15995	0.856056	3.36118	2.75676	2.00303		2.02342	3.15416	2.34887	1.90377	3.41973	5.54206	2.52747
NONGGAT007759.2	NONGGAT007759.2	PMID26117828	TCONS_00006929	5:41405682-41409807	1230	0.261851	0.570248	0.235243	0.233153	0.71199	0.844711	0.763755		0.413357	0.214793	0	0.38882	1.04783	0.646879	0.34413
NONGGAT009268.2	NONGGAT009268.2	NONCODEv4	NONGGAT009268	9:12255759-12256570	355	1.81452	1.97579	0.815066	1.21174	2.46689	2.27646	2.64625		1.90943	0.372106	0.8867	1.79652	2.01717	2.2413	2.38507
NONGGAT002110.2	NONGGAT002110.2	PMID26117828	TCONS_00001921	12:4781671-4826799	325	4.95503	4.31681	4.45238	3.08795	4.61922	4.26254	9.08408		2.60697	4.06412	4.35824	3.43388	3.08428	4.08017	3.90764
NONGGAT014255.1	NONGGAT014255.1	PMID24463510	LocusReverse_12545	2:100765878-100803292	400	0.40281	0.350551	0.361862	0	0	0	0.335507		0	0.330244	0	0	0.358048	0	0.352734
NONGGAT000983.2	NONGGAT000983.2	NONCODEv4	NONGGAT000983	1:112086933-112100376	1364	0	0	0	0	0	0	0		0	0	0	0.116837	0	0	0
NONGGAT006476.2	NONGGAT006476.2	NONCODEv4	NONGGAT006476	3:95397622-95421471	2228	0.505994	0.566692	0.97424	0.450442	0.280745	1.03633	0.481877		1.74948	0.652066	0.494457	1.14493	1.22122	0.595178	1.39346
MSTRG.19100.6	-	-	-	5:15639707-15642006	509	3.16382	3.58306	3.41134	3.37994	1.22888	2.94854	4.74561		2.66344	3.37328	2.47341	1.87946	2.81346	2.86593	1.94066
NONGGAT006757.2	NONGGAT006757.2	NONCODEv4	NONGGAT006757	4:15624572-15627335	878	0.36683	0.479286	0.659269	0.326627	0.14251	0.262928	0.305701		0.772035	0.601657	0.537691	0.363192	0.16312	0.302126	0.482096
NONGGAT000087.2	NONGGAT000087.2	PMID26117828	TCONS_00000677	1:13534122-13571857	1117	1.44171	0.753606	1.03642	1.1552	1.79207	1.13684	1.08131		1.21369	1.18249	1.26806	0.713635	1.28205	1.30596	0.505384
NONGGAT005673.2	NONGGAT005673.2	PMID26117828	TCONS_00004975	28:4202817-4211124	1140	0	0	0.126969	0.12578	0.109758	0	0.235443		0	0	0	0	0	0	0
MSTRG.21868.1	-	-	-	7:33230035-33240416	434	1.11337	1.93958	1.00021	1.65163	1.72955	1.596	1.85534		1.56186	0.304372	1.08777	1.4695	2.30966	4.5833	2.92622
NONGGAT002882.2	NONGGAT002882.2	NONCODEv4	NONGGAT002882	15:8439145-8443053	2128	10.5193	11.0101	8.90792	10.6447	11.6406	11.8808	10.7837		13.2198	11.2342	9.39232	10.1145	11.2385	9.22293	12.7323
MSTRG.6148.1	-	-	-	13:13217260-13217734	395	2.44616	1.77571	5.49521	1.45169	2.21708	0.876789	1.69877		3.43213	4.01241	3.98416	2.82535	0.72516	0.335605	1.0716
NONGGAT005194.2	NONGGAT005194.2	NONCODEv4	NONGGAT005194	23:5434012-5435045	938	8.06937	3.14088	17.5865	20.7865	13.6044	15.1383	12.733		6.68485	8.44858	25.8379	35.8641	13.8932	6.78602	10.0798
NONGGAT002362.2	NONGGAT002362.2	PMID26117828	TCONS_00002024	13:7516132-7524735	315	0.511504	0.89077	0.459507	0.910409	0	0	0		0	0.419357	0.999296	0.505923	0	0.420838	0
NONGGAT005275.2	NONGGAT005275.2	NONCODEv4	NONGGAT005275	24:3349702-3351331	829	0.582872	0	1.22187	1.38356	0.150934	0.835541	0.32377		0	1.59329	0.949181	1.15398	0	0.6398	0.170197
NONGGAT014564.1	NONGGAT014564.1	PMID24463510	LocusForward_36023	28:250945-254496	458	0	0	0	0	0	0.252142	0		0	0	0	0	0.312705	0.289441	0
NONGGAT001723.2	NONGGAT001723.2	PMID26117828	TCONS_00001416	10:16903607-16906046	425	0	0	0	0	0.883228	0.543178	1.26308		0.398629	0.621635	0.740655	0	1.34794	1.24799	0.331985
NONGGAT007417.2	NONGGAT007417.2	NONCODEv4	NONGGAT007417	5:8719600-8720981	854	5.09148	3.12126	2.20271	2.85386	1.90442	2.83878	2.04274		4.76259	2.16522	2.39559	3.36041	3.68915	2.32922	4.13103
NONGGAT016384.1	NONGGAT016384.1	PMID24463510	LocusReverse_60264	8:23538128-23542886	293	0.549911	0.957654	0.49401	0.489383	0.427044	0.394133	0.45803		0.578216	0.901689	0.536908	0.543911	0.488802	0.452437	0.481548
MSTRG.18645.1	-	-	-	4:89149394-89149791	236	1.36473	0	1.22605	0	0	0.489326	0		0.71787	0	0	0	0	2.24743	1.19571
NONGGAT015964.1	NONGGAT015964.1	PMID24463510	LocusForward_46971	6:34444411-34447403	531	0	0.264069	0	0	0	0.217478	0.252736		0.319053	0	0	0	0.269716	0	0
NONGGAT014762.1	NONGGAT014762.1	PMID24463510	LocusForward_53904	3:62655933-62671231	1205	0	0	0	0	0.207675	0.0958349	0.111372		0	0.109624	0.261227	0	0.118854	0.110012	0.11709
NONGGAT013613.1	NONGGAT013613.1	PMID24463510	CUFF.131325	18:3989661-3990562	785	0.410289	0	0.368597	0.182662	0.318787	0	0		0.215818	0.336554	0	0	0.182445	0.168871	0.179737
NONGGAT013562.1	NONGGAT013562.1	PMID24463510	LocusForward_4538	17:830470-833360	1042	0.154629	0	0	0	0	0	0		0	0	0.150973	0	0.137446	0	0
MSTRG.4254.1	-	-	-	10:9540921-9543008	416	0	0	0.347944	0	0.300779	0	0		0	0	0	0	1.03283	0	0.339167
NONGGAT016305.1	NONGGAT016305.1	PMID24463510	LocusForward_61026	8:25990605-25991371	235	0.685633	0.596683	0.615936	0.610168	0.532443	0.491409	0		0	0.562117	1.33948	0	0.609443	0.564102	0.600398
MSTRG.27944.2	-	-	-	JH375430.1:931-1588	473	2.7237	2.66932	4.58902	1.81859	3.43842	1.4644	0.283727		0.716727	5.86394	0.332588	0.336926	0.302789	2.8035	4.17672
NONGGAT014844.1	NONGGAT014844.1	PMID24463510	LocusForward_53669	3:96497368-96501662	253	0	0.554231	1.14367	0	0.494561	0.456447	0.530446		1.33997	0.522124	0.621795	0.629904	0	0.523968	0
NONGGAT003932.2	NONGGAT003932.2	NONCODEv4	NONGGAT003932	2:42794883-42832655	373	3.0224	1.50452	1.9399	2.30615	1.67694	0.928503	1.79896		2.72616	1.41623	3.37524	1.70982	0.76793	2.48854	1.89171
NONGGAT001998.2	NONGGAT001998.2	PMID26117828	TCONS_00001781	11:15314537-15320613	471	0	0	0.307314	0	0	0.245183	0.284931		0.359697	0	0.334	0.677032	0.304074	0	0
NONGGAT002296.2	NONGGAT002296.2	NONCODEv4	NONGGAT002296	13:1689592-1721188	1170	0	0	0	0	0	0.197308	0		0	0	0	0	0	0	0
MSTRG.17575.1	-	-	-	4:33026586-33042371	389	0.827962	1.44264	0.743826	1.84269	0.643311	0.593446	0.344994		0.871496	0	0.809199	0.409681	2.57684	0.681919	0.725416
NONGGAT016533.1	NONGGAT016533.1	PMID24463510	Locus_102753	9:15351599-15504490	839	0.383882	0.668874	0.344873	0.170905	0	0.27515	0.159956		1.21199	0.472339	0.187502	0.380074	0.170702	0.31617	0.168169
NONGGAT011741.2	NONGGAT011741.2	PMID26117828	TCONS_00010459	Z:22265728-22297191	1960	0.082206	0	0.0738494	0	0.0638388	0	0		0	0	0	0	0.0730709	0.0676347	0
NONGGAT016692.1	NONGGAT016692.1	PMID24463510	LocusReverse_15866	Z:7162068-7171311	311	0	0	0	0	0.402328	0	0		0	0	0	0	0	0	0
NONGGAT015719.1	NONGGAT015719.1	PMID24463510	LocusForward_71165	5:58552534-58554123	1331	0	0.10535	0	0.107731	0.0940075	0.0867626	0		0	0	0.118192	0.239581	0	0.0995973	0
MSTRG.4151.1	-	-	-	10:5152852-5156708	377	0.427384	2.60477	0.767502	1.14103	0.331894	0	0		1.34862	2.45238	1.66991	0.422721	0.379891	0.351629	0
NONGGAT014006.1	NONGGAT014006.1	PMID24463510	LocusForward_9939	2:128864866-128866606	525	0.61348	0.267086	0.55114	0.819368	0.238331	0.879643	0.255624		0.645737	0.251614	0.299646	0.303554	0.272798	0	0.537499
MSTRG.12198.1	-	-	-	21:2577689-2595435	5765	0.558706	0.413697	2.43472	0.547095	1.43228	0	0.931109		1.23463	0.366572	0.300296	0.691379	1.16752	1.17313	1.15048
MSTRG.12198.2	-	-	-	21:2578669-2595467	5431	4.74443	6.35477	2.95747	5.54352	0.230366	1.63676	0.370633		6.80246	3.59926	4.40459	3.78695	0.448275	0.244164	0
MSTRG.12198.5	-	-	-	21:2578889-2595428	3860	0.45894	1.2721	0	0.074295	0.0648311	0	0		0.263435	11.9076	0.36695	0.330448	0.333894	0	0.402153
MSTRG.12198.4	-	-	-	21:2578819-2595436	5146	0	0	0	0	0	0	0		0	0	0	0	0	0	0
MSTRG.18423.1	-	-	-	4:77615584-77621273	1929	3.5899	5.01833	1.65036	3.41876	4.02111	3.71052	3.47842		3.42624	3.21806	1.30538	1.07447	3.9347	5.01847	5.70613
NONGGAT001996.2	NONGGAT001996.2	PMID26117828	TCONS_00001779	11:14966902-14975157	459	9.12238	6.11313	7.88155	5.3098	3.81589	4.27586	3.80066		6.64575	7.19397	5.82874	4.16807	2.49588	5.48921	4.30412
NONGGAT014298.1	NONGGAT014298.1	PMID24463510	LocusReverse_11137	2:126915758-126916998	402	0	0	0	0	0	0	0.333838		0	0	0	0	0	0.329761	0.350979
NONGGAT000783.2	NONGGAT000783.2	NONCODEv4	NONGGAT000783	1:91147702-91159042	2020	0.0797643	1.18067	0.573107	0.496824	0.495481	0.342903	0.199311		0.167828	1.37309	0.934911	0.394619	0.779836	0.590837	0.628704
NONGGAT014617.1	NONGGAT014617.1	PMID24463510	Locus_97808	3:8912173-8916168	3057	0.316072	0.734295	0.236697	0.46896	0.368333	0.188807	0.526758		0.443472	0.345648	0.2574	0.0521314	0.0936991	0.737461	0.553943
MSTRG.14967.1	-	-	-	3:22426690-22427563	457	2.46686	1.22798	0.633147	0.941287	1.6425	1.01053	1.17464		1.85397	1.44497	0.688793	1.04649	1.56695	1.1606	1.23526
NONGGAT016231.1	NONGGAT016231.1	PMID24463510	blastnMouse.ENSMUSG00000090886	7:24740922-24741288	292	0	0	1.48662	0	0	0	0		1.161	0	1.07801	0	0.980952	0	0
MSTRG.6990.1	-	-	-	15:2619939-2621168	1047	6.15254	2.41197	4.69906	4.51876	6.21357	7.82864	7.43409		3.72286	4.66756	8.71807	12.9435	5.88143	4.3063	7.00872
NONGGAT012558.1	NONGGAT012558.1	PMID24463510	LocusForward_25918	1:186763560-186770165	1487	0	0.0942975	0	0	0.0841453	0	0		0	0	0	0	0	0	0
NONGGAT001144.2	NONGGAT001144.2	NONCODEv4	NONGGAT001144	1:137997686-137998495	725	0.666484	0	0	0	0.690173	0	0		0	0	0	0	0.197543	0.731579	0
MSTRG.2261.1	-	-	-	1:105013611-105015918	604	1.59972	3.48405	0.718697	0.712199	0.414318	0.573397	0.22219		1.96403	0.437409	1.30277	1.0559	0.237118	0.439183	0.467197
NONGGAT003706.2	NONGGAT003706.2	NONCODEv4	NONGGAT003706	2:7411254-7423831	522	0	0	0	0	0	0	0.257093		0	0	0	0	0	0	0.270294
NONGGAT009443.2	NONGGAT009443.2	PMID26117828	TCONS_00008174	9:22649210-22651527	673	0.239411	0.416928	1.72017	0.21306	0	0	0		0.755467	0.981207	0.935448	1.18444	0	0	0
NONGGAT007041.2	NONGGAT007041.2	PMID26117828	TCONS_00006317	4:49678412-49682215	447	0	0.313692	0	0.320782	0	0	0		0	0	0.351933	0.356523	0	0	0
MSTRG.26324.6	-	-	-	AADN03021244.1:8-1142	606	15.6791	15.2798	7.87981	10.6461	13.4191	12.7637	17.0515		11.7453	17.4362	15.0624	12.8915	14.8879	14.8804	11.8761
NONGGAT006750.2	NONGGAT006750.2	NONCODEv4	NONGGAT006750	4:14160030-14161544	758	8.0734	9.43936	9.35425	9.07858	10.5631	9.74729	8.32093		10.508	8.88658	9.34299	11.1478	7.93506	9.44716	10.0532
NONGGAT013416.1	NONGGAT013416.1	PMID24463510	LocusReverse_44117	13:16132462-16135281	241	1.33642	0.581827	0.600601	0.594977	0.519187	0.957887	1.11372		1.40669	0.548122	1.30613	0.661269	0.59427	1.10069	0.58545
NONGGAT003269.2	NONGGAT003269.2	PMID26117828	TCONS_00002913	18:4307945-4310812	2688	0.11982	0.0521653	0.215342	0	0.232701	0.386531	0.199706		0.189148	0.14743	0.292735	0.474527	0.213124	0.246688	0.419973
NONGGAT016310.1	NONGGAT016310.1	PMID24463510	LocusForward_60823	8:27958359-28002008	1058	0.152291	0	0	0.135529	0	0	0		0	0	0	0.150629	0.135368	0.125297	0
NONGGAT000703.2	NONGGAT000703.2	NONCODEv4	NONGGAT000703	1:81754643-81764371	693	0	0	0	0	0	0	0		0	0.190617	0.227004	0	0	0.19129	0
NONGGAT014544.1	NONGGAT014544.1	PMID24463510	LocusReverse_4116	26:4671473-4672549	473	1.36185	0.296449	0.61173	0.606298	0.264533	0.488056	0.567453		0.716727	0.558552	0.665493	0.67417	0.605577	0.280262	0.298295
NONGGAT003067.2	NONGGAT003067.2	PMID26117828	TCONS_00002684	17:3743233-3789629	514	0.94008	0.5459	0	0.836903	0.730296	0.224671	0.783284		0.329606	0.770997	0.612409	0.620393	0.557272	2.32197	0.274501
NONGGAT006854.2	NONGGAT006854.2	NONCODEv4	NONGGAT006854	4:30264776-30293706	313	0.514773	0.447989	0	0	0	0	0		0	0	0	0	0	0.423527	0.450778
MSTRG.23732.1	-	-	-	AADN03010349.1:1-375	288	53.6813	55.0465	53.761	56.2511	73.4138	68.5456	69.4285		39.4247	56.8673	41.5301	36.537	59.6697	53.8734	62.7185
NONGGAT007410.2	NONGGAT007410.2	PMID26117828	TCONS_00006745	5:7934961-8048173	1768	0.0911334	0.0793102	0.0818693	0	0.353789	0	0		0.0958243	0.0747158	0	0	0	0.0749796	0.159608
NONGGAT005230.2	NONGGAT005230.2	PMID26117828	TCONS_00004628	24:1586339-1589275	772	0	0	0.187493	0.371475	0.162078	0	0		0.219453	0.171111	0	0	0.185517	0.171715	0.182764
NONGGAT011933.2	NONGGAT011933.2	PMID26117828	TCONS_00010755	Z:51779388-51782821	937	0.515689	0.598917	0.46328	0.306061	0.267074	0.61599	0.859356		0.180808	0.422938	0.335943	0.170081	0.764242	0.566056	0.45174
NONGGAT006291.2	NONGGAT006291.2	PMID26117828	TCONS_00005659	3:65208529-65222270	415	0	0	0	0.345517	0	0	0.32338		0	0	0	0	0	0	0.339984
NONGGAT005855.2	NONGGAT005855.2	PMID26117828	TCONS_00005067	3:14392194-14395553	886	0.545373	0.474958	0.489947	0	0.42367	0.521233	0.454411		0.191216	0.298188	0	0.179871	0.161647	0.149621	0
NONGGAT005694.2	NONGGAT005694.2	PMID26117828	TCONS_00004986	28:1259641-1260286	553	0	0	0	0	0	0.208826	0		0	0	0	0	0.258986	0	0
NONGGAT008378.2	NONGGAT008378.2	PMID26117828	TCONS_00007584	7:4123835-4132106	541	1.4885	1.81515	1.06994	1.59001	1.85004	1.28034	1.24032		1.25295	1.95313	1.16369	1.17886	2.64704	2.20608	1.82587
MSTRG.25030.2	-	-	-	AADN03015586.1:381-1446	919	0.876255	1.37387	1.25971	4.36801	6.26222	3.01486	2.04429		1.65973	2.15581	8.04871	8.15381	2.49332	8.51365	2.30325
MSTRG.25030.3	-	-	-	AADN03015586.1:555-1446	791	0	0	0	0	0	0	0		0	0	0.19888	2.6203	0	0	0
NONGGAT011049.2	NONGGAT011049.2	PMID26117828	TCONS_00009084	4:68960916-68963632	1620	7.95284	8.83347	3.48364	7.43379	6.8732	5.84355	6.21284		7.11353	8.07146	4.66301	5.90495	7.07194	10.396	9.40779
NONGGAT013565.1	NONGGAT013565.1	PMID24463510	LocusForward_4509	17:1976059-1976709	260	1.23876	1.61851	1.11288	1.103	0.962492	0.887887	0.516164		2.6071	1.01613	1.81574	1.83942	0.550842	1.02026	1.08533
MSTRG.26587.2	-	-	-	AADN03022440.1:183-1893	837	51.3725	5.86654	6.05096	37.169	53.2119	8.27568	5.61166		43.3289	41.1859	45.6901	53.3352	46.3671	31.2119	7.08113
NONGGAT013287.1	NONGGAT013287.1	PMID24463510	LocusForward_57186	12:17338284-17345007	797	0	0.175935	0.181612	0.179911	0.313988	0.434544	0.168385		0.212569	0	0.394954	0.199957	0.359395	0	0.354061
MSTRG.25519.1	-	-	-	AADN03017763.1:507-1162	554	0	3.7985	0	0	5.87137	0	0		0	0	0	6.61899	5.94541	0	8.15107
NONGGAT014104.1	NONGGAT014104.1	PMID24463510	LocusReverse_11035	2:33988156-33989828	591	0.817599	0.712036	0.734506	0.485243	0.635147	0.39061	0.454155		0.860286	0.223515	1.33142	1.88835	0.484667	0.673148	0.477474
NONGGAT000371.2	NONGGAT000371.2	PMID26117828	TCONS_00000815	1:49508358-49509650	336	0.479535	0	0	0	0.372393	0	0		0	0	0	0	0	0	0
NONGGAT003160.2	NONGGAT003160.2	PMID26117828	TCONS_00002721	17:8178875-8181892	1641	1.2758	2.47929	1.05812	0.349431	0.38117	0.492471	0.408905		1.13597	0.402409	1.43852	1.16584	0.785393	0.646513	0.344006
NONGGAT008186.2	NONGGAT008186.2	PMID26117828	TCONS_00007126	6:20565146-20568276	1200	0.671065	1.05216	1.32647	1.0753	1.14687	0.480985	0.671014		0.988563	1.1007	0.918041	0.53147	0.596746	0.663051	0.470429
NONGGAT001239.2	NONGGAT001239.2	NONCODEv4	NONGGAT001239	1:165056027-165058967	1570	1.33349	0.625477	0.552985	1.46102	1.35469	1.10297	1.28211		1.29525	1.59837	0.902183	0.913946	1.09458	1.18254	1.0786
NONGGAT012108.2	NONGGAT012108.2	PMID26117828	TCONS_00010848	Z:81308175-81309926	668	0.241203	0.209911	0.216684	0.214655	0.561934	0.172876	0.200902		0.507503	0.395501	0	0.238572	0.2144	0.198449	0.422435
NONGGAT011996.2	NONGGAT011996.2	PMID26117828	TCONS_00010799	Z:60289409-60293280	951	0	0	0.152203	0	0	0	0.282235		0.178147	0.277808	0	0	0	0	0
MSTRG.26747.5	-	-	-	AADN03023129.1:717-1985	537	5.39826	5.22519	0.538824	4.53854	1.86382	4.29972	1.49947		7.25854	2.70541	5.56828	0.593822	2.66676	2.22252	3.41619
NONGGAT014539.1	NONGGAT014539.1	PMID24463510	LocusForward_4151	26:5311821-5315087	272	1.77647	1.03159	1.06378	0	0.460015	0.848716	1.48018		2.49208	0.485653	2.31455	1.17236	0.526541	0.975245	1.03745
NONGGAT003513.2	NONGGAT003513.2	PMID26117828	TCONS_00003003	19:6238600-6248295	1513	0.532239	0.556363	0.669485	0.852851	0.578815	0.763038	0.886997		0.559989	0.698377	1.04015	1.05381	0.851838	0.96415	0.746126
NONGGAT013222.1	NONGGAT013222.1	PMID24463510	LocusReverse_42108	11:14781096-14783638	330	0.488254	0.42491	0.438621	0.869026	0.379164	0.349942	0.81335		0.513386	0.800591	0.953874	0.482927	0.433997	0	0.427556
NONGGAT012934.1	NONGGAT012934.1	PMID24463510	LocusReverse_26126	1:138475532-138494688	549	0.880147	0.511098	0.527046	0.522366	0.227913	0.210348	0.244449		0.617508	0.721844	0.573367	0	0.521745	0.241464	0.257001
NONGGAT008366.2	NONGGAT008366.2	PMID26117828	TCONS_00007367	7:2977715-2979738	926	0	0	0	0	0.135123	0	0		0	0	0	0	0.154664	0	0.152369
NONGGAT007659.2	NONGGAT007659.2	PMID26117828	TCONS_00006600	5:28915347-29106424	557	0.578235	0.503757	0.519476	0.257432	0.224639	0.414454	0.240938		0	0	0.282431	0.286115	0	0.237996	0.25331
NONGGAT002648.2	NONGGAT002648.2	NONCODEv4	NONGGAT002648	14:8893947-8902770	934	10.5178	10.5147	9.29566	9.97726	14.7343	13.1019	13.6496		10.7052	10.606	8.4249	9.55915	11.9596	14.7661	11.936
NONGGAT005703.2	NONGGAT005703.2	NONCODEv4	NONGGAT005703	3:144965-146316	639	3.27635	4.17145	3.17036	3.58968	4.50311	1.80669	2.52003		2.65212	3.10046	3.69423	2.74456	4.03412	3.94295	4.19593
NONGGAT012913.1	NONGGAT012913.1	PMID24463510	LocusReverse_25713	1:132695093-132712310	405	0.397837	0.346223	0	0	0	0	0		0	0	0	0	0	0	0
NONGGAT012417.1	NONGGAT012417.1	PMID24463510	LocusForward_25927	1:132516119-132521117	241	0.668563	1.16428	0	0.594977	0.519187	0.479174	0.556858		0.702977	0.548122	0.652756	0.661269	0	0	0.58545
NONGGAT006791.2	NONGGAT006791.2	PMID26117828	TCONS_00006208	4:20650702-20652286	346	1.39653	0.810961	1.67294	1.65727	1.44617	2.00192	1.16361		1.46945	0.763569	2.27419	3.6865	2.06964	0.766666	0.815569
NONGGAT008072.2	NONGGAT008072.2	NONCODEv4	NONGGAT008072	6:10311865-10322676	2686	8.09418	7.26028	5.60279	5.65776	5.82221	5.15762	4.54651		8.6438	8.11355	5.44902	5.4609	6.2913	6.91194	6.14691
NONGGAT007645.2	NONGGAT007645.2	NONCODEv4	NONGGAT007645	5:28755068-28757035	784	1.23244	1.0737	1.10738	0.731399	1.11702	0.44175	0.855885		1.29701	0.842286	1.00366	0.813475	0.913387	0.676524	0.539898
NONGGAT013599.1	NONGGAT013599.1	PMID24463510	Locus_51669	18:4661892-4667244	313	0.514773	0	0.462444	0	0	0.368949	0.428763		0.54127	0.422037	0.502601	0.509156	0	0.423527	0.450778
NONGGAT004875.2	NONGGAT004875.2	NONCODEv4	NONGGAT004875	21:2113420-2117113	1113	12.5883	11.5968	15.2114	10.5624	13.8259	15.9735	16.3978		11.7242	13.5283	12.3016	16.1869	15.0541	11.1999	13.9468
NONGGAT003804.2	NONGGAT003804.2	PMID26117828	TCONS_00003241	2:22827130-22833099	1169	0.413346	0.480056	0.371337	0.24532	0.642107	0.49374	0.459205		0.579852	0.339001	0.269271	0.409109	0.490057	0.680634	0.362088
MSTRG.22453.1	-	-	-	8:18708640-18710213	451	0.357259	1.24431	0.641571	0.635873	0.277437	0.76792	0.595134		0.751689	0.585798	1.74472	0.353361	0	0.588174	0.938537
NONGGAT004465.2	NONGGAT004465.2	PMID26117828	TCONS_00003527	2:125921817-125925215	279	8.65829	14.5825	10.3729	12.3325	13.004	11.5859	11.0628		13.9707	9.4679	9.02536	8.00009	8.7261	13.3084	12.6448
MSTRG.5709.1	-	-	-	12:16066821-16067772	359	1.34596	0.781595	0.805984	1.99667	1.0456	0.321674	1.12147		1.41624	1.83942	2.63046	1.33217	1.19682	1.10816	0.786036
MSTRG.21503.3	-	-	-	7:16155826-16159158	439	0.367025	0.639163	0.988823	0.979882	1.42483	0.78891	1.5285		0.385917	0.601811	1.43407	0.36302	0.978718	2.11441	1.9287
NONGGAT006154.2	NONGGAT006154.2	PMID26117828	TCONS_00005189	3:40498562-40499449	202	1.59444	2.08323	1.43242	1.4197	0	1.71451	1.99311		1.67828	0.653948	1.55831	0.78894	1.41801	0.656257	0
MSTRG.11984.1	-	-	-	20:11808031-11820650	2898	0.722425	0.290469	1.64775	0.742084	1.68366	0.83655	1.43553		1.98825	1.41286	0.162903	0.275062	1.58129	2.05916	1.753
NONGGAT000399.2	NONGGAT000399.2	PMID26117828	TCONS_00000179	1:50666259-50667671	647	1.9912	1.73473	1.34186	1.77276	0.773377	0.713775	1.03712		2.35748	1.42898	2.67574	2.21777	1.32815	1.02488	0.218073
NONGGAT005131.2	NONGGAT005131.2	NONCODEv4	NONGGAT005131	23:1936668-1937846	393	0.409984	0.356795	1.47287	0.364858	0	0	0		0	0	0	0.405511	0	1.68727	0
NONGGAT016548.1	NONGGAT016548.1	PMID24463510	LocusReverse_54941	9:19171757-19182052	518	8.70512	6.22923	7.263	8.02623	7.97029	5.12603	6.21763		7.52478	8.66919	6.07622	10.7726	6.63509	6.6562	5.99347
NONGGAT007738.2	NONGGAT007738.2	PMID26117828	TCONS_00006633	5:37600401-37606056	811	1.19141	4.67068	1.78425	1.94451	2.00539	1.42352	0.992868		1.67163	2.4429	1.74652	0	1.58919	2.7798	0
NONGGAT008508.2	NONGGAT008508.2	NONCODEv4	NONGGAT008508	7:15640121-15713077	2711	0.772256	0	0.854006	0	0	0.425849	0.297018		0.812665	0.779524	0.638586	0	0	0	0.10409
NONGGAT008941.2	NONGGAT008941.2	NONCODEv4	NONGGAT008941	8:15280511-15286409	744	0	0	0	0	0.336355	0	0.9019		0	0.17755	0	0	0.192499	0.178177	1.13804
MSTRG.28770.4	-	-	-	JH376246.1:4117-5077	841	2.4894	2.50222	2.23676	2.04565	2.08263	1.64724	1.11703		2.82111	1.72747	1.30993	1.32701	1.5325	1.73455	1.51009
NONGGAT011700.2	NONGGAT011700.2	PMID26117828	TCONS_00010671	Z:16402790-16405585	342	0	0	0	0	0	0.675002	0		0.495372	0.38625	0	0	0.418769	0	0
NONGGAT004396.2	NONGGAT004396.2	NONCODEv4	NONGGAT004396	2:114600385-114603441	1099	0	0	0.131706	0	0.113853	0.105078	0		0	0.120198	0.286423	0	0	0.120622	0
NONGGAT008572.2	NONGGAT008572.2	PMID26117828	TCONS_00007465	7:19220332-19225469	2140	0.90302	0.721114	0.743817	0.736916	0.759986	0.809186	0.689827		1.10867	1.17264	0.955997	0.745052	0.602257	0.991456	1.18696
NONGGAT016046.1	NONGGAT016046.1	PMID24463510	Locus_88250	6:29546836-29562937	1101	3.65672	1.40162	1.70855	2.08338	3.29529	1.04857	2.43771		2.00103	1.43951	3.57344	2.46178	2.34133	1.80668	2.81982
NONGGAT010278.2	NONGGAT010278.2	NONCODEv4	NONGGAT010278	1:11005909-11006941	354	0.909822	0.792634	2.04402	0.810109	1.06037	0.978338	1.51641		0.95766	3.35803	2.2228	3.15258	1.61829	0.374474	2.39181
NONGGAT009402.2	NONGGAT009402.2	PMID26117828	TCONS_00008303	9:21449138-21450766	892	0	0.157198	0	0.16075	0	0.258801	0.150451		0.18993	0.296183	0	0	0	0.148614	0
NONGGAT001921.2	NONGGAT001921.2	NONCODEv4	NONGGAT001921	11:9417036-9417407	286	0	1.47137	1.01171	0	0	0	0		0	0	0	0.557223	0	0	0
NONGGAT004124.2	NONGGAT004124.2	PMID26117828	TCONS_00003391	2:64823382-64824950	1479	2.50438	2.56114	2.83727	2.81108	2.79149	2.49782	2.44986		1.48961	1.6074	2.87298	2.69493	3.0016	2.42088	2.86241
MSTRG.22932.3	-	-	-	9:4587401-4589305	764	2.7403	1.65261	2.4622	3.00236	1.80137	1.51109	2.6347		2.6617	2.42028	2.67779	2.7129	2.43679	1.38865	1.66228
MSTRG.22932.6	-	-	-	9:4589457-4591547	627	2.05472	0.223637	0.230853	1.60061	0.19956	0	0.856158		1.89199	0.210682	0.2509	1.77992	0.913678	0.211426	0.225029
NONGGAT003775.2	NONGGAT003775.2	PMID26117828	TCONS_00003686	2:17545766-17547077	341	0	0	0.848529	0.420497	0	0	0		0.496825	0	0	0	0.839994	0.388751	0.827528
MSTRG.23342.1	-	-	-	9:17701224-17705067	1803	0	0.0777706	0.321042	0.0795282	0	0.0640494	0.148866		0	0	1.48386	0.530586	0	0	0
NONGGAT004065.2	NONGGAT004065.2	PMID26117828	TCONS_00003805	2:60448980-60452012	382	0.42179	0.367069	0.378913	0.75073	0.32755	0.302306	0.351316		0.443501	0.345805	0.411817	0.417188	0.374919	0.347026	0.369355
NONGGAT016654.1	NONGGAT016654.1	PMID24463510	LocusForward_15857	Z:65289387-65307732	882	0	0	0.16411	0	0.141864	0	0		0	0.14977	0	0	0	0	0
MSTRG.9953.2	-	-	-	2:52426828-52437050	751	18.013	28.5822	27.5534	24.8169	32.6514	44.1181	35.7381		13.3138	27.6116	26.4042	21.4419	34.7054	36.1986	44.1577
MSTRG.17869.1	-	-	-	4:46256483-46259705	500	0	0.561185	0	0.573557	0.500496	0.230962	0.268405		0	0.52839	0.314628	0	0.286438	0.795661	0.564374
MSTRG.24902.1	-	-	-	AADN03014976.1:109-1802	282	39.4046	42.2876	35.919	42.1963	42.1461	43.8038	41.877		44.4702	49.1781	45.7619	31.0953	39.1029	45.1439	33.5277
NONGGAT014189.1	NONGGAT014189.1	PMID24463510	LocusReverse_11825	2:75549974-75576649	564	0	0	0	0	0	0	0		0	0.234215	0.278926	0	0	0	0
NONGGAT014915.1	NONGGAT014915.1	PMID24463510	CUFF.180938	3:14644569-14651239	429	2.25229	2.9431	2.69855	2.00512	1.45804	1.6146	1.87696		3.95036	1.8472	1.8342	1.1148	1.33538	1.85469	1.31588
MSTRG.23319.4	-	-	-	9:17043259-17047895	420	8.05213	8.35079	8.61341	6.48565	5.06397	4.67291	7.98794		6.05231	4.40261	5.99542	6.83283	5.45563	8.20931	7.05568
NONGGAT006819.2	NONGGAT006819.2	NONCODEv4	NONGGAT006819	4:24377652-24382326	736	0	0.190517	0.196664	0.389645	0	0.313656	0.182341		0.230187	0	0.64143	0.433264	0.194591	0	0
NONGGAT000920.2	NONGGAT000920.2	NONCODEv4	NONGGAT000920	1:107426376-107428455	994	0.162096	0	0	0	0.125879	0	0		0	0	0.316678	0.160328	0	0	0
NONGGAT009210.2	NONGGAT009210.2	PMID26117828	TCONS_00008070	9:7471837-7472628	501	3.21434	3.64027	2.02182	7.44024	3.74575	4.83897	4.82139		2.70597	6.32722	4.0835	3.18246	6.00263	6.08799	7.04171
NONGGAT002818.2	NONGGAT002818.2	PMID26117828	TCONS_00002564	15:5798470-5801237	1565	0.2058	0.26889	0.184887	0.274868	0.39968	0.221298	0.257258		0.108254	0.337543	0.10052	0.101831	0.274541	0.423704	0.360712
MSTRG.29391.1	-	-	-	Z:9077578-9080104	576	1.11832	1.46142	1.00493	0.49788	1.08594	3.20684	1.63094		0.588562	1.83445	1.09298	1.38391	1.74026	2.30218	3.42984
NONGGAT000742.2	NONGGAT000742.2	PMID26117828	TCONS_00000318	1:83833609-83848633	248	0.649693	0.565405	0.583649	0	0.504532	0.465649	0		0	0	0.634331	0	0.577496	0.534532	0.568925
NONGGAT008185.2	NONGGAT008185.2	PMID26117828	TCONS_00007125	6:20540795-20563773	1354	0.832611	0.725257	0.106902	0.423498	0.461964	0.596857	0.297347		0.625749	0.682827	0.697441	0.471022	0.21155	0.587637	0.729538
NONGGAT011550.2	NONGGAT011550.2	NONCODEv4	NONGGAT011550	4:69001947-69003086	789	0.816419	0.88898	0.550182	0.363471	0.317171	0.585314	0.850461		0.859121	1.00437	0.398959	0.40416	0.726079	1.00844	0.357651
NONGGAT001803.2	NONGGAT001803.2	NONCODEv4	NONGGAT001803	11:264329-267875	1444	0.89218	0.87437	1.30271	0.794303	1.03964	0.879395	0.743505		1.87781	1.18906	0.980905	0.552029	0.495911	0.826518	0.977296
NONGGAT001522.2	NONGGAT001522.2	PMID26117828	TCONS_00001313	10:2140307-2141481	891	11.5677	9.29002	3.573	6.27535	5.05484	3.62791	2.40978		2.09217	3.26121	5.12223	4.83129	3.37522	3.57199	3.48442
MSTRG.11486.1	-	-	-	2:148534145-148543636	379	2.54942	1.85067	2.67264	2.26964	1.98054	1.2185	2.83278		3.13001	3.13652	2.07618	2.10325	1.13366	1.7496	1.86176
NONGGAT014580.1	NONGGAT014580.1	PMID24463510	LocusReverse_35476	28:2325748-2327224	335	0	0.418568	0.432074	0.428028	0.373505	0.344719	0.400605		0.505723	0.788642	0.469594	0	0.427519	0.395713	0.421174
NONGGAT006285.2	NONGGAT006285.2	NONCODEv4	NONGGAT006285	3:63351762-63363002	545	0.29564	0.257285	0.530914	0.2631	0.229585	0.211892	0		0	0.242381	0	0.292414	0.525574	0	0.258887
NONGGAT012175.1	NONGGAT012175.1	PMID24463510	LocusForward_25728	1:30126978-30127935	312	0	0	0.463926	0	0	0	0.430137		0.543004	0	0	0	0	0	0.452223
MSTRG.11283.1	-	-	-	2:135218359-135226450	267	1.20628	1.05091	1.62582	1.07408	0.937259	0.864609	0.502632		1.26971	2.96798	1.17895	1.79119	0.536401	0.993508	1.05688
MSTRG.12323.1	-	-	-	21:4960471-4964613	701	5.28384	6.60442	10.1149	11.0439	8.03118	5.76407	6.12604		5.5604	7.5365	10.7761	8.41526	7.15013	11.5397	0.201275
NONGGAT008071.2	NONGGAT008071.2	NONCODEv4	NONGGAT008071	6:10308814-10311156	605	7.45331	7.42063	5.0228	3.55464	4.75618	4.00714	5.54535		7.00277	4.58453	4.6824	3.6893	3.31393	6.57571	4.89816
NONGGAT000324.2	NONGGAT000324.2	PMID26117828	TCONS_00000793	1:45766071-45768736	998	0	0	0	0.287353	0.125375	0.347026	0.537887		0	0.132362	0.157629	0.319521	0.287012	0.265798	1.13115
MSTRG.30035.1	-	-	-	Z:37456422-37457199	303	0.531762	0.462774	0.477706	0.473232	2.06435	0.381125	0.885827		0.559133	0	1.03887	1.05242	0.94534	0.875467	0.93131
NONGGAT008339.2	NONGGAT008339.2	NONCODEv4	NONGGAT008339	7:1671516-1691390	905	0	0	0	0	0	0	0		0	0	0.173828	0	0	0	0
MSTRG.28316.1	-	-	-	JH375697.1:823-2450	1342	0	3.76354	0.107858	0.213695	0	0	0		0	0	0	0	0	0	0
MSTRG.28316.2	-	-	-	JH375697.1:840-2038	1144	0	2.82058	0	1.0026	0	0.807268	0		3.11086	3.00174	0	0	2.25332	0	0.37
MSTRG.28316.3	-	-	-	JH375697.1:1222-3028	1708	0	0.164281	0.508306	0	0	0	0		0	0	0	0	0	0	0
MSTRG.5351.1	-	-	-	12:3239578-3241054	1423	12.9017	32.4366	27.5577	25.9932	12.924	9.89764	8.95905		1.90553	25.2462	13.4926	9.7475	8.15162	9.69185	8.82602
MSTRG.5351.2	-	-	-	12:3239578-3241054	1414	0	0	0	5.06955	0.265468	0	0		10.3072	0	0	0	0	0	0
NONGGAT000472.2	NONGGAT000472.2	PMID26117828	TCONS_00000204	1:57459459-57466321	958	0	0	1.66155	0	0	0	4.20245		0	0	0	0	0	0	0
MSTRG.26068.1	-	-	-	AADN03019962.1:340-1201	233	7.60304	7.22556	4.96857	6.15284	17.7194	15.3596	11.519		9.45551	5.1019	4.72811	4.10578	19.0531	18.7817	10.2962
NONGGAT007867.2	NONGGAT007867.2	NONCODEv4	NONGGAT007867	5:54130191-54134173	1053	19.5761	10.6588	14.8413	8.03282	18.6533	11.5116	11.2149		16.8985	13.9229	20.0271	14.8381	10.336	11.4602	12.9993
NONGGAT003568.2	NONGGAT003568.2	PMID26117828	TCONS_00003138	19:8229908-8234441	4256	0.529732	0.593358	0.543988	0.202114	0.323365	0.48825	0.346859		0.915846	0.465506	0.295809	0.224776	0.235524	0.373901	0.298398
NONGGAT009137.2	NONGGAT009137.2	PMID26117828	TCONS_00008186	9:1692063-1694777	921	0	0.152248	0	0	0	0	0		0.183949	0	0.341779	0	0	0	0
NONGGAT008323.2	NONGGAT008323.2	NONCODEv4	NONGGAT008323	7:1126243-1134678	621	1.81539	1.12948	1.16519	1.15428	1.8132	0.5577	0.86443		1.09154	1.06337	1.2671	1.027	1.15313	0.854097	1.13624
NONGGAT013786.1	NONGGAT013786.1	PMID24463510	CUFF.18844	2:35431248-35438840	3886	0.0828814	0	0	0	0	0	0.0345349		0	0.0339932	0	0	0	0	0
MSTRG.14528.1	-	-	-	3:6060724-6066155	2464	1.17649	0.398538	0.64601	1.80372	0.55854	0.655916	0.653531		0.619029	1.23289	7.40901	2.71762	0.348748	0.107657	0.229105
NONGGAT003552.2	NONGGAT003552.2	NONCODEv4	NONGGAT003552	19:7588497-7589727	428	0.376457	0	0.338189	0	0.292346	0	0		0	0	0.367556	0	0	0	0
NONGGAT007632.2	NONGGAT007632.2	PMID26117828	TCONS_00006591	5:28231923-28233678	1068	5.42843	7.09363	1.76135	3.08745	0.585673	0.864714	0.502632		2.85618	1.48399	2.94708	1.49289	1.07267	1.24163	1.32136
NONGGAT006645.2	NONGGAT006645.2	PMID26117828	TCONS_00006148	4:3951063-3963118	1465	0	0	0	0.0978767	0	0	0		0	0.180338	0	0	0	0	0
NONGGAT008297.2	NONGGAT008297.2	NONCODEv4	NONGGAT008297	6:11573593-11574780	641	0	0.437742	3.16047	0.447393	1.75662	1.6209	2.51217		0.793181	0.412161	3.19163	3.23348	2.45752	1.44809	0.660344
NONGGAT000166.2	NONGGAT000166.2	NONCODEv4	NONGGAT000166	1:23561279-23593475	931	2.24875	1.65755	1.24348	0.615915	0	2.72804	1.15319		2.18425	2.26991	0	1.37006	3.6917	0	0
NONGGAT011857.2	NONGGAT011857.2	PMID26117828	TCONS_00010727	Z:37784736-37792589	522	0.308666	0	0	0	0	0.221228	0.257093		0	0	0	0	0	0.253954	0
NONGGAT013734.1	NONGGAT013734.1	PMID24463510	CUFF.17146	2:20462074-20469332	1742	0.0924936	0.161075	0.332284	0.246939	0.143656	0.0662922	0.154079		0.0972545	0.227493	0.180699	0.0914844	0.164431	0.152277	0.16199
NONGGAT000027.2	NONGGAT000027.2	NONCODEv4	NONGGAT000027	1:733752-740579	3640	0.796391	0.539601	0.477026	0.55142	0.96236	0.190292	1.58529		0.791478	0.290287	0.259433	0.788404	1.1803	0.72864	1.16305
NONGGAT007164.2	NONGGAT007164.2	PMID26117828	TCONS_00006062	4:62740731-62742394	572	5.9124	3.92437	5.56563	2.50631	5.24932	5.65116	3.28445		5.62905	3.46362	6.87824	5.01711	4.50665	3.47754	4.44074
NONGGAT010895.2	NONGGAT010895.2	PMID26117828	TCONS_00009016	1:7346469-7354601	988	2.28192	5.39601	2.48983	2.03155	0.75974	0.934731	0.814996		2.57284	3.4757	3.18571	4.84118	0.869751	1.20799	1.1426
NONGGAT012540.1	NONGGAT012540.1	PMID24463510	Locus_47544	1:184322043-184323317	327	0	0	0	0	0	0.353153	0.410406		0	0	0	0	0	0.405394	0
NONGGAT007505.2	NONGGAT007505.2	NONCODEv4	NONGGAT007505	5:15897870-15902827	251	0	0	0	0.571272	0.498502	0	0.534672		0	0.526285	0.626749	0	0.570594	0.528143	0
NONGGAT012752.1	NONGGAT012752.1	PMID24463510	CUFF.73201	1:79296255-79299454	255	0	0	0	0	0.490682	0.452867	0		0	0.518029	0	0	0.561643	0	0
MSTRG.26795.2	-	-	-	AADN03023364.1:2-1462	867	19.8751	27.8325	18.3592	8.43337	19.4805	10.2529	15.1688		19.5466	26.9641	17.6074	27.3998	25.2718	20.9546	11.2307
NONGGAT001922.2	NONGGAT001922.2	NONCODEv4	NONGGAT001922	11:9418511-9420783	437	1.10572	0	0.662124	0	0	0	0		0	0	0.720317	0	0	0	0
NONGGAT013670.1	NONGGAT013670.1	PMID24463510	Locus_120936	19:4361456-4361948	302	1.06648	1.39342	0.958107	0.949598	0.414318	0.764406	1.33314		1.12256	1.31223	0.520908	1.0559	0.474235	0.878366	0.934394
NONGGAT012226.1	NONGGAT012226.1	PMID24463510	LocusForward_26166	1:50960289-50963447	276	0	0.508045	0.524438	0.519527	0	0.418409	0		0.613831	0.478614	0	0	0	0	0
NONGGAT002748.2	NONGGAT002748.2	PMID26117828	TCONS_00002550	15:1046609-1048381	1525	15.5236	13.3396	21.3497	11.9393	15.177	17.7899	12.2317		21.2252	17.6683	20.6396	24.6731	15.8702	12.0872	14.9908
NONGGAT005819.2	NONGGAT005819.2	NONCODEv4	NONGGAT005819	3:9866132-9868219	1246	9.43518	2.02675	1.39356	5.98313	1.60653	1.85309	1.29238		7.20849	1.90799	5.30489	1.1516	1.72403	7.1308	2.15184
NONGGAT008624.2	NONGGAT008624.2	NONCODEv4	NONGGAT008624	7:24989960-24992439	677	0.475742	0.414465	0.427398	0.423602	0.739107	0.340991	0.396463		0.500756	0.195122	0.464961	0.706422	0.423099	0.391827	0
NONGGAT002240.2	NONGGAT002240.2	NONCODEv4	NONGGAT002240	12:18037037-18037861	483	0	0	0	0.593745	0	0	0		0	0	0	0.32995	0	0	0
MSTRG.26954.1	-	-	-	AADN03024141.1:534-1807	542	101.321	98.6211	96.3799	111.36	118.183	113.102	100.029		84.4216	103.324	118.178	119.134	122.07	117.197	86.7008
NONGGAT014353.1	NONGGAT014353.1	PMID24463510	LocusForward_38830	20:8752424-8759208	1279	1.38507	1.97446	1.47077	1.56933	1.2716	0.992843	1.78367		2.65005	1.75558	1.23045	1.62053	1.4556	1.45159	1.65495
NONGGAT001799.2	NONGGAT001799.2	NONCODEv4	NONGGAT001799	11:101611-117000	707	0.227898	0	0.204731	0	0	0	0.37964		0.239629	0.186842	0	0	0.202573	0	0
NONGGAT005483.2	NONGGAT005483.2	PMID26117828	TCONS_00004808	27:1088167-1089093	415	1.94043	0.676127	0.697225	0	0	0.834534	0		0.408235	0.954922	0	0	0	0	1.70026
NONGGAT003237.2	NONGGAT003237.2	NONCODEv4	NONGGAT003237	18:2679192-2703210	691	0.466103	0	0.209472	0.20751	0	0.501204	0		0	0.191169	0	0	0	0.191844	0
NONGGAT015681.1	NONGGAT015681.1	PMID24463510	LocusForward_71396	5:41035260-41290440	722	0	0.194211	0.200478	0.1986	0	0.159946	0		0	0	0	0.220728	0	0.183607	0
MSTRG.4068.1	-	-	-	10:2134222-2135225	330	2.44024	1.27519	0.876813	1.30354	1.89545	0.699548	3.66007		1.54069	2.00107	1.43058	1.44924	0.867994	1.60726	0.855112
NONGGAT004153.2	NONGGAT004153.2	PMID26117828	TCONS_00003400	2:67227480-67231428	707	0	0	0	0	0.176979	0.163339	0		0.239629	0.186842	0	0	0	0.187502	0.199566
NONGGAT005502.2	NONGGAT005502.2	PMID26117828	TCONS_00004816	27:1618528-1619860	1158	4.31112	5.08847	2.62417	1.23801	1.29641	1.39566	2.31772		5.12209	4.67633	3.53352	1.23911	0.989302	2.0613	2.07168
NONGGAT013440.1	NONGGAT013440.1	PMID24463510	LocusForward_37464	14:6003603-6003921	223	0	0	0	0	0	0	0.601806		0	0.592365	0	0	0	0	0
NONGGAT003270.2	NONGGAT003270.2	NONCODEv4	NONGGAT003270	18:4409649-4412764	2531	6.04475	6.15283	5.66007	3.62519	3.50952	4.56126	4.40075		5.75832	6.0534	4.41478	4.9134	5.26205	4.71549	4.79494
NONGGAT006229.2	NONGGAT006229.2	PMID26117828	TCONS_00005631	3:54343057-54348856	1684	0.286936	0.749757	0.773325	0.681101	0.148603	0.685556	0.159386		0.704439	1.01959	0.28034	1.32543	0.510282	0.551203	0.251354
NONGGAT002815.2	NONGGAT002815.2	PMID26117828	TCONS_00002457	15:5797058-5799409	1621	0	0.0865024	0	3.00703	0	0	0.0827901		0	0	0	0	0	0.0817791	0
NONGGAT014823.1	NONGGAT014823.1	PMID24463510	Locus_98328	3:87750317-87765737	310	9.87038	11.314	11.2029	7.86192	7.66772	5.586	4.32912		11.4801	7.66887	8.12283	7.20008	6.0055	4.70567	6.37287
NONGGAT015414.1	NONGGAT015414.1	PMID24463510	Locus_118288	4:2691699-2694625	1731	0	0	0.0836192	0	0	0	0		0	0.152626	0	0	0	0	0
NONGGAT005493.2	NONGGAT005493.2	PMID26117828	TCONS_00004849	27:1370779-1375763	2563	0.691186	0.547391	0.903321	0.671241	2.34305	1.12608	1.30899		0.132271	0.360729	0.552644	3.23468	0.726378	0.931324	0.936017
NONGGAT014962.1	NONGGAT014962.1	PMID24463510	Locus_99047	3:31383604-31396416	468	0	0.299616	0	0	0	0	0		0	0	0	0	0	0	0
NONGGAT002746.2	NONGGAT002746.2	NONCODEv4	NONGGAT002746	15:903265-904364	619	0	0	0	0	0	0.186561	0		0	0.213405	0	0	0	0	0
NONGGAT004628.2	NONGGAT004628.2	NONCODEv4	NONGGAT004628	2:145695116-145706290	832	0	0	0	0	0	0	0.161301		0	0.317542	0	0.191545	0	0.478162	0
NONGGAT009267.2	NONGGAT009267.2	NONCODEv4	NONGGAT009267	9:12183092-12183866	669	0	0	0	0	0.187031	0.172617	0		0	0	0	0	0.214079	0.198152	0
NONGGAT013069.1	NONGGAT013069.1	PMID24463510	CUFF.88414	1:189969315-189975591	991	0.162587	0	0.291976	0.289383	0	0	0		0.170956	0.133297	0.158743	0.160813	0	0	0
NONGGAT001573.2	NONGGAT001573.2	PMID26117828	TCONS_00001335	10:6535011-6584420	309	1.04232	0.453788	0	0.464043	0.809864	0.74709	1.30294		1.09713	0.4275	2.0374	1.03198	1.39048	0.42901	0.456613
NONGGAT002924.2	NONGGAT002924.2	PMID26117828	TCONS_00002517	15:9300625-9304241	1323	1.58245	1.5906	1.20315	0.541803	1.41846	0.87262	0.405753		0	1.79694	1.42745	0.482059	0.433013	1.30301	1.06668
NONGGAT000088.2	NONGGAT000088.2	NONCODEv4	NONGGAT000088	1:13739318-13741106	699	0.230506	0.200601	0	0.205135	0.179004	0.165209	0.383985		0.484995	0.188981	0.450327	0.456198	0.409783	0.189648	0.403701
NONGGAT013142.1	NONGGAT013142.1	PMID24463510	LocusForward_43004	11:2585497-2586010	332	0.485313	0	0	0	0	0	0		0	0	0	0	0	0	0
NONGGAT001563.2	NONGGAT001563.2	NONCODEv4	NONGGAT001563	10:5380982-5393085	1209	0.13327	0.11598	0	0.237203	0	0.0955178	0		0	0	0	0	0	0	0
MSTRG.27028.1	-	-	-	AADN03024501.1:438-1224	403	8.79161	13.2289	5.38612	5.33637	7.45065	6.01569	5.32782		11.3541	10.4878	7.02942	7.91234	6.04115	10.53	6.30299
NONGGAT002696.2	NONGGAT002696.2	NONCODEv4	NONGGAT002696	14:12948545-12951801	579	0.556264	0.726793	0.499738	0.24765	0.432207	0.797604	1.15892		0.878116	0.228148	0.815358	0.82599	0.247356	0.687099	0.243685
NONGGAT015780.1	NONGGAT015780.1	PMID24463510	LocusReverse_70589	5:22728391-22742562	485	0	0	0	0	0.257988	0	0		0	0.272366	0.324359	0.328589	0.295297	0	0
MSTRG.22953.1	-	-	-	9:4789583-4790382	256	1.25811	0.547736	0	1.68034	0.488766	0.451098	0		0.661787	0.516006	1.2296	1.24563	1.1189	0.517828	0
NONGGAT000471.2	NONGGAT000471.2	NONCODEv4	NONGGAT000471	1:57459395-57463573	1211	25.932	25.2555	34.2938	25.9267	35.3318	31.2683	33.0229		35.5449	34.5739	39.7666	49.8971	30.7464	29.0188	30.7636
NONGGAT016102.1	NONGGAT016102.1	PMID24463510	LocusForward_3329	7:21040594-21060226	694	0	0	0	0	0	0	0.193376		0	0.190342	0	0	0	0	0
NONGGAT016263.1	NONGGAT016263.1	PMID24463510	LocusForward_60863	8:7864721-7867083	344	0	0	0	0	0	0	0		0	0.384004	0.457308	0	0	0.38536	0
NONGGAT001701.2	NONGGAT001701.2	NONCODEv4	NONGGAT001701	10:15300309-15323985	892	0.541705	1.73003	0.486652	0.803594	0.981779	0.258801	0.300903		1.51984	0.592214	0.352891	0.357491	0.642238	1.63538	0
MSTRG.21388.1	-	-	-	7:11554549-11573652	295	0.546182	0	0.490661	0	0	0	0		0.574296	0	0	0	0	0	0
NONGGAT014381.1	NONGGAT014381.1	PMID24463510	LocusReverse_37898	20:2419189-2420537	628	0.512862	0.446803	0.460746	0.684981	1.79299	1.47056	1.28219		0.809601	0.210346	0.501239	1.01555	0.912223	1.05589	1.34825
MSTRG.13375.1	-	-	-	25:1952755-1954424	1172	6.87054	8.37947	7.53148	9.54141	8.64652	8.27423	7.21363		6.21764	5.86017	7.78824	8.57019	6.72043	6.78892	6.38159
NONGGAT003860.2	NONGGAT003860.2	PMID26117828	TCONS_00003278	2:31865517-31869229	544	0.296183	0	0	0	0.230007	0.212281	0.246696		0	0.242826	0	0.292952	0	0.243684	0.259363
NONGGAT007768.2	NONGGAT007768.2	NONCODEv4	NONGGAT007768	5:42852498-42890910	1174	1.92039	2.39006	2.7117	1.22113	2.45101	1.08164	1.9432		0.577382	2.70011	0.670248	1.49385	2.07375	2.93689	2.52418
NONGGAT011144.2	NONGGAT011144.2	PMID26117828	TCONS_00010161	3:104210919-104211288	270	0.596755	0.519335	0.536092	0.531072	0.463422	0.427707	0.497047		0.627472	0.48925	0.582645	0.590244	0.530441	0.982469	1.04514
NONGGAT012887.1	NONGGAT012887.1	PMID24463510	LocusReverse_28006	1:119373552-119381507	1693	0.0951706	0.497211	0.170909	0.0846954	0.0739067	0.0682109	0.237808		0.100069	0.156051	0.0929203	0.0941322	0.253784	0.156684	0.33344
NONGGAT007398.2	NONGGAT007398.2	NONCODEv4	NONGGAT007398	5:7183597-7184820	742	25.6108	26.8492	27.3025	27.823	23.7738	25.5162	24.9585		39.2839	26.5225	37.7534	38.4618	28.3713	26.8082	28.908
NONGGAT005189.2	NONGGAT005189.2	NONCODEv4	NONGGAT005189	23:5259904-5271928	266	3.63245	8.43887	0	7.00669	5.64378	5.64213	7.0628		4.45968	2.48253	1.77478	0	4.84523	4.48681	4.24394
NONGGAT008030.2	NONGGAT008030.2	PMID26117828	TCONS_00007204	6:7852649-7859044	553	0.291363	0	1.30847	0.259294	0	0	0.242681		0.306361	0.477749	0.284474	0	0.258986	0	0.255142
NONGGAT003199.2	NONGGAT003199.2	PMID26117828	TCONS_00002739	17:10448662-10450298	1026	0	0	0.987262	0	0	0	0.392406		0.495545	0.2575	0	0.310801	0.418769	0.516954	0.687727
NONGGAT009132.2	NONGGAT009132.2	NONCODEv4	NONGGAT009132	9:1055785-1058007	398	16.9944	13.7474	15.2703	14.0486	15.4026	13.633	15.173		17.8836	17.2566	17.7939	15.6231	11.8739	13.3279	17.7281
NONGGAT006789.2	NONGGAT006789.2	PMID26117828	TCONS_00006206	4:20561917-20562505	394	0	0	0	0	0	0	0		0	0.335273	0.399274	0.404482	0	0	0
NONGGAT010752.2	NONGGAT010752.2	PMID26117828	TCONS_00009932	7:17559761-17560893	451	0.71414	0.31091	0.320942	0.635873	1.10948	0.511864	0.297567		1.12734	0	0.348812	0.353361	0.317559	0.882108	0.312846
MSTRG.23652.1	-	-	-	AADN03009794.1:13240-16909	371	15.6268	0	2.34013	2.70508	2.69777	2.80053	1.0852		16.9013	3.20416	5.51438	2.1486	2.31621	4.28928	4.94473
MSTRG.23652.2	-	-	-	AADN03009794.1:13256-14084	473	7.49053	2.96609	0.917745	0	1.32241	1.70855	2.83727		4.65779	1.11682	0	1.68526	1.81673	0	3.58013
NONGGAT008591.2	NONGGAT008591.2	NONCODEv4	NONGGAT008591	7:21375002-21377825	317	2.03203	3.09779	1.82599	2.26122	1.18414	0.728236	1.27006		2.13832	2.08313	1.48925	0.502731	0	1.25499	0.44509
NONGGAT009089.2	NONGGAT009089.2	PMID26117828	TCONS_00008017	8:27606435-27613946	377	6.4076	12.6527	10.7473	17.1128	16.5925	11.9425	19.5779		11.2379	10.1599	8.76644	12.2641	14.4347	20.7534	11.978
MSTRG.18265.1	-	-	-	4:68474322-68488555	1003	2.40844	4.61585	4.18378	2.28695	3.11838	2.41707	2.8097		2.70345	0.263405	2.98123	2.54328	2.57009	3.56977	1.96968
MSTRG.18265.3	-	-	-	4:68474641-68501231	723	0	0	0	0	0	0	0.185619		0	0	0	0	0.19809	0	0
NONGGAT004856.2	NONGGAT004856.2	PMID26117828	TCONS_00004318	21:1538442-1549702	426	4.91452	4.93983	0.679221	2.35583	1.76203	2.71004	2.83527		3.18238	2.1703	1.1082	1.12265	2.01717	6.22594	2.64997
NONGGAT009095.2	NONGGAT009095.2	NONCODEv4	NONGGAT009095	8:27610031-27610272	242	9.31628	15.0732	13.7527	13.0331	6.2035	6.67842	6.10012		24.5098	6.00332	6.50306	4.61162	5.32574	9.31578	5.83147
NONGGAT009063.2	NONGGAT009063.2	NONCODEv4	NONGGAT009063	8:26727337-26728404	741	0.434652	0.567899	0.585821	0.580524	0.337717	0	0.18111		0.914773	0.534808	0.2123	0.215069	0	0.357985	0.19041
NONGGAT011764.2	NONGGAT011764.2	PMID26117828	TCONS_00010469	Z:24777402-24778683	641	0	0	0.225811	0.223696	0.975818	0	0.209365		0	0.20608	0.24542	0	0.893722	0	0
NONGGAT006206.2	NONGGAT006206.2	PMID26117828	TCONS_00005626	3:51101306-51103348	975	0	0.143816	0.296768	0	0	0.118442	0.137644		0.173761	0.135485	0	0.163452	0	0	0.144711
NONGGAT003036.2	NONGGAT003036.2	NONCODEv4	NONGGAT003036	17:913405-916486	2953	15.8153	12.495	10.7805	9.51568	16.1416	19.3907	16.8598		15.0358	11.8079	8.74022	11.5	18.1373	17.0647	18.3504
NONGGAT006543.2	NONGGAT006543.2	NONCODEv4	NONGGAT006543	3:104015128-104017622	1513	5.10918	4.82182	3.92124	5.2116	4.2998	2.44169	3.90261		5.26444	4.19018	6.65708	5.79569	2.93415	3.68118	3.54421
NONGGAT013769.1	NONGGAT013769.1	PMID24463510	LocusForward_10561	2:32836151-32837938	621	0	0	0.233083	0	0	0.18596	0		0	0	0.253324	0	0	0.213469	0
NONGGAT006420.2	NONGGAT006420.2	NONCODEv4	NONGGAT006420	3:81744314-81744934	534	0.30173	0.262585	0.541851	0	0.468629	0	0.502632		0.317261	0	0.294596	0.298438	0.536401	0.248247	0
NONGGAT007052.2	NONGGAT007052.2	NONCODEv4	NONGGAT007052	4:50228683-50242497	440	0	0	0	0	0	0	0.305006		0	0	0.357532	0	0.325498	0	0.320667
NONGGAT010840.2	NONGGAT010840.2	PMID26117828	TCONS_00009988	10:9872147-9873989	358	0.899657	0.391677	0.404315	0.400529	0.349508	0.322573	0.749736		0.94696	0.737975	0.439425	0.890732	0.400053	0.37029	0.394116
MSTRG.23940.1	-	-	-	AADN03010901.1:3-1161	771	3.13316	4.54907	3.1906	4.64873	4.21886	3.89315	6.09204		3.51694	3.59746	3.06175	3.30857	3.52903	4.12794	5.12493
NONGGAT003333.2	NONGGAT003333.2	PMID26117828	TCONS_00002869	18:9569883-9571034	441	1.09569	0.636264	0.656119	0.650292	0.567456	0.523471	0		0.768734	0.299541	1.42757	0.723089	0.649519	0.601512	0
MSTRG.13746.2	-	-	-	27:275672-278425	307	0	0	0.471482	0	2.44503	2.25623	1.31143		0	0	0	0.519107	2.33256	2.15993	1.83881
NONGGAT008697.2	NONGGAT008697.2	NONCODEv4	NONGGAT008697	7:33287186-33288722	283	0	0.495478	0	0	0.442134	0.40806	0		0.598648	0.466776	0	0	0	0.937338	0
NONGGAT012668.1	NONGGAT012668.1	PMID24463510	LocusReverse_26571	1:50495085-50495855	378	1.27831	1.48462	3.44518	1.51697	1.32374	1.83244	1.77517		1.79324	1.3975	2.49824	3.37441	1.51555	1.40316	1.11979
NONGGAT009422.2	NONGGAT009422.2	NONCODEv4	NONGGAT009422	9:21954110-21979910	574	0.56111	0.977674	1.2606	0.998983	0.435972	0.804552	0.935211		0.590613	1.15044	0.548394	0.555544	0.748531	0.924032	1.22928
NONGGAT007603.2	NONGGAT007603.2	PMID26117828	TCONS_00006853	5:25126155-25129448	2312	0.626917	1.21364	0.500725	1.36419	1.40689	0.649138	0.812589		1.31938	0.68551	0.884876	1.17233	0.433561	1.14717	0.91552
NONGGAT007782.2	NONGGAT007782.2	PMID26117828	TCONS_00006943	5:44306764-44315355	1234	0.261003	0.682154	0.586372	0.697079	0.608285	0.561316	0.652525		0.6866	0.428083	0.510176	0.77524	0.464243	0.429817	0.457467
NONGGAT008687.2	NONGGAT008687.2	NONCODEv4	NONGGAT008687	7:32782166-32784709	1285	0	0	0	0	0	0.0898685	0.208876		0	0	0	0.12402	0	0	0
NONGGAT004495.2	NONGGAT004495.2	PMID26117828	TCONS_00003999	2:128235867-128253357	614	0	0	0	0	1.83387	3.00837	0		0	0	0	0	0.233256	0	0.229794
NONGGAT013694.1	NONGGAT013694.1	PMID24463510	LocusForward_11760	2:178541-190176	561	0.287208	0.249947	0.258012	0.255596	0	0.411499	0.717662		0.604299	0.706404	0	0	0	0.236299	0
NONGGAT007613.2	NONGGAT007613.2	PMID26117828	TCONS_00006583	5:25952012-25955984	2969	0.0542687	0.0472282	0	0	0.168533	0.0388956	0		0.0570621	0	0.0529856	0.107404	0	0	0.0475222
NONGGAT006761.2	NONGGAT006761.2	PMID26117828	TCONS_00006193	4:16374306-16380560	1248	1.0323	1.01169	1.04349	0.91905	0.90224	1.29501	0.537671		0.678897	0.952518	0.882732	0.511029	1.49175	1.16888	1.92228
NONGGAT005221.2	NONGGAT005221.2	PMID26117828	TCONS_00004624	24:1555423-1557022	524	0.922139	0.267596	0.828422	0	0.238786	0.220384	0		0	0.504189	0.600722	0.912687	0.273319	0.252985	0
NONGGAT004481.2	NONGGAT004481.2	NONCODEv4	NONGGAT004481	2:127247594-127258670	494	0.326162	1.41985	1.46474	0.580524	1.51948	0.701076	1.08666		0.34295	1.06934	0.955653	2.25913	0.579834	0.536977	1.42836
MSTRG.20363.4	-	-	-	6:8658002-8665499	431	0	2.27842	0	0	0.290311	0	0.62275		0	0	0.364998	0	0.332295	0.307573	0.654726
MSTRG.20363.3	-	-	-	6:8657996-8661448	2365	0.612868	0.237288	0.244752	0.424349	2.59206	4.05155	3.06414		1.07483	0.837714	0.732011	0.67417	3.02765	4.03718	3.16246
MSTRG.20968.1	-	-	-	6:29513311-29513677	277	11.0463	8.60997	11.4929	0	4.51668	5.41808	0		11.6239	11.4438	0	12.6626	0	0	0
NONGGAT005027.2	NONGGAT005027.2	PMID26117828	TCONS_00004432	22:1591799-1596020	1939	4.81721	4.19659	2.0896	4.2145	2.96801	1.90525	3.5989		4.10784	3.67828	8.52222	4.11127	4.35751	0	3.93002
NONGGAT006861.2	NONGGAT006861.2	PMID26117828	TCONS_00005916	4:30661810-30664086	397	1.62255	1.76676	5.46752	2.16674	3.46661	1.16326	0		2.9881	0	2.37868	0.401425	1.80377	2.00418	0
NONGGAT014858.1	NONGGAT014858.1	PMID24463510	Locus_98172	3:103940694-103943231	1969	0.163574	0.142505	0.146952	0	0.127094	0	0.0681578		0.172175	0.0670886	0	0	0.0727369	0.0673255	0.0716574
NONGGAT003922.2	NONGGAT003922.2	PMID26117828	TCONS_00003739	2:41688458-41695033	2050	0.078597	0.0684002	0	0.069946	0.122072	0.0563322	0.130929		0	0.0644378	0	0.155552	0	0.0646653	0
NONGGAT005442.2	NONGGAT005442.2	NONCODEv4	NONGGAT005442	26:3597175-3601721	352	0	0	0	0	0	0	0		0	0	0	0	0	0	0
NONGGAT005478.2	NONGGAT005478.2	PMID26117828	TCONS_00004840	27:105408-110677	802	0.401592	4.54826	3.60854	2.86011	0.156015	3.45468	5.68923		1.05644	3.45841	4.70953	2.78307	0.178577	4.96048	1.93555
NONGGAT015577.1	NONGGAT015577.1	PMID24463510	CUFF.234972	4:69591122-69594176	2163	0.0744909	0.194551	0.0669186	0.132584	0.115695	0.0533893	0.124089		0.235057	0	0.0727296	0.0736781	0.264853	0.0612871	0.0652304
NONGGAT005209.2	NONGGAT005209.2	PMID26117828	TCONS_00004569	24:301022-304438	706	1.59682	2.78208	1.63977	1.82771	1.59489	1.30809	2.66106		1.68028	2.80622	1.56041	1.58075	1.82554	1.31477	2.59844
NONGGAT008542.2	NONGGAT008542.2	PMID26117828	TCONS_00007443	7:17755497-17767699	944	0.511865	0.148539	0.153331	0.303791	0.530058	0.489208	0.142164		0.359123	0.139934	0	0.16882	0.30343	0.281003	0.44839
NONGGAT015567.1	NONGGAT015567.1	PMID24463510	LocusReverse_64692	4:67734895-67743244	1047	0.307619	0.535993	0.138247	0.273905	0.955942	0.220488	0.128178		0	0.126168	0.150252	0.609135	0.27358	0.126613	0
MSTRG.11441.1	-	-	-	2:147584920-147587576	1744	0.0923875	0.563072	0.0829959	0.164437	1.64994	0	0.461707		0.388673	0.151488	0.270695	0.45707	0	0.304125	0.161804
NONGGAT011147.2	NONGGAT011147.2	NONCODEv4	NONGGAT011147	21:5153248-5158431	286	1.68951	0.490281	0.506101	0.501361	0.437497	1.21095	0.46924		1.18536	0.461879	0.550049	1.11497	0.500766	0.46351	0.986667
NONGGAT015256.1	NONGGAT015256.1	PMID24463510	Locus_118034	4:32273528-32274282	384	0	0	0.37694	0	0	0.300732	0		0	0.688008	0	0	0	0	0
NONGGAT014637.1	NONGGAT014637.1	PMID24463510	CUFF.181098	3:15909940-15918150	936	0.172141	0.299778	0.309133	0.306388	0.267359	0.246635	0.286758		0.362192	0.423389	0.168071	0.170263	0.612047	0.425033	0.753855
NONGGAT008592.2	NONGGAT008592.2	PMID26117828	TCONS_00007479	7:21379239-21380613	587	3.2921	4.3021	2.21853	1.70968	0.852428	1.18001	1.14312		1.7323	0.899923	3.21724	1.35797	0.731954	1.12964	0.961694
MSTRG.17261.1	-	-	-	4:18017922-18031650	1562	1.75271	2.06577	0.833726	1.46851	1.28153	1.25648	1.03092		2.38684	2.11398	1.20904	1.2248	1.46694	1.78285	1.26478
NONGGAT013151.1	NONGGAT013151.1	PMID24463510	LocusForward_42724	11:6125156-6165940	709	0	0	0	0	0	0	0		0	0	0	0	0.202001	0	0
NONGGAT006397.2	NONGGAT006397.2	PMID26117828	TCONS_00005286	3:77853195-77862423	2482	0	0	0	0	0	0.790742	0		0.0682584	0	0	0	0	0	0.852813
NONGGAT013032.1	NONGGAT013032.1	PMID24463510	Locus_49492	1:170577575-170580638	406	2.37988	2.76446	2.85142	1.05953	0.308187	0.853034	0.661097		3.33915	0.97609	1.55063	2.7488	0.705512	0.979878	1.04256
NONGGAT007309.2	NONGGAT007309.2	NONCODEv4	NONGGAT007309	4:88033188-88037816	339	0.95008	1.65541	2.13446	2.96043	2.95242	2.04325	1.97939		1.99955	1.169	2.78565	1.41076	1.6899	1.56459	1.66523
NONGGAT010320.2	NONGGAT010320.2	NONCODEv4	NONGGAT010320	26:1140485-1140809	245	2.6292	1.7176	1.77181	0.585263	2.04235	1.4136	0.547766		2.07522	0.539173	1.92691	3.25359	0.584567	0.541077	1.72767
MSTRG.15300.1	-	-	-	3:37803450-37804460	376	12.8493	11.9401	10.7759	12.2015	16.3038	13.8164	17.1316		14.4227	14.0508	17.5795	13.5687	13.7113	12.6967	19.8915
MSTRG.15974.1	-	-	-	3:68641789-68669831	563	1.43033	0.249059	1.79917	3.05576	0	0	0		1.50491	1.17292	1.67733	2.54866	0.254385	0.471166	0
NONGGAT005772.2	NONGGAT005772.2	PMID26117828	TCONS_00005025	3:4460894-4463779	1271	0.380174	0	0	0.225632	0	0.181629	0.316765		0	0.519554	0.371434	0.376277	0.563411	0	0
NONGGAT004882.2	NONGGAT004882.2	NONCODEv4	NONGGAT004882	21:2365609-2373248	1209	0.932469	0.696259	0.598497	0.47429	0.931344	0.572923	0.333009		0.981204	1.20166	0.650844	0.131816	0.473843	0.438705	0.817035
MSTRG.26242.1	-	-	-	AADN03020833.1:168-952	344	1.87254	0.407617	1.2619	0.833659	0.727465	1.00678	0		0.985499	1.15201	0.457308	0.926983	0.832669	0.38536	1.23047
NONGGAT015725.1	NONGGAT015725.1	PMID24463510	LocusReverse_71042	5:1631217-1631980	249	0	0	0	0	0	0	0.538967		0	0	0	0	0.575177	0	0.56664
NONGGAT000515.2	NONGGAT000515.2	PMID26117828	TCONS_00000216	1:65022341-65024253	338	0.476698	0.830156	0.85606	1.27269	0.370189	1.02465	1.19115		0.501235	0.390821	0.465426	0	0.423725	0.784812	0.417436
NONGGAT007857.2	NONGGAT007857.2	NONCODEv4	NONGGAT007857	5:53197420-53206913	3860	2.46154	2.14441	1.94938	1.2628	1.81502	1.37577	1.25156		2.41471	1.9846	1.63086	2.35434	1.92923	1.92389	1.79137
MSTRG.4889.1	-	-	-	11:7874827-7879794	420	4.21788	7.68271	1.37819	5.46144	2.38303	2.74875	14.3782		6.85948	3.77357	2.24842	3.79622	3.40964	5.05171	10.4157
NONGGAT016334.1	NONGGAT016334.1	PMID24463510	LocusReverse_59911	8:3609299-3806928	1491	1.08007	1.41138	1.06759	1.34619	1.25863	1.00658	0.900085		1.13662	1.59447	1.37212	1.39011	1.05652	0.889373	1.13575
NONGGAT000802.2	NONGGAT000802.2	PMID26117828	TCONS_00000346	1:91688270-91694940	552	0	0	0.524182	0	0	0.209205	0		0	0	0	0	0	0.480555	0
NONGGAT014524.1	NONGGAT014524.1	PMID24463510	LocusReverse_38604	24:6000883-6047742	1653	0.0974736	0.169747	0.0875649	0.0867449	0.0756951	0	0.0811874		0.102491	0	0	0	0.0866419	0	0.085356
NONGGAT002639.2	NONGGAT002639.2	PMID26117828	TCONS_00002263	14:8622783-8624964	1993	1.93934	0.422367	1.37948	2.08609	1.63208	0.926814	0.471359		2.12578	0.728953	1.4214	1.75994	1.29343	1.2642	2.33657
NONGGAT003572.2	NONGGAT003572.2	NONCODEv4	NONGGAT003572	19:8684370-8689048	761	0.211726	0.552974	0	0.565267	0.164421	0.303352	0.529051		0.445482	0.520752	0	0.628447	0.564595	0.522773	0.370811
NONGGAT008930.2	NONGGAT008930.2	NONCODEv4	NONGGAT008930	8:14742861-14748586	555	0	0	0	0.258359	0.450897	0.208074	0		0	0	0.283449	0	0	0.238854	0
NONGGAT009048.2	NONGGAT009048.2	NONCODEv4	NONGGAT009048	8:25396482-25399413	677	0.237997	0	0	0	0.369643	0	0.198231		0.250247	0	0	0	0	0.195811	0
NONGGAT009149.2	NONGGAT009149.2	NONCODEv4	NONGGAT009149	9:2162253-2165898	1899	2.28969	1.69918	1.0668	2.34037	0.856435	1.33744	2.12004		1.5171	1.46058	1.65744	1.17537	0.904943	1.18716	0.743136
MSTRG.2867.1	-	-	-	1:136506627-136510134	878	1.10049	3.35552	0.988823	0.653094	0.285021	0.394455	0.611402		1.54407	1.35392	0.179173	1.08957	0.489359	0.90622	0.482096
NONGGAT002506.2	NONGGAT002506.2	NONCODEv4	NONGGAT002506	14:234672-237377	406	0	0.34537	0.356514	0	0	0	0		0	0.325363	0	0	0	0	0
NONGGAT011943.2	NONGGAT011943.2	NONCODEv4	NONGGAT011943	Z:52575017-52578497	543	0	0.258233	0	0	1.15193	0.212672	0		0	0	0.289713	0	0.263755	0	0
NONGGAT001721.2	NONGGAT001721.2	NONCODEv4	NONGGAT001721	10:16765322-16769514	592	0.272169	0.236859	0.488764	0	0	0.195069	0		0.286178	0.223138	0.265733	0	0	0	0
NONGGAT012544.1	NONGGAT012544.1	PMID24463510	LocusForward_26981	1:185188272-185190234	1878	0.1715	0.448231	0.231147	0.458038	0.199879	0.307339	0.857455		0.541458	0.281286	0.25138	0.169799	0.76254	0.564924	0.300593
NONGGAT016671.1	NONGGAT016671.1	PMID24463510	Locus_27878	Z:79378663-79392225	623	0	0	0.232335	0.230159	0	0	0.215414		0	0	0.252511	0.255804	0	0	0.226474
NONGGAT004133.2	NONGGAT004133.2	NONCODEv4	NONGGAT004133	2:64944222-64945604	736	0.656523	0.571757	0	0	0.170005	0	0		0	0.17948	0.427688	0.21653	0.194591	0	0
NONGGAT006338.2	NONGGAT006338.2	NONCODEv4	NONGGAT006338	3:68257762-68258884	637	0.252942	0	0	0.225101	0	0	0		0	0	0.246961	0	0	0	0
NONGGAT001065.2	NONGGAT001065.2	NONCODEv4	NONGGAT001065	1:124040376-124041974	620	0.259877	0.452569	0	0	0.201813	0.18626	0.216456		0.273254	0	0	0.257042	0.230998	0.427849	0.22757
NONGGAT013995.1	NONGGAT013995.1	PMID24463510	Locus_19104	2:125697242-125701031	1050	0.153451	0	0	0	0	0	0		0	0	0.149823	0.151777	0	0	0
NONGGAT006748.2	NONGGAT006748.2	NONCODEv4	NONGGAT006748	4:13650775-13651745	817	21.8799	0.171628	15.7633	13.3363	2.14381	15.9674	15.9328		21.3651	26.0278	27.3531	29.8572	19.106	20.127	22.4542
NONGGAT005835.2	NONGGAT005835.2	PMID26117828	TCONS_00005054	3:12434212-12435985	317	11.6845	5.3109	11.8683	11.3065	8.28783	10.9253	8.04328		11.761	11.6662	11.915	10.0589	9.9386	10.4581	10.2388
NONGGAT009153.2	NONGGAT009153.2	NONCODEv4	NONGGAT009153	9:2163042-2167735	1475	0	0	0	0	0	0	0		0	0	0	0	0	0	0
MSTRG.25476.2	-	-	-	AADN03017609.1:1-990	377	0.427384	2.60477	1.15144	0.760686	3.31862	4.59326	4.62733		1.798	0.700782	2.08719	0.422721	6.45778	2.81413	3.36865
NONGGAT012576.1	NONGGAT012576.1	PMID24463510	LocusReverse_26300	1:1029938-1030310	278	0.579582	0.50439	1.04082	0.515789	0.450086	0.415399	0.482744		0.609415	0.475171	0.565878	0.573258	0.515176	0.476849	0.50753
MSTRG.25476.1	-	-	-	AADN03017609.1:1-882	787	3.88795	5.52619	0.36766	0.364395	3.02032	2.34706	2.04612		0.430765	1.17477	5.79912	1.82325	1.81963	2.02201	2.331
NONGGAT013981.1	NONGGAT013981.1	PMID24463510	Locus_20174	2:122503103-122504027	323	0	0.868708	0	0	0	0.357526	0		0.524512	0.817941	0	0	0.443403	0.410415	0.436822
NONGGAT002264.2	NONGGAT002264.2	NONCODEv4	NONGGAT002264	12:19760690-19833684	596	0	0	0.24286	0	0	0	0		0	0.22164	0	0	0.2403	0	0.236734
NONGGAT008261.2	NONGGAT008261.2	NONCODEv4	NONGGAT008261	6:30237932-30238721	205	0	0.684002	0.706072	1.39892	2.44085	1.1261	1.30929		0.826426	1.28876	0	0.777394	0.698629	1.29398	0.688261
NONGGAT006582.2	NONGGAT006582.2	NONCODEv4	NONGGAT006582	3:107870667-107871770	492	0	0.285001	0	0	0	0	0		0	0	0	0	0	0	0
NONGGAT001079.2	NONGGAT001079.2	NONCODEv4	NONGGAT001079	1:129280445-129292254	585	0.550559	0.479645	0.494613	0.49022	0.427774	0.59202	0.688219		0.579507	0.677423	0.538083	0.817518	0.734457	0.453447	0.723556
NONGGAT009247.2	NONGGAT009247.2	PMID26117828	TCONS_00008087	9:9777127-9778995	370	0	0	0	0	0.338173	0	0.36271		0	0	0	0	0	0	0
NONGGAT001814.2	NONGGAT001814.2	PMID26117828	TCONS_00001579	11:1093077-1098110	2912	1.38257	1.15629	1.78889	1.28007	1.15998	0.832528	0.967763		2.32789	0.725718	1.89157	1.97101	0.885234	0.865229	0.920741
NONGGAT000353.2	NONGGAT000353.2	PMID26117828	TCONS_00000806	1:48625170-48634627	708	0	0	0	0	0.353458	0	0		0	0	0	0	0	0	0.199285
NONGGAT007326.2	NONGGAT007326.2	PMID26117828	TCONS_00006130	4:88715156-88719778	709	0.227255	0.197772	0.204154	0.404483	0.529439	0.488479	0.378569		0.238953	0.186315	0.443975	0.449763	0.202001	0.561115	0.398007
NONGGAT003209.2	NONGGAT003209.2	PMID26117828	TCONS_00002889	18:7222-11102	1471	0.218951	0.572249	0.0983989	0.194955	0.34016	0.470879	0.273697		0.115172	0.269403	0.534922	0.758676	0.0973617	0.180331	0.28775
MSTRG.23953.1	-	-	-	AADN03010946.1:117-629	439	54.2928	56.246	65.2649	71.5198	78.9405	79.6807	70.9196		50.1841	65.2873	72.7734	69.3663	60.6757	67.6648	53.3606
NONGGAT001862.2	NONGGAT001862.2	NONCODEv4	NONGGAT001862	11:5408269-5413607	329	0	0.852865	0	0.871668	0.380316	0.351006	0.407911		1.03043	0.803024	0.478158	0.484394	0.435316	0.40293	0
NONGGAT003274.2	NONGGAT003274.2	PMID26117828	TCONS_00002845	18:4678003-4680472	1839	0.9633	0.915473	1.18032	1.09145	1.02046	0.564978	0.656783		1.01366	1.6519	1.54043	1.73392	0.934468	0.576905	0.537137
NONGGAT007089.2	NONGGAT007089.2	PMID26117828	TCONS_00006038	4:56126781-56132594	486	0.66271	1.1547	0	0	0	0.237615	0.828412		0.348595	0.271806	0	0.327913	0	1.09135	1.16155
NONGGAT007194.2	NONGGAT007194.2	PMID26117828	TCONS_00006404	4:68687685-68690226	557	1.44574	1.51127	0.519476	1.02947	0	1.03623	0.481877		1.52112	1.18555	0.565132	0	0	0	0
NONGGAT016279.1	NONGGAT016279.1	PMID24463510	LocusForward_60892	8:13086750-13090968	389	0.4142	0	0	0	0	0	0		0	0	0	0	0.368172	0	0
NONGGAT013664.1	NONGGAT013664.1	PMID24463510	LocusReverse_66814	19:384729-388553	853	3.02085	9.53949	0.508902	1.68067	0.733293	0.406016	1.88781		5.36423	4.64523	0	0	0.671602	3.26473	1.98523
NONGGAT003178.2	NONGGAT003178.2	PMID26117828	TCONS_00002726	17:8882028-8928773	1339	0.601403	0.523828	1.08068	0.85659	0.467139	0.431055	0.601356		0.506233	0.690476	0.82274	0.357168	0.427839	0.59422	0.210744
NONGGAT005090.2	NONGGAT005090.2	PMID26117828	TCONS_00004513	23:200187-202692	1039	9.29996	15.7985	4.45675	10.9008	6.14098	9.22225	10.8494		9.62332	11.0595	10.4514	4.75693	9.92389	21.6976	12.6312
NONGGAT002351.2	NONGGAT002351.2	PMID26117828	TCONS_00002021	13:6061156-6071079	602	0	0.232924	0.480645	0.952519	0	0.191829	0.222928		0	0	0.522888	0.529705	0	0	0.234374
MSTRG.10030.2	-	-	-	2:56225793-56240778	2470	1.89077	1.64717	0.937332	0.232152	0.810422	0.888045	2.55355		1.57807	1.39028	0.828273	0.968235	3.5367	2.9529	1.88534
NONGGAT012110.2	NONGGAT012110.2	NONCODEv4	NONGGAT012110	Z:81354139-81355652	610	0.792133	0.919976	0.474342	0.940027	1.43565	0.189313	0.660013		0.555757	1.2991	0.773922	1.82953	1.17393	0.869499	0.925434
NONGGAT003100.2	NONGGAT003100.2	PMID26117828	TCONS_00002776	17:5582471-5583993	369	1.30949	0.380001	0.784142	0.388589	0.678179	0.312957	0.363693		1.83698	1.07396	0.853058	0	1.55251	1.07813	0.764734
NONGGAT003606.2	NONGGAT003606.2	NONCODEv4	NONGGAT003606	2:637729-638944	1031	0.156279	0.272156	0	0	0	0	0		0	0	0	0.154574	0	0	0
NONGGAT002416.2	NONGGAT002416.2	PMID26117828	TCONS_00002162	13:12715491-12716189	582	0	0	0	0	0	0	0		0	0.226972	0.270299	0	0	0	0
NONGGAT007221.2	NONGGAT007221.2	PMID26117828	TCONS_00006094	4:75581720-75583261	1452	1.10908	1.64254	1.09626	0.691174	1.12009	0.636029	0.646983		1.63399	1.00055	0.867055	0.768604	1.28217	0.639273	0.388784
MSTRG.16682.1	-	-	-	3:109403717-109412284	394	3.67876	3.91671	4.40704	2.54717	1.90514	2.05113	1.70308		3.44085	2.68184	1.59786	1.61869	1.8175	2.01944	1.43278
MSTRG.25385.1	-	-	-	AADN03017239.1:143-1238	258	1.24836	3.2627	1.68253	1.66732	1.93944	1.78997	1.5605		0	0.512006	2.44014	1.23598	1.66534	1.02817	2.18804
NONGGAT005599.2	NONGGAT005599.2	PMID26117828	TCONS_00004890	28:1522796-1524538	505	0	0	0	0	0.24777	0.228675	0		0	0	0	0.315576	0	0	0.558786
MSTRG.25298.1	-	-	-	AADN03016873.1:161-1094	218	0	0.643213	0	0.657749	0.573963	0	8.61791		0	0.605952	0.721624	0.731036	0	0.608092	5.17839
NONGGAT012398.1	NONGGAT012398.1	PMID24463510	LocusForward_27305	1:124309191-124309683	217	0	0	0	0	0	0	0		0	0	0	0	0	0.610894	0.6502
NONGGAT003176.2	NONGGAT003176.2	PMID26117828	TCONS_00002725	17:8807035-8816577	768	0.209797	0.365355	0.18847	0.186705	0.162922	0.150366	0		0.220596	0.172002	0.204836	0.207508	0.372966	0.172609	0.183715
NONGGAT005915.2	NONGGAT005915.2	PMID26117828	TCONS_00005484	3:17173188-17191343	652	0	0	0	0.219922	0	0	0		0	0	0	0	0.439322	0	0
NONGGAT004937.2	NONGGAT004937.2	PMID26117828	TCONS_00004355	21:4839371-4840662	408	46.1816	186.717	81.218	61.1413	15.0251	40.1794	21.0504		35.7214	38.8466	24.3007	37.9047	15.7948	54.2793	43.926
MSTRG.149.1	-	-	-	1:6058439-6059581	211	1.52643	1.99437	0	0.67957	0.593005	0	0.636032		0.802926	0.626054	0	0	0	0.628265	0.668689
MSTRG.6805.1	-	-	-	14:13227097-13227752	553	3.49451	1.77577	3.13991	2.59243	6.33452	3.54904	4.36802		2.45152	2.866	2.84583	2.8832	4.4025	3.11733	3.06221
NONGGAT005606.2	NONGGAT005606.2	PMID26117828	TCONS_00004893	28:1622022-1623156	425	0.379115	0.32993	0	0.337387	0.883228	0.27172	0.631542		0.398629	0.621635	0	0.750311	0.673972	0.311915	0.331985
NONGGAT000339.2	NONGGAT000339.2	PMID26117828	TCONS_00000800	1:47546444-47560561	419	0	0	0.345453	0.342218	0	0.275611	0		0	0.315268	0	0	0.341812	0	0.673477
NONGGAT004705.2	NONGGAT004705.2	PMID26117828	TCONS_00004097	20:4197367-4198696	339	1.90016	3.31083	1.70749	1.69149	2.58333	3.74586	2.37527		1.99955	3.11695	6.4994	4.70328	5.49176	0.391044	4.99529
NONGGAT013104.1	NONGGAT013104.1	PMID24463510	LocusForward_41174	10:18173816-18176116	286	1.12614	0.981093	1.01171	0.501361	0.874993	0.40378	0		0.592368	1.38564	1.10062	1.11497	0.500766	0.46351	0.493334
NONGGAT005901.2	NONGGAT005901.2	PMID26117828	TCONS_00005470	3:16447491-16451572	1208	0.26662	0.580634	0.119822	0	0.103579	0.0955969	0.44438		0.140246	0.328057	0.521156	0	1.06691	0.219592	0.116799
NONGGAT002018.2	NONGGAT002018.2	PMID26117828	TCONS_00001671	11:18108192-18111304	596	0	0.470793	0	0.240586	0	0	0		0	0.44328	0	0	0	0.222423	0
NONGGAT007824.2	NONGGAT007824.2	PMID26117828	TCONS_00006962	5:50470254-50474380	904	0	0	0.320076	0	0	0.893965	0.445363		0	0.438377	0	0	0	0	0.46823
MSTRG.1151.1	-	-	-	1:54280252-54281741	581	0.277322	1.20724	0.249131	0.493595	0.646079	0.596096	0.461971		0.583497	0.909217	1.08357	0.548851	0.493009	0.456569	0
NONGGAT011838.2	NONGGAT011838.2	PMID26117828	TCONS_00010508	Z:34896098-34897321	596	0	0	0	0.240586	0	0	0		0.568812	0	0	0.267392	0	0.445078	0.236734
MSTRG.26622.1	-	-	-	AADN03022638.1:145-1020	356	3.61884	3.94091	4.47126	4.42978	2.81144	4.53982	2.26184		5.2363	5.93621	4.42062	4.47868	2.81571	4.09764	4.75675
MSTRG.15471.6	-	-	-	3:45622893-45649096	2905	0.887018	0.579537	0.747197	3.15847	1.6796	0.834534	0.138591		0.233338	0.272788	1.73356	0.60371	0.0986017	0.136947	2.47742
NONGGAT003545.2	NONGGAT003545.2	NONCODEv4	NONGGAT003545	19:7376696-7379037	1416	6.93758	4.16133	7.7666	3.74616	7.68668	6.44083	5.11771		4.90695	4.19744	6.00171	6.53046	6.77601	5.05717	5.58086
MSTRG.15471.5	-	-	-	3:45622636-45640528	1532	1.99727	0.640991	1.7002	0.467889	0.898331	0.376751	1.22631		1.76995	1.63802	3.38999	1.35291	0.18697	0.519361	0.0920975
NONGGAT014057.1	NONGGAT014057.1	PMID24463510	LocusReverse_12563	2:16842653-16844609	332	0	0.422351	0.435978	0.431896	0.37688	0.347834	0.404225		0	0.397884	0.473838	0.480017	0	0	0.84996
MSTRG.15471.1	-	-	-	3:45611472-45646057	1761	1.92044	1.91204	0.657397	0.16285	0.497301	1.70449	1.6003		1.34727	0.975013	1.69799	0	1.46383	1.28019	1.3623
NONGGAT013711.1	NONGGAT013711.1	PMID24463510	Locus_20390	2:8647228-8650271	1152	4.61331	3.77527	2.88901	3.48455	4.01822	3.50747	3.14526		4.56036	3.3249	3.96173	4.42866	4.47523	3.56846	3.55244
NONGGAT005597.2	NONGGAT005597.2	PMID26117828	TCONS_00004942	28:1058324-1063294	1249	0	0	0	0	0	0.0924588	0		0	0	0	0	0	0	0.112965
MSTRG.21134.1	-	-	-	7:873665-876137	384	0.838742	0.365157	0.753511	0.74682	0.977531	0.601174	0.349486		0.441191	1.03201	0.819735	0.415015	1.49186	1.03602	1.10229
MSTRG.21134.2	-	-	-	7:874640-876188	263	0	0	2.20091	1.63562	0	0.877759	1.02055		0.644172	1.50682	1.19688	1.21248	0.544559	0	0.536477
NONGGAT002668.2	NONGGAT002668.2	PMID26117828	TCONS_00002276	14:10148241-10148991	659	0.488736	0	0.219643	0.217586	3.22742	5.43065	3.86907		0.514434	0.400903	0.238716	1.20961	6.08475	8.25048	5.56751
NONGGAT006484.2	NONGGAT006484.2	refseq	NR_102745	3:95754417-95761293	1080	4.17523	1.55885	2.27774	4.64609	5.67614	5.7723	1.73954		0.941535	1.71212	1.60297	1.91913	4.24313	6.38502	4.1812
NONGGAT006691.2	NONGGAT006691.2	NONCODEv4	NONGGAT006691	4:9322730-9325842	2453	0.196984	0.400325	0.294979	0.233761	0.203985	0.423561	0.437677		0.414537	0.269202	0.256648	0.259994	0.175156	0.324362	0.287651
NONGGAT002219.2	NONGGAT002219.2	PMID26117828	TCONS_00001861	12:14428144-14429248	214	3.76298	2.62236	2.70485	3.34956	2.92289	2.158	2.50846		2.37584	2.46848	2.94185	2.98021	4.01549	2.47848	1.97795
NONGGAT009099.2	NONGGAT009099.2	NONCODEv4	NONGGAT009099	8:27884461-27888178	1987	0.324184	0.141214	0.509779	0.0721637	0.692624	0.464778	0.337702		0.341141	0.398817	0.396009	0.401173	0.36039	0.467149	0.0710083
NONGGAT009146.2	NONGGAT009146.2	PMID26117828	TCONS_00008192	9:2010492-2036550	2047	0.0787122	0.137075	0	0.210146	0.122251	0.0564148	0.262243		0.248378	0.193597	0.0768511	0	0.139931	0.259108	0.137854
NONGGAT005995.2	NONGGAT005995.2	PMID26117828	TCONS_00005118	3:27004977-27006616	326	0	0.860713	0.444003	0	0	0	0.411665		0.519685	0	0	0	0	0	0
MSTRG.15841.1	-	-	-	3:62893984-62897711	672	1.67761	0.62621	1.50734	1.28005	0.372393	1.2026	0.998532		1.26081	0.786094	1.63936	1.89811	1.06562	0.59201	0.419921
MSTRG.23161.4	-	-	-	9:13172314-13175106	779	3.10098	3.78196	1.67173	2.5766	3.21196	2.81575	6.71841		2.39297	3.39094	2.22234	2.25132	4.41203	5.10694	6.70257
MSTRG.23161.6	-	-	-	9:13172370-13174606	659	0.244497	0.212778	0	0.217586	0	0.175237	0.203646		0	0	0.238716	0.24183	0.434656	0.402529	0.428205
NONGGAT003990.2	NONGGAT003990.2	NONCODEv4	NONGGAT003990	2:49112636-49116620	322	6.50182	6.53531	2.69623	3.11672	0.388584	1.4342	1.25034		9.99943	4.10199	6.35352	1.98063	0.44478	1.2355	0.438178
NONGGAT001470.2	NONGGAT001470.2	PMID26117828	TCONS_00000635	1:194822725-194824389	1150	7.14193	5.97778	9.56304	4.11404	16.9711	31.12	17.7374		11.1997	6.5465	7.38993	11.2297	28.6415	22.9474	17.793
MSTRG.26975.1	-	-	-	AADN03024266.1:2-1072	982	38.047	28.1449	31.3867	15.3294	31.7228	31.6239	56.4392		52.6353	70.2088	28.0458	37.9914	42.7289	61.5789	44.6917
MSTRG.14942.1	-	-	-	3:21605786-21608873	287	0	0	0	0	2.17944	0.804358	3.74084		0.590304	0	0	0	0	0.924274	2.45856
NONGGAT004344.2	NONGGAT004344.2	PMID26117828	TCONS_00003939	2:105772562-105775477	579	5.28466	7.51141	1.99944	3.21896	2.80893	1.99391	3.70831		4.09767	4.56225	2.44633	1.10149	2.96803	3.20654	3.65576
NONGGAT004227.2	NONGGAT004227.2	NONCODEv4	NONGGAT004227	2:85753500-85757540	3667	0.0439389	0	0.0394723	0	0	0	0.0365974		0.0462005	0	0	0	0	0	0
NONGGAT006746.2	NONGGAT006746.2	PMID26117828	TCONS_00006183	4:13413036-13414919	509	0	0	0.284371	0.281708	0	0.226878	0.26366		0.332844	0	0	0	0.281373	0.26044	0
NONGGAT005299.2	NONGGAT005299.2	NONCODEv4	NONGGAT005299	24:5569032-5573563	557	65.632	70.7777	81.8339	64.3475	68.506	73.9927	56.6182		69.6737	71.3746	85.8933	74.7078	69.6755	82.8521	57.2573
MSTRG.11208.1	-	-	-	2:129840986-129874475	264	0.610317	0	0.548276	0	1.89536	1.74929	2.03337		0	0	1.19234	0	1.62749	1.50693	1.06889
NONGGAT010675.2	NONGGAT010675.2	PMID26117828	TCONS_00009878	11:5994520-5996015	260	0.619707	0.539309	0.556711	0.551498	0.481246	0.444158	0.516164		0.651605	0.508067	0.605054	0.612945	0.550842	0.509861	1.08533
MSTRG.23775.1	-	-	-	AADN03010494.1:1-570	371	10.418	12.101	10.5309	8.88785	10.4538	9.95763	8.31949		12.79	12.1042	9.75667	14.1815	10.0362	11.4382	8.74855
NONGGAT005285.2	NONGGAT005285.2	PMID26117828	TCONS_00004646	24:4556731-4557729	289	3.34336	3.88363	3.50495	2.97645	3.03027	2.79635	2.32185		6.45025	4.1133	4.35627	4.41359	2.97341	3.67103	4.3944
NONGGAT004425.2	NONGGAT004425.2	NONCODEv4	NONGGAT004425	2:117678722-117679634	266	1.81654	2.10972	1.63193	1.61717	3.76267	2.604	1.51356		3.1852	2.97914	2.36675	1.79792	2.15367	2.49285	2.65266
NONGGAT003255.2	NONGGAT003255.2	NONCODEv4	NONGGAT003255	18:3815745-3817549	1069	0.150724	0.13117	0	0.134134	0	0	0.12554		0.158482	0	0.14716	0	0.26795	0	0.263973
MSTRG.30355.1	-	-	-	Z:56932217-56938237	644	1.00024	2.17851	0.674058	1.55836	0.582876	0.358464	0.833557		1.31563	1.23051	0.733063	0.990317	0.667169	0.617749	0.219089
NONGGAT014943.1	NONGGAT014943.1	PMID24463510	LocusReverse_52344	3:24421916-24448751	229	0	0	0	0.626154	0	0	0		0	0	0	0	0	0	0
NONGGAT001218.2	NONGGAT001218.2	NONCODEv4	NONGGAT001218	1:155855971-155861006	2228	0.361435	0.188875	0.0649663	0.0643579	0.449224	0.259059	0.180704		0.2282	0.118579	0.141283	0.28625	0.257126	0.11906	0.126655
NONGGAT016147.1	NONGGAT016147.1	PMID24463510	LocusReverse_3451	7:2273293-2277475	525	1.84044	2.9394	1.65369	1.09222	1.42976	0.879643	1.0225		2.25957	1.50943	1.19916	1.51834	1.90932	1.76805	0.806248
NONGGAT001784.2	NONGGAT001784.2	PMID26117828	TCONS_00001447	10:19436148-19437862	767	1.25975	1.64614	0.754678	0.934558	1.79432	1.05364	2.44942		0.66288	1.20541	1.02591	1.66301	1.68035	1.38322	2.75969
NONGGAT015517.1	NONGGAT015517.1	PMID24463510	LocusReverse_65393	4:47769524-47771850	1353	0	0	0	0.105979	0	0	0		0	0	0	0	0	0.0979778	0
MSTRG.28190.2	-	-	-	JH375608.1:2549-3496	792	0	1.94846	3.106	1.4482	0.631787	0.583097	1.01669		0	1.33415	0.198629	1.20789	0.90416	1.172	1.24722
NONGGAT003313.2	NONGGAT003313.2	PMID26117828	TCONS_00002857	18:7378202-7380752	834	0.193194	0.336442	0	0	0	0	0.160915		0	0.15839	0.188626	0.191086	0	0.15895	0
MSTRG.7450.12	-	-	-	16:135857-139222	307	2.62306	1.37073	0.942503	1.4012	2.03746	1.50428	2.18571		3.86409	1.29085	1.53776	1.0387	1.86605	1.29587	1.37876
NONGGAT000316.2	NONGGAT000316.2	NONCODEv4	NONGGAT000316	1:45040738-45042653	1072	0	0	0	0.133759	0.11672	0	0.125189		0	0	0	0	0.1336	0.12366	0
NONGGAT010501.2	NONGGAT010501.2	NONCODEv4	NONGGAT010501	10:73164-74130	784	0.410813	0	0	0.365789	0	0	0		0	0	0	0	0	0.169087	0
NONGGAT016086.1	NONGGAT016086.1	PMID24463510	CUFF.3982	7:10581611-10589610	549	0.586661	0	0	0.261183	0	0	0.244449		0	0	0	0.290284	0	0.241464	0
NONGGAT000462.2	NONGGAT000462.2	PMID26117828	TCONS_00000865	1:57064750-57069177	1455	4.20594	4.43548	3.08304	2.5619	2.49355	1.9836	2.39803		1.74706	2.45092	2.5959	2.84902	3.24798	2.3697	2.13376
MSTRG.25893.1	-	-	-	AADN03019200.1:8-1145	640	63.9143	58.0913	46.1242	58.0184	34.0137	47.8016	45.0819		56.4011	68.3095	64.1802	49.823	48.5562	67.1341	48.5088
MSTRG.25893.2	-	-	-	AADN03019200.1:9-1117	614	13.1144	13.9381	8.24863	10.7407	8.76158	5.45268	10.2724		12.1444	8.38946	5.38265	11.9446	11.6619	4.53553	5.28618
NONGGAT002701.2	NONGGAT002701.2	NONCODEv4	NONGGAT002701	14:13248276-13251351	810	0.99417	0.865933	1.07184	0.531072	1.23564	0.285001	0.828412		0.62769	0.326167	1.16585	4.92074	0.176814	2.6194	0.696931
MSTRG.10516.1	-	-	-	2:89403964-89478800	940	0.68527	1.34318	0.769769	1.22019	0.133111	0	0.428307		1.44223	1.68606	1.67419	0.169538	0.761803	0	0.450298
MSTRG.10516.3	-	-	-	2:89440271-89446661	909	0.70864	0.771623	0.47755	0.946309	1.10107	2.28602	1.47638		0.186378	0.72646	0.346291	0.526125	2.20564	2.62594	1.86293
MSTRG.10516.2	-	-	-	2:89426991-89446632	641	0	0.218753	0	0	0.195201	0	0		0	0.20608	0.491074	0	0	0.206808	2.64181
MSTRG.10516.5	-	-	-	2:89447491-89478771	742	1.3022	0.188976	1.36514	1.15929	0	0	0		0	1.06799	0	2.57836	0	0.893662	0
MSTRG.10516.4	-	-	-	2:89447461-89479302	736	0	0.190517	0.196664	0	1.35988	1.72533	1.64107		0.460614	0.17948	0.213742	0	1.16755	0.180114	2.10912
MSTRG.8426.1	-	-	-	19:147900-148232	218	5.90967	9.00985	8.62898	11.8375	4.01719	11.1207	6.7717		6.21878	10.9053	10.8285	9.50761	12.4811	7.29964	9.70955
NONGGAT002326.2	NONGGAT002326.2	PMID26117828	TCONS_00002010	13:2474056-2487662	1363	0.354513	0.102876	0.318484	0.105201	0.183601	0.0847256	0.0984613		0.373022	0.0969167	0.115418	0.233956	0.210153	0.097259	0.103517
NONGGAT008489.2	NONGGAT008489.2	PMID26117828	TCONS_00007624	7:13234404-13238861	214	1.50503	0.655236	0.676378	0.670044	0.584692	0	0		0	0	0.735113	0	0	1.23956	0.659315
NONGGAT014657.1	NONGGAT014657.1	PMID24463510	LocusForward_54237	3:26298362-26305772	322	0.500384	0.435467	0.449518	0.445309	0	0	0		0	0.410241	0.488553	0	0	0.411689	0
NONGGAT000273.2	NONGGAT000273.2	NONCODEv4	NONGGAT000273	1:39584347-39588863	269	0	0	0.538085	0	0	0	0		0	0	0	0	0	0.492803	0
NONGGAT004934.2	NONGGAT004934.2	PMID26117828	TCONS_00004278	21:4816813-4820768	2948	0.87408	0.951807	0.883548	0.340429	0.848751	0.626574	0.13657		0.632334	0.627237	0.427057	0.486735	0.437188	0.629779	0.478703
MSTRG.11007.1	-	-	-	2:120404941-120411270	475	0.339208	0.885922	0.609154	0.603745	0.526838	1.21512	1.69519		1.42705	0	0.662691	1.00684	0.301514	0.279082	0.891116
MSTRG.24851.1	-	-	-	AADN03014785.1:2-1292	768	3.98414	2.37471	3.39154	2.05339	1.30322	0.450953	2.27149		1.76523	3.61151	1.2296	0.622719	1.86465	3.28066	0.183715
NONGGAT006685.2	NONGGAT006685.2	PMID26117828	TCONS_00005840	4:9023787-9025020	667	0	0	0	0.214977	0.187592	0	0		0	0	0.235853	0.238929	0	0	0
NONGGAT002359.2	NONGGAT002359.2	PMID26117828	TCONS_00002122	13:7492958-7502905	782	0.206041	0	0.555106	0	3.03963	2.2144	1.71615		0.216646	0.168923	0.201169	0.815556	1.83127	0.508735	1.80462
NONGGAT014842.1	NONGGAT014842.1	PMID24463510	Locus_97813	3:96447812-96448379	418	0.385464	0	0.34628	0.686074	0	0	0.321059		0	0.316023	0.37635	0	0	0.317139	0.675088
NONGGAT013821.1	NONGGAT013821.1	PMID24463510	LocusForward_10183	2:52439988-52441672	387	1.66448	1.81242	2.99141	1.4817	2.58623	4.17617	2.42744		1.31377	3.41302	1.21988	2.05977	3.33031	3.4265	4.37572
NONGGAT007719.2	NONGGAT007719.2	NONCODEv4	NONGGAT007719	5:35324324-35330199	1076	0.598656	0.130316	0.806865	0.133261	0.348859	0.214545	0.249447		0.315067	0.368302	0.438748	0.296359	0	0.492932	0
NONGGAT000299.2	NONGGAT000299.2	NONCODEv4	NONGGAT000299	1:43518082-43522388	3951	0.733704	0.248544	0.366243	0	1.36158	0.584397	0.237767		0.0428796	1.06975	0.8763	0.6053	1.63105	2.11451	0.928624
NONGGAT004987.2	NONGGAT004987.2	PMID26117828	TCONS_00004383	21:6159503-6162291	1801	2.95088	1.01265	0.642796	0.557237	0.903037	0	1.19218		0.658676	1.90672	0.611687	1.41638	1.59028	1.39897	0.940257
NONGGAT013835.1	NONGGAT013835.1	PMID24463510	Locus_19823	2:61315936-61318266	1986	0.405477	0.847712	0.65573	0.433129	0.377957	0.116239	0.337872		0.597319	0.465532	0.316997	0.24081	0.216343	1.20191	0.568423
NONGGAT008023.2	NONGGAT008023.2	NONCODEv4	NONGGAT008023	6:7708641-7710195	339	0	0	0	0	0	0	0		0	0	0	0.470106	0.422475	0	0
NONGGAT007705.2	NONGGAT007705.2	PMID26117828	TCONS_00006905	5:33603154-33611189	700	1.1504	0.601161	0.620133	0.409684	0.357497	0.49476	0.191718		0.726327	0.566132	0.449683	0.227665	0.818394	1.13666	1.00801
NONGGAT002453.2	NONGGAT002453.2	PMID26117828	TCONS_00002056	13:15035362-15042428	2575	1.00069	0.871744	0.786743	1.00217	0.43728	0.672489	0.729594		1.05303	0.820695	0.916743	0.866806	0.722993	1.08148	0.493197
NONGGAT008154.2	NONGGAT008154.2	PMID26117828	TCONS_00007268	6:18831681-18864393	246	0.654975	0	1.17621	1.16577	0.508634	0.469435	0		0.688688	1.61094	0	0	0	1.6172	1.1471
NONGGAT008118.2	NONGGAT008118.2	NONCODEv4	NONGGAT008118	6:16929205-16943141	1853	0.173814	0.227098	0.0781138	0	0	0.311485	0.579397		0.182953	0.142577	0.169875	0	0	0.858782	0.304649
NONGGAT000011.2	NONGGAT000011.2	NONCODEv4	NONGGAT000011	1:528432-532787	4182	7.74028	9.12493	6.78187	6.44496	5.95323	4.94133	0		9.11775	0	7.97799	8.92099	5.37627	6.62738	5.77019
MSTRG.19203.1	-	-	-	5:19757353-19758253	204	0	0.687355	0.709534	0.702889	0	0	0.657856		0	2.58949	0.771148	0	0.702054	0.649823	0.691635
NONGGAT014012.1	NONGGAT014012.1	PMID24463510	LocusForward_10333	2:131801733-131808478	251	0.641927	0.558647	0.576673	0.571272	0	0	0.534672		0.67497	0.526285	0	0.634923	0.570594	0	0.562125
MSTRG.25630.1	-	-	-	AADN03018192.1:1-1576	939	78.5497	64.9932	70.4253	101.226	39.5708	71.4309	56.3084		72.191	90.0217	128.214	100.686	61.1567	71.319	52.449
NONGGAT006008.2	NONGGAT006008.2	PMID26117828	TCONS_00005523	3:27730042-27756034	327	0.492733	0	2.21279	1.3155	0	0	0		1.03673	0	0.962625	0.487357	0	0	0
NONGGAT008039.2	NONGGAT008039.2	NONCODEv4	NONGGAT008039	6:8654370-8655795	755	0.426592	0.185722	0	0	0.331454	0.76448	0.88876		0.449022	0.174964	0.416925	0.633441	1.13816	0.878274	0.560636
NONGGAT012254.1	NONGGAT012254.1	PMID24463510	Locus_46289	1:62567954-62580192	563	0.286188	0	0.257096	0.254688	0.222245	0.205117	0.238371		0	0.234631	0	0.283065	0	0	0.25061
NONGGAT007717.2	NONGGAT007717.2	NONCODEv4	NONGGAT007717	5:35315748-35318514	767	0	0	0	0	0	0.150562	0		0.220883	0	0	0	0	0	0
NONGGAT000785.2	NONGGAT000785.2	NONCODEv4	NONGGAT000785	1:91152656-91161402	1167	0.414054	0.360594	0.247942	0.7371	0	0	0.57499		0.290499	0.565855	0.269733	0.27325	0.245448	0.227306	0.604634
MSTRG.24395.7	-	-	-	AADN03012779.1:598-1545	265	0	0.529134	0	10.2792	0	0	0		5.11582	0	0	0	0	3.50274	17.0404
MSTRG.24395.6	-	-	-	AADN03012779.1:597-2190	261	0	2.15013	0	6.59153	0	0.442456	1.02837		0	0	0	0	0	10.6698	0
MSTRG.24395.4	-	-	-	AADN03012779.1:50-1374	227	0	3.70827	0	3.78941	0	0	0		1.49344	0	0	0	0	0	0
MSTRG.24395.3	-	-	-	AADN03012779.1:25-1545	263	1.22463	4.26757	0	0	0	4.38964	0		0	0.502272	0	0	0	10.0846	0
MSTRG.24395.2	-	-	-	AADN03012779.1:25-1545	263	0	11.7358	0	0	0	10.0961	13.2667		0	10.5462	11.3695	0	0.544559	4.03395	0
MSTRG.24395.1	-	-	-	AADN03012779.1:24-1542	261	2.46802	0	0	0	0.958805	0	2.57093		0	6.07241	0	0	0	1.01635	0
NONGGAT000604.2	NONGGAT000604.2	NONCODEv4	NONGGAT000604	1:75450253-75451820	702	4.12944	3.99705	2.67965	3.06347	4.81177	6.57805	4.97028		2.65544	1.88154	3.587	2.27124	4.28393	6.04497	4.42253
MSTRG.24395.8	-	-	-	AADN03012779.1:604-1250	345	20.5387	15.046	7.969	3.74018	6.88984	2.00772	20.2269		40.7707	11.4852	2.28078	14.3259	2.49077	36.516	11.4531
NONGGAT000571.2	NONGGAT000571.2	NONCODEv4	NONGGAT000571	1:71591856-71594295	1117	1.15336	1.63274	1.68408	0.641724	2.01611	1.55028	1.3216		1.51719	1.41889	1.26806	1.2846	1.53848	1.18716	1.2634
NONGGAT010057.2	NONGGAT010057.2	PMID26117828	TCONS_00009599	8:24219026-24220116	228	0.706683	0.615002	0.634846	0.628901	0.54879	0.506496	0.588608		0.743059	0.579375	0.689974	0.698973	0.628154	0.581421	0.618831
NONGGAT007853.2	NONGGAT007853.2	PMID26117828	TCONS_00006682	5:52787067-52788189	559	0.288236	0	0	0.25651	0	0.206585	0.480153		0.303072	0.23631	0	0.285091	0.256206	0.237145	0
NONGGAT008454.2	NONGGAT008454.2	NONCODEv4	NONGGAT008454	7:10681303-10683972	342	9.41796	5.74312	13.1164	11.3186	8.04785	7.08866	6.67051		10.4059	6.17921	6.44239	2.79721	12.1435	6.59187	5.77658
NONGGAT000799.2	NONGGAT000799.2	PMID26117828	TCONS_00001023	1:91630520-91636117	2931	0	2.58478	0	0	0	0	2.15191		0	0	0	0	1.80781	2.62418	0
NONGGAT013247.1	NONGGAT013247.1	PMID24463510	Locus_104672	12:710723-715772	887	0	0	0	0	0.141064	0	0.1513		0	0.148926	0	0	0.161465	0	0
NONGGAT013922.1	NONGGAT013922.1	PMID24463510	CUFF.26175	2:92013763-92017484	2779	0.463587	0.353364	0.260375	0.412729	0.225081	0.207694	0.28975		0.487835	0.665381	0.339811	0.401588	0.412239	0.381766	0.304678
NONGGAT011498.2	NONGGAT011498.2	NONCODEv4	NONGGAT011498	Z:81982263-81984506	1660	0	0.253502	0.174306	0.172758	0.0753759	0.139067	0.080845		0	0	0.0947675	0.0960035	0.25883	0.319515	0.254988
NONGGAT005520.2	NONGGAT005520.2	PMID26117828	TCONS_00004858	27:2874697-2875423	568	0.850706	0.246867	0.509416	0	0.660866	0	0.236272		0	0	1.66256	0	0	1.16742	0
NONGGAT000559.2	NONGGAT000559.2	PMID26117828	TCONS_00000240	1:71111512-71114737	386	0.417419	0.363265	0	0.371475	0.324155	0.299174	0.347675		0	0.342221	0.40755	0.412865	0.371034	0.34343	0.731054
MSTRG.7667.1	-	-	-	17:2788282-2797153	205	0.78597	0	0.706072	0	0.610361	0	0		0	0	0.767386	0.777394	0	0	0
NONGGAT013346.1	NONGGAT013346.1	PMID24463510	Locus_83959	13:1742768-1745527	2641	0.609764	0.371828	0.602715	0.325708	0.284219	0.131137	0.609731		0.577542	0.400093	0.595889	0.543315	0.271145	0.552351	0.106848
NONGGAT005726.2	NONGGAT005726.2	NONCODEv4	NONGGAT005726	3:2614198-2620139	424	2.27885	0.992483	2.04761	0.676365	0.590208	0.81682	0.316516		1.19913	0.623101	1.4848	0.375863	0.675561	0.93828	0.665535
MSTRG.27247.2	-	-	-	AADN03025503.1:2344-3184	679	12.8077	0	8.73762	6.54546	7.00163	6.6308	6.52218		0	0	10.6617	9.62719	10.7564	0	6.44271
NONGGAT014347.1	NONGGAT014347.1	PMID24463510	Locus_73076	20:7083739-7098905	4636	0.0347549	0	0.0312219	0	0	0	0		0	0	0.0339332	0.0687839	0.0308928	0	0
NONGGAT008464.2	NONGGAT008464.2	NONCODEv4	NONGGAT008464	7:11415789-11419310	519	6.82663	7.2985	10.0371	5.52479	6.99058	6.22826	4.91275		8.81635	7.88918	6.97442	5.2224	5.51849	6.8988	6.25378
NONGGAT014940.1	NONGGAT014940.1	PMID24463510	Locus_98868	3:19492897-19494520	705	0.228544	0	0	0.406778	0	0	0		0	0	0.223141	0	0	0	0.200133
MSTRG.26943.1	-	-	-	AADN03024111.1:100-1106	285	24.2979	23.1363	23.8633	17.1031	22.8267	21.4688	16.951		20.2174	21.3182	26.5055	21.8175	18.0893	19.5426	21.2912
NONGGAT003290.2	NONGGAT003290.2	PMID26117828	TCONS_00002926	18:5851825-5877726	674	0	0.624352	0	0	0	0	0		0	0	0	0	0	0	0
MSTRG.10329.12	-	-	-	2:73772637-73789574	4298	0	0	0	0	0	0	0.624458		0	0	0	0	1.29947	0	0
NONGGAT012520.1	NONGGAT012520.1	PMID24463510	LocusForward_26388	1:175834549-175878211	856	0.940745	0.819399	0.507118	0.502533	0.438519	0.404593	0.470337		0.989794	0.61712	0.55151	1.11758	0.334624	0.929511	0.659479
NONGGAT003967.2	NONGGAT003967.2	NONCODEv4	NONGGAT003967	2:46475980-46478340	343	0	0.818054	0	0	0	0	0		0	0	0	0	0	0.773372	0
NONGGAT007662.2	NONGGAT007662.2	NONCODEv4	NONGGAT007662	5:29120274-29259023	1272	0.506411	0.661775	0.682536	0.112727	0.0983679	0.272273	0.105505		0.399708	0.415295	0.371142	0.501387	0.337781	0.416977	0.332768
NONGGAT011471.2	NONGGAT011471.2	PMID26117828	TCONS_00010346	1:51633269-51634414	455	2.4777	0.616687	0.954051	0.630283	0.549996	0.253804	0.294951		0.372346	1.161	0.345745	0.70084	0.314767	1.1657	0.310095
NONGGAT013774.1	NONGGAT013774.1	refseq	NR_131199_dup1	2:32977829-32979862	884	3.46133	2.06309	1.80064	1.78394	2.5475	1.69775	2.8843		0.575146	0	0	1.80363	3.40194	2.10021	2.07522
NONGGAT002260.2	NONGGAT002260.2	NONCODEv4	NONGGAT002260	12:19755734-19760074	302	1.06648	2.32253	0	1.89873	0.828636	1.52918	0.88876		1.12256	2.1866	0	1.0559	0.94847	1.75627	0.934394
NONGGAT014654.1	NONGGAT014654.1	PMID24463510	blastnHuman.ENSG00000236526	3:26144396-26144685	290	0	0	0	0	0	0	0		0	0	0.542462	0	0.493859	0	0
NONGGAT009378.2	NONGGAT009378.2	PMID26117828	TCONS_00008152	9:19429760-19439631	970	0.332038	0	0.149221	0	0.128994	0	0.276707		0	0.272366	0.162179	0.328745	0.295297	0	0.145457
NONGGAT014224.1	NONGGAT014224.1	PMID24463510	LocusReverse_11639	2:90079429-90081344	280	0.575442	0	0.516946	0	0.446871	0.412432	0		0	0	0	0	0	0	0.503905
NONGGAT001877.2	NONGGAT001877.2	NONCODEv4	NONGGAT001877	11:6422597-6466173	719	0	0	0.201314	0	0	0.160613	0		0	0	0	0	0.199192	0	0.196236
NONGGAT016715.1	NONGGAT016715.1	PMID24463510	LocusReverse_15693	Z:27727333-27738726	379	0	0.369975	0	0.756672	0.330143	0.304699	0.354097		0.447012	0.348542	0	0	0	0	0
NONGGAT008998.2	NONGGAT008998.2	NONCODEv4	NONGGAT008998	8:20802201-20803763	1447	0	4.07218	5.40011	4.35946	2.50733	0.718034	1.29835		7.61264	6.84586	6.09056	5.72943	3.66184	2.74935	2.92571
NONGGAT013648.1	NONGGAT013648.1	PMID24463510	LocusForward_66906	19:5044179-5047923	999	0.644799	0.982981	1.01395	0.143533	0.751375	0.462275	0.671685		1.52681	1.32216	1.10275	0.478727	0.430087	0.929154	0.847549
MSTRG.9668.1	-	-	-	2:38485205-38489871	4129	0.936085	0.815479	1.22661	0.798593	1.36349	1.28614	1.36504		1.39549	1.27951	1.10533	1.73758	0.901771	0.867153	0.820248
MSTRG.2534.1	-	-	-	1:119495642-119514655	358	0	0	0	0	0	0	0		0	0	0	0	0	0	0
MSTRG.2534.2	-	-	-	1:119512149-119514661	1232	1.30713	0.341569	0.469836	0.581823	1.52323	0.0937346	0.217862		0.137514	0	1.02189	0.776499	0.464997	0.107601	0.343572
NONGGAT001511.2	NONGGAT001511.2	NONCODEv4	NONGGAT001511	10:1331051-1333897	494	0.326162	0	0.293006	0.290262	0	0.467309	0		0.34295	0.267404	0.31845	0.322603	0	0	0
MSTRG.18729.1	-	-	-	5:520594-536786	998	6.93879	12.7925	6.08977	7.46992	6.51864	7.63468	9.54709		4.58485	7.80829	3.62698	7.50837	7.89213	10.6301	6.36292
NONGGAT001097.2	NONGGAT001097.2	NONCODEv4	NONGGAT001097	1:131758727-131760782	206	15.6356	13.621	11.9415	14.6153	13.361	12.8897	13.6802		19.744	17.9524	13.7517	13.1574	18.7701	12.2308	11.6457
NONGGAT000405.2	NONGGAT000405.2	PMID26117828	TCONS_00000823	1:50764777-50767936	2465	0.52264	0.170715	0.410925	0.17451	0.761306	0.280999	0.598876		0.206259	0.482248	0.510736	0.388092	0.464751	0.806959	0.286251
NONGGAT005303.2	NONGGAT005303.2	PMID26117828	TCONS_00004652	24:5777669-5778798	582	0.276845	0.482118	0	0	0	0.396651	0.461178		0.291095	0	0.270299	0.273824	0	0.227773	0.242429
NONGGAT001087.2	NONGGAT001087.2	NONCODEv4	NONGGAT001087	1:130430381-130444151	532	0	0	0.272077	0.808587	0.470391	0.21707	0.252261		0.318454	0.496607	0	1.79821	0	0.24918	1.06112
MSTRG.4424.1	-	-	-	10:14745359-14750402	634	0.762147	0	0.228304	0.452332	0.197356	0.364118	0.423352		0.534719	0.208356	0.744625	0.251366	0.451795	0.418402	0.222545
NONGGAT013328.1	NONGGAT013328.1	PMID24463510	Locus_105283	12:13965942-13979782	484	0	0.579737	0.597827	0.296259	0.517041	0	0.277278		0	0.272929	0	0.658848	0.591814	0.548071	0.583031
NONGGAT001133.2	NONGGAT001133.2	PMID26117828	TCONS_00001157	1:135528474-135534392	1078	0.149465	0.130075	0.268412	0.133014	0.116071	0.214147	0.248985		0	0.122539	0.437934	0.147835	0.132856	0.369045	0.130884
NONGGAT002403.2	NONGGAT002403.2	PMID26117828	TCONS_00002153	13:10272283-10362058	908	0.177449	0	0.318666	0	0.275604	1.01709	0.591201		0.373361	0	0	0	1.26169	0.438139	0.310779
NONGGAT000252.2	NONGGAT000252.2	NONCODEv4	NONGGAT000252	1:35171801-35172527	635	0	0	0	0	0	0	0.211343		0	0.208028	0.247739	0	0	0.208762	0.222194
MSTRG.18540.1	-	-	-	4:83747875-83754939	2274	0.708173	0.308446	0.699987	0.252162	0	0.507685	0.118032		0	0.755056	0.138425	0.420689	0.188943	0	0.248247
NONGGAT002906.2	NONGGAT002906.2	PMID26117828	TCONS_00002500	15:9053803-9058919	643	0.250581	0.218072	0.225109	0.223001	0.194594	0.179597	0.208713		0.26348	0.205439	0.244656	0.247847	0	0.206165	0
NONGGAT004616.2	NONGGAT004616.2	PMID26117828	TCONS_00004053	2:145284771-145289383	984	0	0	0.147098	0	0	0	0.27277		0.172172	0.536845	0	0	0.436643	0.134719	0
NONGGAT002887.2	NONGGAT002887.2	NONCODEv4	NONGGAT002887	15:8572491-8577383	1357	7.23921	5.06591	7.57105	6.33895	4.79411	7.0611	4.35126		7.99256	6.13186	7.30633	7.6368	5.27663	4.69071	4.78366
NONGGAT008050.2	NONGGAT008050.2	NONCODEv4	NONGGAT008050	6:9175054-9176364	402	0	0	0.360062	0	0	0.287266	0.333838		0	0.328601	0	0	0	0	0.350979
NONGGAT010983.2	NONGGAT010983.2	PMID26117828	TCONS_00009058	13:15976856-15978558	430	0.749017	0.326094	0.672903	0.666927	0.581972	0	0.624199		0	0.307203	0.365847	0	0.333067	0.308288	0
MSTRG.14108.1	-	-	-	28:1098035-1099477	953	8.61828	4.12203	0.911004	2.40693	1.18153	0.484588	0.563285		0.355731	7.62254	4.45869	0	0	0	0
MSTRG.14108.2	-	-	-	28:1098036-1099082	695	7.6468	4.64279	0	0.618947	0	0	0		8.53436	6.08141	7.69897	8.48791	0.824282	2.67135	1.01526
MSTRG.14108.3	-	-	-	28:1098036-1099082	603	0	0	0	0	0	0	0		0	0	0	0	0	0	0
MSTRG.14108.4	-	-	-	28:1098046-1099081	825	1.36649	3.9112	0	0.521416	0	0.419796	0		4.31373	2.40145	1.52602	0	0.173599	0	0
NONGGAT005434.2	NONGGAT005434.2	NONCODEv4	NONGGAT005434	26:3415864-3416530	427	0.754279	0.328385	0	0	0	0	0		0.396762	0.309362	0	0.373222	0	0.310454	0
NONGGAT006592.2	NONGGAT006592.2	NONCODEv4	NONGGAT006592	3:109479100-109481351	1018	0.474657	0.689003	0.852835	0.563277	0.122912	0.566977	0.13183		0.832283	0.9082	0.463745	0.783036	0.42206	0.390796	0.277197
NONGGAT013160.1	NONGGAT013160.1	PMID24463510	Locus_79848	11:7821631-7822895	1033	0.155977	0	0	0	0.242254	0	0		0	0.127878	0	0	0	0	0
MSTRG.4911.1	-	-	-	11:9236407-9257633	673	0.957138	1.45914	0.645012	0.85203	0.37184	1.54383	0.997048		0.251735	0.588845	0.467724	1.18444	1.27684	1.77339	1.46775
NONGGAT006634.2	NONGGAT006634.2	NONCODEv4	NONGGAT006634	4:2504235-2507151	308	2.61454	7.74338	1.40939	2.32729	0.812494	1.12445	0.871446		7.15303	11.1493	1.53277	23.2937	8.36949	16.3611	1.83284
NONGGAT002412.2	NONGGAT002412.2	PMID26117828	TCONS_00002158	13:12181996-12184784	1620	0.198813	0	0	0.088512	0	0.0712846	0		0.209267	0.0815417	0.194308	0.0983739	0.0884068	0.0818296	0
MSTRG.492.1	-	-	-	1:30613013-30614233	298	1.0808	0.470538	0.970968	0.962345	0.839759	1.54971	1.35103		0	0.88656	0.5279	0.534785	1.9224	0.444846	1.89434
MSTRG.6098.1	-	-	-	13:12494316-12502684	547	0.294559	0	0.264616	0.524276	0.686238	1.05518	0		0.619766	0.482989	0	0	0.523653	0.969643	0.515881
NONGGAT010872.2	NONGGAT010872.2	PMID26117828	TCONS_00009003	1:6153798-6159220	611	0	0.91847	0	0	0	0	0		0	0	0	0	0	0	0
NONGGAT003561.2	NONGGAT003561.2	PMID26117828	TCONS_00003033	19:8202528-8204588	330	1.46425	1.70056	0.438621	0.869026	0.758327	0.699548	0.406675		2.56747	2.00107	0.953874	1.44924	1.73599	0.803838	0.427556
NONGGAT008947.2	NONGGAT008947.2	PMID26117828	TCONS_00007792	8:15453369-15455330	1463	0	0.0958444	0	0.0980105	0	0	0		0	0.0902922	0.107528	0	0	0	0.0964412
NONGGAT008980.2	NONGGAT008980.2	PMID26117828	TCONS_00007799	8:19695647-19697599	1848	3.31149	1.74607	1.25282	1.31883	2.2341	2.0615	2.32378		1.8341	2.9303	2.38452	1.12157	2.32483	1.93749	1.22182
NONGGAT001937.2	NONGGAT001937.2	PMID26117828	TCONS_00001649	11:9566170-9574616	429	5.63092	6.21341	7.08344	3.34175	4.66607	4.57487	5.00492		4.74019	6.46537	6.60339	5.94617	4.67349	6.1824	5.26321
NONGGAT008127.2	NONGGAT008127.2	NONCODEv4	NONGGAT008127	6:17034013-17042647	3457	0	0	0	0	0	0	0.0776411		0	0.305654	0	0	0	0.191813	0.163296
NONGGAT014488.1	NONGGAT014488.1	PMID24463510	LocusReverse_43021	23:1896334-1897840	320	0	0.438189	0.452328	0.448092	0.391013	0	0		0.529429	0.412805	0	0	0	0	0
NONGGAT014509.1	NONGGAT014509.1	PMID24463510	LocusForward_39322	24:5231122-5259074	377	6.83498	10.4199	6.52508	7.60574	4.64587	7.04319	6.76318		4.94462	6.65636	8.34876	9.30386	6.07789	7.7384	5.61454
NONGGAT009404.2	NONGGAT009404.2	PMID26117828	TCONS_00008305	9:21569904-21574228	2537	1.14263	1.106	1.48295	1.0737	1.67663	1.31965	1.05791		1.06881	1.14534	0.682383	0.879789	1.46764	1.67267	1.61309
NONGGAT002525.2	NONGGAT002525.2	PMID26117828	TCONS_00002314	14:701693-759633	1861	0	0.0753468	0	0	0.13447	0.124047	0		0	0.070982	0.084532	0.17135	0.0769581	0.0712327	0
NONGGAT001927.2	NONGGAT001927.2	PMID26117828	TCONS_00001642	11:9453556-9455553	665	0	0	0	0	0.188156	0	0		0	0.397286	0.473351	0	0	0.398897	0
NONGGAT012209.1	NONGGAT012209.1	PMID24463510	Locus_47968	1:45779312-45786351	696	0.2315	0.40315	0.207967	0.206019	0.359552	0.331682	0.19282		0.243416	0	0.226026	0	0.617323	0.190465	0.20272
NONGGAT016467.1	NONGGAT016467.1	PMID24463510	LocusForward_55681	9:18748162-18753412	243	0.663061	0.577039	0.595658	0.59008	0.514914	0.475231	1.10455		0.697191	0.543611	0.647383	0.655826	0.589379	0.545531	0.580631
NONGGAT006675.2	NONGGAT006675.2	NONCODEv4	NONGGAT006675	4:8606627-8629406	244	0	1.14997	0.593217	1.17532	0.512803	0	0		0.694333	0.541383	0.64473	0.653138	1.17393	0.543295	0.578252
MSTRG.10572.3	-	-	-	2:92368719-92382799	1256	5.51347	1.22865	3.45627	1.4839	0.398388	0.643427	0.641096		4.45266	4.73215	6.13976	4.69673	0.570139	0.105545	0.786461
NONGGAT008082.2	NONGGAT008082.2	PMID26117828	TCONS_00007074	6:11584791-11588276	1735	0.278502	0.161725	0.417051	0.16529	0.360518	0.266174	0.386751		0.195396	0.152274	0.090671	0.459441	0.412735	0.0764057	0.325369
NONGGAT012795.1	NONGGAT012795.1	PMID24463510	Locus_49520	1:95404319-95406100	1664	0	0	0	0.172343	0	0	0.0806507		0.305546	0.0793855	0.0945397	0	0	0	0
NONGGAT006355.2	NONGGAT006355.2	NONCODEv4	NONGGAT006355	3:72568708-72573013	876	0.551599	0.160069	1.48662	0.491059	0.71404	0.922539	1.2256		0.387	0.452389	2.33543	1.09206	1.14428	0.908289	0.805488
NONGGAT002828.2	NONGGAT002828.2	PMID26117828	TCONS_00002467	15:6166967-6171822	1508	0.106846	0.186069	0	0	0.165947	0.0765789	0.0889938		0	0.175196	0.208739	0.317141	0	0.175906	0.0935633
NONGGAT006236.2	NONGGAT006236.2	PMID26117828	TCONS_00005226	3:54947687-54954303	1274	0	0.110063	0.227118	0.112551	0.392759	0	0		0.532062	0	0.617638	0	0.112417	0.208216	0
NONGGAT009055.2	NONGGAT009055.2	PMID26117828	TCONS_00007838	8:25582039-25583810	569	1.13208	1.72583	2.03458	1.76377	0.659705	1.62305	1.17929		2.68065	2.32134	1.65964	1.96136	1.51022	1.16537	1.24008
NONGGAT002616.2	NONGGAT002616.2	NONCODEv4	NONGGAT002616	14:6875945-6876430	305	22.1764	26.2191	18.9774	22.5625	19.6893	19.3041	22.4396		21.6696	24.6835	22.7034	18.2958	15.964	24.3483	16.6564
NONGGAT002501.2	NONGGAT002501.2	NONCODEv4	NONGGAT002501	14:98290-100291	736	11.3782	6.6716	6.29153	10.7135	5.60952	5.80362	8.20497		9.90091	8.97273	7.48403	8.2316	7.78307	8.10796	7.86116
NONGGAT008716.2	NONGGAT008716.2	PMID26117828	TCONS_00007705	7:34884545-34886350	1281	0	0	0.112994	0	0	0	0.104764		0	0.103121	0	0.124407	0.111803	0	0
NONGGAT003448.2	NONGGAT003448.2	NONCODEv4	NONGGAT003448	19:4457794-4459816	869	0.37063	0.161358	0.499532	0.165005	0.287972	0.797081	0.463301		0.390117	0.456033	0.181029	0.366953	0.329618	0.152548	0.162363
NONGGAT002249.2	NONGGAT002249.2	NONCODEv4	NONGGAT002249	12:18579039-18580030	363	1.77453	1.93225	1.19585	1.97467	0.344694	0.635952	0.739409		2.33406	1.45525	2.16769	0.878463	0.394543	1.46114	0.777374
NONGGAT001282.2	NONGGAT001282.2	NONCODEv4	NONGGAT001282	1:170555268-170561043	2178	1.33098	0.644152	0.664382	0.592453	0.804176	0.636055	0.492939		1.40055	0.788337	0.79486	0.658813	0.525992	0.547976	0.777504
NONGGAT005561.2	NONGGAT005561.2	PMID26117828	TCONS_00004876	27:4730507-4731359	647	3.98267	3.46946	1.11837	1.32951	2.32032	2.49796	2.07423		2.88118	2.44961	2.18922	1.97145	2.43473	1.84465	2.61731
NONGGAT011311.2	NONGGAT011311.2	PMID26117828	TCONS_00010250	6:30980656-30982827	1654	0.292141	0.169645	0.612413	0.346685	0.0756493	0.4886	0.0811383		0.204965	0.479111	0.380627	0.385589	0.0865895	0.160379	0.170609
NONGGAT001048.2	NONGGAT001048.2	PMID26117828	TCONS_00000475	1:120778938-120793878	739	0	0	0.195866	0	0	0	0		0.229252	0	0	0	0	0	0.190925
MSTRG.24450.1	-	-	-	AADN03012994.1:1559-2593	537	23.6918	24.8195	26.9467	32.5711	37.975	32.6772	27.2392		24.9312	32.2204	28.1344	27.3147	28.2681	32.1032	28.1183
NONGGAT011794.2	NONGGAT011794.2	PMID26117828	TCONS_00010714	Z:27550309-27552461	911	1.94458	1.69394	1.74728	1.25903	3.4333	3.1681	2.94613		3.72054	1.59473	1.20927	1.05011	2.82964	1.4556	2.16859
NONGGAT005049.2	NONGGAT005049.2	NONCODEv4	NONGGAT005049	22:2457615-2458321	418	0.770519	0.335456	0.34628	0.686074	0.59868	0.27627	0.642118		0.811033	0.632045	0.753058	0.762876	0.685258	0.634609	0.337544
NONGGAT006741.2	NONGGAT006741.2	NONCODEv4	NONGGAT006741	4:13341833-13347367	868	0	0	5.50134	0	0	5.05408	0		5.66189	5.63011	0	6.61242	4.78464	0	4.0644
MSTRG.554.3	-	-	-	1:32271139-32312652	919	4.20576	3.96921	3.93649	2.18408	1.90587	2.00995	1.75223		1.84407	3.01811	2.9112	0.867389	1.40243	1.29869	2.30325
MSTRG.554.4	-	-	-	1:32311172-32312660	508	2.2192	2.48541	1.42438	2.82207	0.492614	1.59084	1.32089		0.667346	1.29991	1.23928	0.627721	0.563854	0.260953	0.833229
NONGGAT005661.2	NONGGAT005661.2	PMID26117828	TCONS_00004917	28:4043538-4045302	1677	4.89757	4.6012	5.95383	3.07762	4.47613	3.37316	3.68101		8.69071	4.41048	2.15845	3.13735	3.75735	4.50732	3.78664
NONGGAT011763.2	NONGGAT011763.2	PMID26117828	TCONS_00010695	Z:24773232-24776275	533	0.906568	1.31596	0.814434	0.538046	0.93879	0.216662	0.755362		1.58961	0.247838	0.590578	0.897276	1.07481	0.746399	1.05913
NONGGAT005720.2	NONGGAT005720.2	NONCODEv4	NONGGAT005720	3:2433305-2433861	411	20.7672	21.1639	15.1392	11.8598	15.5243	16.0107	14.04		14.8438	13.497	8.04123	11.2496	14.6345	19.682	17.1674
NONGGAT005168.2	NONGGAT005168.2	NONCODEv4	NONGGAT005168	23:4102967-4110149	6746	12.2705	11.7294	11.2399	9.45714	9.40256	9.48066	8.81252		12.3848	13.3332	10.6613	13.8731	9.14947	10.7921	8.6812
NONGGAT000081.2	NONGGAT000081.2	PMID26117828	TCONS_00000672	1:12455645-12457335	385	0	0.364209	0	0	0	0	0		0	0.686221	0	0	0.371997	0	0
NONGGAT005675.2	NONGGAT005675.2	NONCODEv4	NONGGAT005675	28:4212156-4240355	3315	0.0486045	0	0	0	0	0	0.161934		0.153372	0	0	0	0.0864066	0	0
MSTRG.7403.1	-	-	-	15:12048558-12091471	3038	0.265068	0.415599	0.523953	1.27418	0.823607	0.911999	1.5902		0.167357	0.130445	1.45049	1.15456	1.46128	1.61505	0.789668
NONGGAT004092.2	NONGGAT004092.2	NONCODEv4	NONGGAT004092	2:61843065-61853739	238	0.676991	1.17896	1.21575	0.602476	2.10242	0.969961	1.69163		0.711838	0	0.660984	0.669604	1.80528	2.78612	1.77849
NONGGAT010027.2	NONGGAT010027.2	NONCODEv4	NONGGAT010027	Z:13485332-13486588	1092	0	0	0	0	0	0	0		0	0	0	0.145939	0	0	0
MSTRG.14558.6	-	-	-	3:7796166-7802527	1501	0	0	0	0	0	0	0		0	0	0	0	0	0	0
MSTRG.14558.4	-	-	-	3:7795808-7803061	1876	0	0.224314	1.31128	0.305659	0	0.123055	0.143073		0	3.30898	0.419441	0.33996	0	0.1414	0.300914
MSTRG.14558.3	-	-	-	3:7795145-7802569	1995	2.5024	1.33612	0	1.58095	0.689846	0.752285	0.672695		2.54843	1.19165	1.34105	1.75817	1.50743	0.797655	0.848823
MSTRG.14558.2	-	-	-	3:7785888-7802586	2087	0.848831	0.739427	0.207999	0.755631	0.41962	0.387228	0.643041		0.974384	0	0.904897	0.763973	0.343122	0.254142	0.879011
MSTRG.14558.1	-	-	-	3:7785858-7803677	1129	1.28382	1.49119	0	0.761909	0.332482	0.613519	0.475475		0.750455	0.935912	1.11511	1.55339	0.507419	0.117417	0.374916
NONGGAT004615.2	NONGGAT004615.2	NONCODEv4	NONGGAT004615	2:145284563-145285721	958	0.504385	0.292894	0.302034	0.299351	0.13061	0.361515	0		0	0	0.164211	0.166353	0.149498	0	0.294558
NONGGAT005196.2	NONGGAT005196.2	NONCODEv4	NONGGAT005196	23:5557957-5563437	1087	0	0.128998	0.13316	0.131913	0	0	0		0	0.121525	0	0	0	0	0
NONGGAT013560.1	NONGGAT013560.1	PMID24463510	Locus_7110	17:823300-825306	463	0	0.302852	0	0	0	0	0		0	0	0	0	0	0	0
NONGGAT015797.1	NONGGAT015797.1	PMID24463510	LocusReverse_70247	5:25385798-25414688	3890	0.04142	0.0721318	0	0	0.0643311	0	0.0689988		0	0	0	0	0	0.0340781	0
NONGGAT007415.2	NONGGAT007415.2	NONCODEv4	NONGGAT007415	5:8267311-8291663	214	3.76298	4.58878	0.676378	1.34009	3.50759	3.77638	2.50846		3.16751	1.85183	1.47093	1.4901	3.34624	3.09858	1.31863
NONGGAT005075.2	NONGGAT005075.2	PMID26117828	TCONS_00004408	22:3994865-3995904	353	11.8617	6.75626	11.0679	5.27983	7.08815	3.5973	5.70229		11.522	9.72803	9.36246	9.48452	6.08539	3.75653	6.39637
MSTRG.8883.1	-	-	-	2:90634-91313	607	0.796048	1.61779	1.90721	1.41713	2.26729	1.33137	0.884367		1.39582	1.52314	1.55574	3.41459	1.65139	1.5292	1.85978
NONGGAT011965.2	NONGGAT011965.2	PMID26117828	TCONS_00010564	Z:55653032-55653718	358	0.450066	0.391677	0	0	0	0	0		0	0.368987	0	0	0	0.37029	0
NONGGAT004918.2	NONGGAT004918.2	NONCODEv4	NONGGAT004918	21:4222993-4223609	477	2.70086	1.17649	1.8201	3.00548	2.36058	2.42029	1.40674		1.77623	0.830802	2.96945	1.67113	3.6027	3.05819	2.07085
MSTRG.26493.1	-	-	-	AADN03022029.1:476-2413	427	1.8859	0	0	0	0	0	0		0	0	0	0	0	0	9.91454
MSTRG.26493.2	-	-	-	AADN03022029.1:845-2342	355	1.36113	0	0	0	0	0	0		0	0	0	0	0	0	1.59018
NONGGAT005166.2	NONGGAT005166.2	NONCODEv4	NONGGAT005166	23:4046838-4047255	246	0	0	0	2.91384	1.01727	0	0		0	0.536982	0	0.647828	0	1.07832	0
NONGGAT004028.2	NONGGAT004028.2	PMID26117828	TCONS_00003344	2:54494632-54498033	391	6.17817	4.66439	9.99228	5.13342	7.67932	7.38142	8.23717		5.63461	3.71561	10.0623	6.52406	9.52279	7.46132	7.9402
MSTRG.4226.1	-	-	-	10:8059975-8067436	2454	1.05004	1.31489	0.412767	1.40211	0.203902	0.846777	0.601561		1.93362	1.72232	0.256543	0.0649412	0.641919	2.43173	1.5526
NONGGAT006092.2	NONGGAT006092.2	NONCODEv4	NONGGAT006092	3:34069101-34071772	1912	1.68459	1.61429	2.1191	1.12477	1.63585	1.87176	1.68448		1.32948	1.31247	0.98772	0.750468	1.49796	1.31775	0.959464
NONGGAT004748.2	NONGGAT004748.2	PMID26117828	TCONS_00004118	20:8580824-8589941	876	0	0.160069	0.165234	0.327373	0	0.131828	0		0.193399	0	0	0	0	0.302816	0
MSTRG.7928.2	-	-	-	17:8889246-8895694	4961	3.63576	2.57345	3.61684	2.0807	2.57226	2.21069	2.32633		3.31353	3.27468	3.10884	2.66742	1.96292	2.35231	2.56007
NONGGAT006300.2	NONGGAT006300.2	NONCODEv4	NONGGAT006300	3:65768459-65770451	889	0.181242	0.157728	0	0.161293	0.281494	0.389574	0		0	0.148591	0.176956	0	0	0	0
NONGGAT004103.2	NONGGAT004103.2	NONCODEv4	NONGGAT004103	2:62006859-62044110	1294	0.622317	0.650524	0.559183	0	0.483384	0.535289	0.311135		0.785826	0.918657	0.48652	0.369589	0.996005	0.614885	0
NONGGAT001166.2	NONGGAT001166.2	NONCODEv4	NONGGAT001166	1:143596271-143605069	1500	0	0	0.0964966	0.0955929	0	0.0769873	0		0	0	0	0.106244	0	0	0
NONGGAT011743.2	NONGGAT011743.2	NONCODEv4	NONGGAT011743	Z:22358038-22360007	1077	1.49525	0.781595	0.67185	0.665558	0.929314	0.535917	0.498432		1.10146	0.735794	0.584547	0.444056	1.06371	0.369388	0.917172
NONGGAT016531.1	NONGGAT016531.1	PMID24463510	Locus_102576	9:14575348-14613109	1305	1.85108	1.29008	1.6633	1.20843	1.34214	0.973062	1.02837		1.55827	1.11326	1.20593	1.58824	1.31685	1.01613	0.756931
NONGGAT003407.2	NONGGAT003407.2	NONCODEv4	NONGGAT003407	19:2529517-2531211	868	0.371057	0.161544	0.166757	0.825813	0.576469	0.133043	0		0.390567	0.304372	0	0.550977	0	0	0.16255
MSTRG.29112.1	-	-	-	LGE22C19W28_E50C23:779475-784299	230	0	0	0	1.24686	0.544017	0.502091	0		0.736597	0	5.47375	1.38644	0	0	0
NONGGAT003516.2	NONGGAT003516.2	NONCODEv4	NONGGAT003516	19:6576549-6582850	721	2.23354	1.75117	0	1.59081	1.73526	1.76123	1.67521		2.35049	2.1982	3.05589	1.99015	1.58892	2.39097	2.74007
NONGGAT013227.1	NONGGAT013227.1	PMID24463510	LocusReverse_42014	11:17453836-17465723	932	8.46689	5.56962	6.05525	8.15275	5.63786	7.80373	7.9194		5.81861	5.81029	11.3136	11.6326	10.1414	5.976	8.93339
NONGGAT014611.1	NONGGAT014611.1	PMID24463510	LocusForward_53070	3:7532913-7533836	466	0	0	0	0	0	0	0.287989		0	0	0	0	0.307337	0	0
NONGGAT010281.2	NONGGAT010281.2	NONCODEv4	NONGGAT010281	28:1110477-1111195	633	0	0	0	0	0	0	0		0.267642	0.208685	0	0	0	0.209422	0.222896
NONGGAT003784.2	NONGGAT003784.2	NONCODEv4	NONGGAT003784	2:19312338-19312795	341	0.472504	0.822852	0	0	0.366933	0	0.393556		0	0	0	0	0.419997	0.388751	0
MSTRG.24835.2	-	-	-	AADN03014683.1:903-1479	402	13.6206	14.3086	0.719772	12.8387	4.66821	3.15882	3.67221		5.90187	4.92834	10.1787	8.32845	3.56231	3.29865	4.56342
NONGGAT001281.2	NONGGAT001281.2	PMID26117828	TCONS_00001218	1:169686696-169687865	897	0.897746	0.625624	0.483939	0.319709	0.278983	0.514841	0.299226		0.566811	0.294532	0.350923	0.533164	0.638658	0.887025	1.10122
NONGGAT009441.2	NONGGAT009441.2	PMID26117828	TCONS_00008172	9:22570317-22621604	899	0.358262	0.936349	0.804875	0.159499	0.139181	0.256786	0		1.1311	0.587603	0.875273	0.886685	0	0.147457	0
NONGGAT015867.1	NONGGAT015867.1	PMID24463510	LocusReverse_70914	5:51592114-51605011	667	0	0	0	0.214977	0.187592	0	0.201203		0.508264	0	0.235853	0.238929	0	0.198747	0.211534
NONGGAT000795.2	NONGGAT000795.2	PMID26117828	TCONS_00001020	1:91466770-91490088	538	0.299487	0	0	0.266523	0.232573	0	0.498895		0.630133	0	0.58509	0	0.266206	0.493061	0.262255
NONGGAT010696.2	NONGGAT010696.2	NONCODEv4	NONGGAT010696	21:6538061-6539024	828	10.5029	9.65799	9.26234	6.92583	8.46133	6.69253	7.29331		7.1635	11.3256	6.4623	9.82019	6.39937	10.0899	3.57897
NONGGAT016223.1	NONGGAT016223.1	PMID24463510	Locus_5435	7:21268285-21438498	1451	0	1.83705	0.0997552	1.87731	1.89688	0	0.0924898		1.75187	2.82183	1.62689	2.3074	0.0987037	0.274177	0.389052
NONGGAT003083.2	NONGGAT003083.2	NONCODEv4	NONGGAT003083	17:5075709-5080935	2285	0.0705137	0	0	0	0.109518	0.0505387	0.058732		0.148364	0	0	0.139555	0	0.0580149	0.0617477
NONGGAT009091.2	NONGGAT009091.2	NONCODEv4	NONGGAT009091	8:27606496-27612472	370	2.17643	6.82522	1.95563	1.54977	1.35237	1.55995	1.45084		1.83202	1.78474	1.27593	1.29256	0.774157	1.4335	1.144
NONGGAT009328.2	NONGGAT009328.2	NONCODEv4	NONGGAT009328	9:16313639-16341022	593	1.08626	1.41952	1.70815	2.65936	0.422003	0.778774	0.678934		1.71477	1.33634	2.38858	0.806489	0.483032	0.670878	1.42783
MSTRG.2463.1	-	-	-	1:116813985-116820070	2795	0.921927	1.75681	2.17445	2.92377	0.179025	1.07392	0.336107		3.45604	1.03962	2.42118	1.9965	1.07596	0.142337	0.454376
NONGGAT003987.2	NONGGAT003987.2	PMID26117828	TCONS_00003333	2:48780243-48804314	656	0.245616	0	0	0.218581	0.190738	0	0		0	0	0.239808	0	0	0	0.215081
NONGGAT003704.2	NONGGAT003704.2	NONCODEv4	NONGGAT003704	2:6755094-6756032	636	0	0	0	0	0.590208	0	0.633032		0	0	0	0	0	0	0.221845
NONGGAT014433.1	NONGGAT014433.1	PMID24463510	Locus_992	21:1738989-1739586	205	0	0.684002	0	0	0	0	0		0.826426	0.644378	0	0	0	0.646653	0
NONGGAT005536.2	NONGGAT005536.2	NONCODEv4	NONGGAT005536	27:3553281-3556036	2496	0.19359	0	0.0579907	0.0574477	0.200471	0.0462664	0.0537671		0	0	0	0.127757	0.172138	0	0
NONGGAT002399.2	NONGGAT002399.2	NONCODEv4	NONGGAT002399	13:9646864-9647462	305	6.33594	5.51985	4.26977	4.70037	4.51227	5.29894	6.15969		6.66734	6.92882	5.67608	9.40914	8.92092	9.56517	7.40301
MSTRG.3745.1	-	-	-	1:187920985-187924389	2001	0.24148	0	0.506213	1.00308	0.87531	0.634606	0.938883		0.508175	0.792054	1.02241	0.717089	0.930388	0.662696	1.05781
NONGGAT013422.1	NONGGAT013422.1	PMID24463510	LocusForward_37254	14:1099367-1101101	319	1.00965	0.879601	0.453746	0.898993	0.784477	0.72367	0.841396		1.06273	0.828197	0.493148	0.999631	0.897925	0.831557	0.884598
NONGGAT007655.2	NONGGAT007655.2	PMID26117828	TCONS_00006882	5:28763311-28764227	354	0.909822	0.396103	0.817368	0.405055	0.353458	0.652121	1.13731		0.47858	0.373157	0.889204	0.450186	0.404574	0.374474	1.59467
NONGGAT009269.2	NONGGAT009269.2	PMID26117828	TCONS_00008103	9:12371752-12374909	671	19.4405	16.5176	22.4278	17.0929	24.4248	20.6459	22.1995		28.2868	23.8174	19.467	24.7111	22.6229	19.3679	20.6101
NONGGAT001575.2	NONGGAT001575.2	PMID26117828	TCONS_00001337	10:6584304-6597241	337	0	0	0.42951	0	0	0.342674	0		0	0	0	0	0	0.393365	1.25602
NONGGAT001654.2	NONGGAT001654.2	NONCODEv4	NONGGAT001654	10:12158457-12163001	2672	2.23005	1.15513	1.84128	1.50232	0.702327	1.25297	1.25559		1.90274	0.889727	1.53137	0.954681	0.428747	1.09183	0.52815
NONGGAT001741.2	NONGGAT001741.2	NONCODEv4	NONGGAT001741	10:17568539-17582455	688	8.19274	7.34108	6.94065	6.043	8.00106	7.2153	6.24179		8.62119	5.56728	6.40494	6.25681	4.9956	7.32447	6.15335
NONGGAT011807.2	NONGGAT011807.2	NONCODEv4	NONGGAT011807	Z:31788255-31790254	1798	0	3.66732	1.52909	0	0	1.28418	1.49273		3.3931	2.79145	1.66305	1.24139	0.0796546	0	2.43304
NONGGAT016207.1	NONGGAT016207.1	PMID24463510	LocusReverse_3274	7:11802284-11807705	247	0	0	0.586012	0	0	0.467534	0		0	0	0	0	0	0	0
NONGGAT002844.2	NONGGAT002844.2	NONCODEv4	NONGGAT002844	15:6739119-6739911	539	6.57332	3.38363	3.49001	3.45785	5.80285	10.0667	5.7264		5.97368	7.35136	7.00749	2.95809	10.0963	14.0237	9.16348
MSTRG.5381.1	-	-	-	12:4487619-4496158	344	1.40465	2.03897	1.2619	1.25049	0.727465	1.00678	0.780248		0.985499	1.91963	0.915053	0.463273	0.832669	1.54184	2.05119
MSTRG.15698.2	-	-	-	3:55380529-55419644	390	0	0	0	0	0	4.14404	11.6994		10.8633	0	0	0	2.93746	0	0
MSTRG.15698.1	-	-	-	3:55375253-55419662	828	4.66799	4.74432	4.0195	4.32871	3.62635	3.20686	1.62081		0	7.0187	4.75164	4.42865	5.18875	7.52745	6.8173
NONGGAT009884.2	NONGGAT009884.2	PMID26117828	TCONS_00009514	4:75530858-75533293	297	0	0.472123	0	0	0	0	0		0	0	0	0	0	0.893154	0
ENSGALT00000042254	NONGGAT006624.2	ensembl	-	4:2099885-2100131	247	1.30396	0.567694	0.586012	0.580524	0.506575	0.467534	0		0.6859	1.06962	1.27441	0.645206	0.579834	1.07395	0
NONGGAT016061.1	NONGGAT016061.1	PMID24463510	LocusForward_3570	7:1124999-1129380	444	0.362891	0.315812	0.326002	0.322949	0.281811	0.260092	0.302258		0.381571	0.297517	0.354311	0.358932	0.322565	0.298567	0.317778
NONGGAT012198.1	NONGGAT012198.1	PMID24463510	LocusForward_26895	1:41714466-41716707	377	0.854316	1.48855	0.767502	1.14103	0.995682	0.612336	0.711951		0.899235	0.700782	1.25223	0.845841	0.759783	0.351629	1.12276
NONGGAT011047.2	NONGGAT011047.2	NONCODEv4	NONGGAT011047	4:68962838-68965368	397	0.405853	2.12035	0.364597	0.361182	0.315174	0.290884	0.338042		0.426744	0.998218	0.396257	2.40969	0.360753	0.333914	0.355399
NONGGAT009000.2	NONGGAT009000.2	ensembl	-	8:20810651-20811066	416	0.774224	0.674501	0.347944	0.689372	0.601558	1.11013	0.322603		0.814932	0.952626	1.13484	0.766544	1.72138	0.956323	0.678334
NONGGAT011931.2	NONGGAT011931.2	NONCODEv4	NONGGAT011931	Z:51742800-51743756	807	0	0	0	0	0	0	0		0	0	0.194937	0	0	0.164268	0
NONGGAT011892.2	NONGGAT011892.2	PMID26117828	TCONS_00010744	Z:44505311-44508302	2058	0.234791	0.0681343	0.0703328	0.209022	0	0.112172	0.195631		0.24705	0.513433	0.0764403	0.0774372	0.347957	0.322205	0.0685585
NONGGAT007316.2	NONGGAT007316.2	NONCODEv4	NONGGAT007316	4:88257831-88260541	707	0.227898	0.198332	0.613993	0.202814	0.176979	0.163339	0.37964		0	0.560527	0	0.225411	0.202573	0	0.199566
NONGGAT012980.1	NONGGAT012980.1	PMID24463510	LocusReverse_27741	1:158705661-158706962	659	0	0	0.219643	0	0	0.175237	0.203646		0.257082	0	0	0	0	0	0
NONGGAT012136.1	NONGGAT012136.1	PMID24463510	CUFF.65340	1:6357960-6359007	403	0	0	0	0	0.310481	0	0.333009		0	0	0	0	0	0	0
NONGGAT000429.2	NONGGAT000429.2	NONCODEv4	NONGGAT000429	1:53939654-53966015	3263	4.63933	6.01945	2.79382	3.38313	3.41238	3.7149	3.86593		3.89525	3.40011	2.89384	4.54408	3.7305	3.94216	3.97876
NONGGAT013517.1	NONGGAT013517.1	PMID24463510	LocusForward_58793	15:1911925-1917501	326	0	0	0	0	0.383816	0.354236	0		0	0	0	0	0.439322	0	0
NONGGAT003356.2	NONGGAT003356.2	NONCODEv4	NONGGAT003356	18:10943662-10945781	580	0.2778	0.48378	0.24956	0	0.431462	0.199105	0.462768		0	0.455509	0.271231	0.549797	0.246929	0	0.729794
NONGGAT014831.1	NONGGAT014831.1	PMID24463510	LocusForward_52501	3:91126275-91128784	1425	0	0.196907	0	0.100624	0	0	0		0	0	0	0	0.100505	0	0
NONGGAT009215.2	NONGGAT009215.2	NONCODEv4	NONGGAT009215	9:7765223-7765933	401	0.803185	0.699732	1.08253	0.715159	0.93609	0.287983	0.66934		1.2679	0.988261	1.17729	0.795217	0.357155	0.661513	0.351854
MSTRG.26879.2	-	-	-	AADN03023817.1:1-1272	365	19.8548	12.2999	4.75719	10.9978	8.22634	16.1308	11.03		15.322	10.8558	19.4027	13.541	10.5935	13.4425	13.9184
NONGGAT011461.2	NONGGAT011461.2	NONCODEv4	NONGGAT011461	22:2300571-2301193	228	0.706683	0.615002	0.634846	0.628901	0.54879	0.506496	0.588608		0.743059	0.579375	0.689974	0.698973	0.628154	0.581421	0.618831
NONGGAT000435.2	NONGGAT000435.2	NONCODEv4	NONGGAT000435	1:54144449-54158682	373	6.90828	3.38496	1.9399	3.075	1.00636	0.928503	2.51855		3.18036	3.89491	1.68782	2.56474	3.45531	1.06657	3.02651
NONGGAT005088.2	NONGGAT005088.2	NONCODEv4	NONGGAT005088	23:151904-153192	675	0.238702	0	0.214437	0.212429	0.185369	0	0.198819		0	0.1957	0.466338	0	0	0	0
NONGGAT008368.2	NONGGAT008368.2	PMID26117828	TCONS_00007368	7:2980839-3001766	776	0	0.180696	0	0.18478	0	0.148816	0.345883		0	0.170229	0	0	0.369121	0.17083	0
NONGGAT000212.2	NONGGAT000212.2	NONCODEv4	NONGGAT000212	1:30686596-30693631	2221	0.290029	0.315806	0.521241	0.32274	0.112674	0.259875	0.120849		0.457838	0	0.283456	0.430728	0.32242	0.358245	0.190581
NONGGAT005897.2	NONGGAT005897.2	NONCODEv4	NONGGAT005897	3:16440648-16450622	2110	0.076362	0.531929	0.480062	0.135914	0.711491	0.656553	0.0636032		0.401547	0.250358	0.298368	0.453387	0.203629	1.13127	0.535018
NONGGAT004920.2	NONGGAT004920.2	NONCODEv4	NONGGAT004920	21:4265012-4266494	1291	0.249479	0.325959	0.336246	0	0.387587	0.268266	0.207905		0.262596	0.204644	0.48765	0.123444	0.221873	0.102683	0.21858
NONGGAT014023.1	NONGGAT014023.1	PMID24463510	LocusReverse_10985	2:1838810-1846123	2308	0	0.0607541	0	0	0	0	0.0581468		0.0734044	0.0572346	0	0	0	0.0574367	0
NONGGAT002586.2	NONGGAT002586.2	PMID26117828	TCONS_00002244	14:5225225-5228219	2012	1.44079	0.62753	1.07883	0.570067	0.994902	0.975458	1.00045		0.758095	0.787724	0.782178	1.82252	0.996484	0.5273	0.841651
NONGGAT005618.2	NONGGAT005618.2	PMID26117828	TCONS_00004951	28:2074989-2080219	3939	0	0	0	0	0	0	0		0	0	0	0	0	0	0
NONGGAT002407.2	NONGGAT002407.2	PMID26117828	TCONS_00002157	13:10778739-10780553	796	0.404619	0.705006	0.545343	0.540412	0.628612	0.43509	0.674386		0.851566	0.331903	0.593081	0	1.25929	1.49936	0.709189
NONGGAT004850.2	NONGGAT004850.2	NONCODEv4	NONGGAT004850	21:802367-810981	4558	0.282648	1.60057	0.285713	0.440362	0.850891	0.379916	1.20712		1.63595	0.57954	0.517905	1.11931	0.911161	1.57107	0.743046
MSTRG.29054.2	-	-	-	JH376407.1:83694-87522	1438	2.12783	3.31716	2.81761	1.89428	2.52303	2.3282	2.51971		2.7106	3.03098	3.17379	3.21528	3.08718	3.04321	3.33659
NONGGAT004877.2	NONGGAT004877.2	PMID26117828	TCONS_00004254	21:2175008-2175948	787	0	0	0.18392	0	0.158989	0.146736	0		0	0	0	0	0	0	0
NONGGAT004463.2	NONGGAT004463.2	PMID26117828	TCONS_00003988	2:125686728-125700231	1786	0	0	0	0	0	0	0		0.0948585	0.0739628	0	0	0.0801898	0	0
NONGGAT012271.1	NONGGAT012271.1	PMID24463510	Locus_47470	1:71527657-71530719	486	45.3972	31.7543	55.3802	36.2841	16.9899	15.4402	9.9404		46.726	46.2003	56.6686	47.2396	16.5012	15.2803	16.5506
NONGGAT000831.2	NONGGAT000831.2	NONCODEv4	NONGGAT000831	1:97503949-97512078	287	0	0	0	0	0	0	0		0	0	0	0	0	0.461895	0
NONGGAT008952.2	NONGGAT008952.2	NONCODEv4	NONGGAT008952	8:17812585-17814871	1414	12.0726	13.097	11.0523	11.4571	13.8026	10.6138	9.68044		18.8165	10.2749	9.68298	11.1627	7.19074	12.7547	12.1755
NONGGAT004128.2	NONGGAT004128.2	NONCODEv4	NONGGAT004128	2:64878372-64883312	1926	0.334452	1.82104	0.375692	0.297724	0.324766	0.719277	0.766474		0.791946	0.411449	0.653667	0.745013	0.966618	1.58363	1.46536
NONGGAT004867.2	NONGGAT004867.2	PMID26117828	TCONS_00004247	21:1839825-1852126	612	0.263274	0	0.236511	0.234296	3.47527	3.39541	0		1.38442	3.0214	0	0.260402	0.234018	5.41701	3.22809
NONGGAT012158.1	NONGGAT012158.1	PMID24463510	LocusForward_27106	1:14288753-14290523	444	0	0	0.326002	0	0	0.260092	0		0.381571	0.297517	0	0	0	0.298567	0.317778
NONGGAT014919.1	NONGGAT014919.1	PMID24463510	Locus_99742	3:15714509-15723401	720	0	0	0	0	0.173783	0	0		0	0	0	0	0	0	0
NONGGAT009436.2	NONGGAT009436.2	PMID26117828	TCONS_00008319	9:22250814-22256452	1134	1.8462	0.86596	1.27604	2.1492	0	1.22163	1.30179		0.44835	0.69881	0.971472	0	0.631477	0.818541	1.61772
NONGGAT001894.2	NONGGAT001894.2	NONCODEv4	NONGGAT001894	11:6565702-6567620	1227	0	0	0	0	0	0.0941166	0		0	0.107659	0	0	0	0	0
MSTRG.13484.1	-	-	-	26:1606772-1607421	245	1.97225	0.572328	0	0.585263	1.53213	0	1.6433		2.07522	1.07835	0.642098	1.30156	0.584567	1.6238	0.575892
NONGGAT008943.2	NONGGAT008943.2	NONCODEv4	NONGGAT008943	8:15352503-15358839	543	22.5401	18.0861	26.649	34.5873	23.5008	25.938	36.824		29.649	23.5943	48.1114	45.5106	25.3184	27.5967	28.5871
NONGGAT013351.1	NONGGAT013351.1	PMID24463510	Locus_84080	13:3295077-3296036	525	0	0	0	0	0.953096	0.659679	0		0	0	0	0	0.818394	0	0.268749
NONGGAT001933.2	NONGGAT001933.2	NONCODEv4	NONGGAT001933	11:9500012-9503090	1979	0.488242	0.0708542	0.51184	0.362206	0.948266	0.64166	0.20344		0	0.133499	0	0.241661	0.940731	0.603078	0.570434
NONGGAT004790.2	NONGGAT004790.2	PMID26117828	TCONS_00004138	20:11930679-11932016	660	0	0.212455	0.21931	0	0	0.349774	0		0.256693	0	0	0	0	0.200854	0
MSTRG.15746.1	-	-	-	3:57574926-57627515	551	0	0	0	0	0	0	0		0	0	0	0	0	0	0
MSTRG.13719.11	-	-	-	27:126148-146701	663	0	0	0	0	2.64177	0	0		0	0	0.237276	0	3.45605	0	0.212811
MSTRG.13719.10	-	-	-	27:126147-160391	693	0	2.63171	1.04413	0	0	0	0		0	0	0	0	0	2.10499	0
MSTRG.13719.13	-	-	-	27:126153-151065	680	0	2.88845	0	0	0	0	0.197357		4.98443	0	0	0.234361	0	0	0
MSTRG.13719.12	-	-	-	27:126149-138280	662	0	0	0	1.29939	0	2.6158	0		0	1.19705	0	0	0	0	0
MSTRG.13719.15	-	-	-	27:126153-174885	1130	0.855072	1.11734	0.768307	0.38068	0.332188	0.204293	0.35629		1.64967	0.584383	0.696346	1.41098	0	1.29094	0.249723
MSTRG.13719.14	-	-	-	27:126153-143079	685	0	0	0	0	0	0	0		4.70046	0	0	0	0	3.67817	0
MSTRG.13719.17	-	-	-	27:126154-178259	665	0	0	0	1.9404	0	0	0		0	1.19165	0	0	0	0	0
MSTRG.13719.16	-	-	-	27:126153-159302	688	0	0	0	0	0	0	4.09611		0	0	0	0	0	0	0
MSTRG.13719.19	-	-	-	27:126154-178255	742	0	0	0	2.70508	0	2.17814	0		0	0	0	0	0	3.39562	0
MSTRG.13719.18	-	-	-	27:126154-155385	686	0	0	0.843787	1.25393	2.5532	0	0		0	0	0	0	3.34018	0	0
NONGGAT009400.2	NONGGAT009400.2	NONCODEv4	NONGGAT009400	9:21291633-21295611	2227	0	0.314955	0	0	0	0	0.0602617		0	0.0593163	0	0	0	0	0
MSTRG.28212.11	-	-	-	JH375623.1:15808-16425	416	0	4.04701	12.5223	8.96048	1.20282	1.66506	1.61301		0	15.2397	2.27004	0	3.7867	0.956323	1.0175
NONGGAT004073.2	NONGGAT004073.2	NONCODEv4	NONGGAT004073	2:60729018-60751875	1645	0.0979476	0.170573	0.175896	0.0871668	0.152126	0.140335	0.0815822		0	0.0803024	0	0.0968789	0.435316	0.161256	0.0857711
NONGGAT002529.2	NONGGAT002529.2	NONCODEv4	NONGGAT002529	14:764940-765323	293	0	0	0	0.489383	0	0	0		1.15704	0	0	0	0	0	0.481548
MSTRG.15822.3	-	-	-	3:62475491-62478208	427	1.50856	0.328385	1.69457	1.6787	0.586061	0.270447	0.314292		2.3814	2.16522	3.31716	2.98719	0.335408	0.621233	0.33043
NONGGAT004150.2	NONGGAT004150.2	PMID26117828	TCONS_00003851	2:66570171-66571705	721	0.223473	0.19448	0	0	0	0	0		0	0	0	0	0	0	0.195691
NONGGAT004994.2	NONGGAT004994.2	NONCODEv4	NONGGAT004994	21:6600219-6601569	284	1.70141	0.988002	1.5285	0.504892	0.440578	0.406623	0.472545		1.79024	1.3954	1.10837	0.561147	1.00858	1.40081	0.496808
MSTRG.27.1	-	-	-	1:618326-619577	611	48.7612	55.3377	39.5507	49.5094	62.8611	61.9738	64.5726		38.5533	47.1247	54.0903	45.4035	57.1892	50.353	55.4303
NONGGAT007028.2	NONGGAT007028.2	NONCODEv4	NONGGAT007028	4:48937545-48941673	433	0	0	0.334284	0	0	0	0		0	0.305075	0	0	0	0	0
NONGGAT003559.2	NONGGAT003559.2	PMID26117828	TCONS_00003031	19:8198663-8223898	761	6.13693	5.89945	4.75379	2.63754	1.64405	2.2755	3.70319		4.23103	4.16549	4.13598	5.02817	2.63459	4.00799	2.96704
NONGGAT016312.1	NONGGAT016312.1	PMID24463510	LocusForward_61104	8:28544037-28555784	426	0	0	0	0	0	0	0.31503		0.397693	0	0	0	0	0	0
NONGGAT016262.1	NONGGAT016262.1	PMID24463510	LocusForward_61158	8:7811629-7823966	610	0.792133	0.689857	0.237287	0.705194	0.205121	0.378444	0.220004		0.83349	0.216553	0.257892	0.522758	0.234785	0.434863	0.462601
MSTRG.2135.1	-	-	-	1:95241964-95242613	408	0	0.343677	0.709187	0.351445	0.92003	1.13189	1.31571		0.415239	0.323768	0.385574	2.34472	1.75514	1.29999	1.03745
MSTRG.26415.1	-	-	-	AADN03021622.1:488-1069	428	94.4442	90.7991	70.661	94.4607	79.2153	86.0443	84.3433		71.2718	89.1841	82.7331	70.4041	81.307	86.7549	69.2393
MSTRG.21258.4	-	-	-	7:6808847-6811180	463	93.2179	72.1174	42.5046	22.2945	86.7378	132.65	123.473		25.9874	41.3638	62.5429	64.3932	133.619	118.576	119.477
MSTRG.21258.1	-	-	-	7:6807590-6810120	246	29.4593	21.1012	14.7058	5.24538	27.9714	39.4203	40.3683		4.13357	6.44268	1.27959	21.3875	50.6466	37.735	41.8761
MSTRG.21258.2	-	-	-	7:6808213-6810120	246	0	13.1168	5.29382	14.5698	0	0	0		12.4	24.6979	2.55917	9.72171	0	0	0
NONGGAT004691.2	NONGGAT004691.2	NONCODEv4	NONGGAT004691	20:3700774-3717012	2621	0	0	0	0	0.0954781	0	0.0512029		0	0	0	0	0.0546429	0	0
MSTRG.1051.6	-	-	-	1:50968415-50974614	725	0	4.25727	0	0	0	0.796114	0		0	0	0	6.59736	5.33329	0.182847	3.50359
NONGGAT002251.2	NONGGAT002251.2	PMID26117828	TCONS_00001878	12:19431910-19434550	476	0	0.294581	0	0	0.262866	0.242607	0		0.355919	0.277516	0.330492	0.334802	0	0.278496	0
NONGGAT000904.2	NONGGAT000904.2	PMID26117828	TCONS_00000401	1:105151347-105173525	5371	0.839555	0.783632	0.0269493	0.53386	0.442561	0.322409	0.224879		1.07279	0.688548	0.966946	0.771796	0.0533305	0.469102	0.367825
NONGGAT005876.2	NONGGAT005876.2	PMID26117828	TCONS_00005456	3:15758337-15760335	402	3.20475	1.74479	2.15967	2.13979	1.24471	0	1.33535		2.5295	2.29987	3.13175	1.98291	0	0	0
NONGGAT006803.2	NONGGAT006803.2	NONCODEv4	NONGGAT006803	4:23204435-23226878	501	0.321604	0	0.288912	0.286206	0.249749	0	0		0.338158	0	0.314	0.318095	0	0	0.281624
NONGGAT003355.2	NONGGAT003355.2	PMID26117828	TCONS_00002949	18:10913603-10916151	678	4.03797	3.31083	3.20149	3.17192	2.02986	1.87293	1.97939		1.99955	2.14278	3.2497	3.29207	1.05619	1.76031	2.49764
NONGGAT009216.2	NONGGAT009216.2	NONCODEv4	NONGGAT009216	9:7766306-7768707	553	0.291363	0	0	0	0	0	0		0.306361	0.238874	0.284474	0	0	0	0
NONGGAT004146.2	NONGGAT004146.2	NONCODEv4	NONGGAT004146	2:66051498-66117191	390	0.413138	0.719468	1.11306	0.73533	0.962492	1.47995	0.688219		0.869261	0.677423	1.21049	1.22628	1.10168	1.02008	1.44747
NONGGAT014582.1	NONGGAT014582.1	PMID24463510	CUFF.137275	28:2706984-2708668	1313	0.245299	0.320497	0.11024	0.109207	0.285889	0	0.204422		0.129031	0.100607	0.23974	0	0.327233	0.100963	0.322376
MSTRG.16267.1	-	-	-	3:85110004-85128580	1593	0.909876	0.440305	2.27096	0	0.392655	0	0		0.212813	1.32661	0.0987534	1.60132	0.17981	0	0
MSTRG.16267.2	-	-	-	3:85110020-85123966	555	6.0935	4.8028	2.34645	3.35816	0.225449	0	0		3.96961	4.52153	2.83557	1.14913	1.80611	1.43362	0
MSTRG.16267.3	-	-	-	3:85110024-85128752	1774	2.72341	1.02806	0.0815924	0	0	0	0.1513		1.815	1.93574	0.709675	1.70761	0.565046	0.598043	0.0795341
MSTRG.16267.4	-	-	-	3:85112240-85128580	1725	0	1.62662	0.0839101	1.16358	0	0	0		0	2.29703	1.91591	0	0	0.0768487	0
NONGGAT010174.2	NONGGAT010174.2	NONCODEv4	NONGGAT010174	28:1170882-1172062	1009	0	0	1.86434	0.284221	0	0.457693	0		0	0.523543	1.5597	0	0	1.44575	2.23778
NONGGAT001502.2	NONGGAT001502.2	PMID26117828	TCONS_00001305	10:1235212-1258567	781	0.206304	0.17954	0.370484	0.183597	0	0	0.171834		0	0	0.403045	0	0	0.169736	0
NONGGAT008187.2	NONGGAT008187.2	PMID26117828	TCONS_00007285	6:20566693-20571040	2096	1.38305	1.13786	0.966537	0.820797	1.55188	1.48711	1.02438		1.69791	2.14248	1.35155	1.52131	2.66466	1.70824	1.48121
MSTRG.506.1	-	-	-	1:30863951-30880819	691	1.63148	1.01506	1.04715	0.829836	2.17257	2.00481	1.55372		0.735787	1.14682	0.683202	0.69211	1.86517	1.34331	1.42951
MSTRG.22134.6	-	-	-	8:5985618-6017829	1230	0.261851	0	0.9412	1.74842	1.01717	0	0.872863		2.48	0.751665	3.83852	1.29627	1.04783	0.646879	1.26204
MSTRG.22134.7	-	-	-	8:5985618-5993307	520	1.23876	1.6188	0	3.30844	1.44351	1.33204	1.29041		1.30355	2.54008	1.21069	0.613235	1.92768	0	2.98521
MSTRG.22134.3	-	-	-	8:5985618-6017265	629	17.6663	11.3753	11.5026	10.9405	2.9835	6.60728	4.48033		7.27454	10.9191	12.7602	7.35066	6.60265	8.0115	6.28191
MSTRG.22134.8	-	-	-	8:5985630-5993307	539	1.49402	1.30131	0	0	2.08905	1.49934	1.24492		0	1.22514	0	0	2.65686	2.70642	2.09441
MSTRG.22134.9	-	-	-	8:5985630-6017830	990	5.69354	6.0936	4.09265	1.44809	1.89557	1.8658	3.11771		6.84729	2.26807	6.3587	2.57667	3.61636	1.87534	3.13598
NONGGAT016587.1	NONGGAT016587.1	PMID24463510	LocusForward_14958	Z:23871026-23874362	246	0.654975	1.14062	0.588394	0.582884	1.01727	0.469435	0		0	0.536982	0	1.29627	0	0	0
MSTRG.24320.1	-	-	-	AADN03012434.1:7-519	253	2.54606	1.10906	0	1.70027	0.989123	0.912453	1.06089		0.669634	0.522124	0	1.2604	1.13217	1.57245	1.11536
MSTRG.24552.1	-	-	-	AADN03013380.1:56-1080	468	3.09708	2.69784	2.78265	3.06327	1.87125	2.22007	1.72055		3.25916	2.25779	2.01781	1.70327	2.44789	2.83345	2.41215
NONGGAT004245.2	NONGGAT004245.2	PMID26117828	TCONS_00003436	2:88825566-88826610	393	0	0	0	0.364858	0.318382	0.293845	0.341483		0	0.336126	0.40029	0.405511	0	0.337313	0
MSTRG.5043.1	-	-	-	11:16980532-16981025	292	1.6548	0	0	0.982119	0.857014	0.395483	0.459598		0.580196	0.452389	0.538747	0.545773	0.980952	0.453986	0.483197
NONGGAT005894.2	NONGGAT005894.2	PMID26117828	TCONS_00005078	3:16436131-16438219	1253	0.257045	0.335844	1.03933	0.457635	1.09836	1.19777	0.107105		0.946748	0	1.00476	1.01798	1.1429	1.37581	1.01355
NONGGAT003137.2	NONGGAT003137.2	NONCODEv4	NONGGAT003137	17:7256081-7257562	455	0.354118	0	0	0.315141	0	0	0		0	0	0	0	0	0	0
MSTRG.14284.2	-	-	-	28:3163389-3184718	250	0	0	0	0	0	0	0		0	0	0	0	0	0	0
MSTRG.14284.1	-	-	-	28:3163331-3171598	553	8.44521	8.87937	7.85004	7.51824	13.8004	8.14161	11.8909		6.43549	7.40413	9.39144	7.49605	7.76906	6.47464	6.37956
NONGGAT008901.2	NONGGAT008901.2	NONCODEv4	NONGGAT008901	8:12593037-12596177	1595	0	0	0	0	0	0	0		0.212547	0	0	0	0	0	0
MSTRG.29422.1	-	-	-	Z:10480521-10506963	5615	2.35186	2.99832	2.06166	2.52775	0	0	0		3.77267	2.72861	2.01801	1.98761	0	0.0236089	0
MSTRG.29422.3	-	-	-	Z:10480598-10505306	3983	2.91115	2.32477	1.56219	1.15183	0	0	0		1.19134	1.5917	2.05464	1.48107	0	0	0
MSTRG.29422.2	-	-	-	Z:10480555-10481973	1323	2.79968	4.45385	1.64067	2.38398	0	0	0		3.45857	1.4975	1.66538	0.964119	0	0	0
NONGGAT010326.2	NONGGAT010326.2	NONCODEv4	NONGGAT010326	25:1277720-1282028	569	7.92487	6.16403	5.34059	4.2833	6.5962	9.94163	7.5472		7.14808	9.51703	8.29767	6.72484	7.04719	7.9239	7.44026
NONGGAT007865.2	NONGGAT007865.2	PMID26117828	TCONS_00006978	5:53810078-53811977	318	0.506679	0	0.455172	0.90182	0	0.363148	0.422021		0	0	0	0	0	0.416868	0.88738
NONGGAT016589.1	NONGGAT016589.1	PMID24463510	Locus_28388	Z:26980277-26987787	485	0.996291	0.578541	0.596595	0.295648	0.257988	0.714086	0.276707		0.698993	0.817098	0.324359	0.328589	0.295297	0.546941	0.872743
MSTRG.4592.1	-	-	-	10:19441622-19444177	1617	3.18702	1.04116	3.31107	0.886587	0.309447	0.642545	0.414974		1.88645	2.45045	1.65454	2.56359	0.531425	0.24603	0.261769
NONGGAT006251.2	NONGGAT006251.2	NONCODEv4	NONGGAT006251	3:57496489-57496967	301	2.67534	2.7966	3.36522	1.42913	2.49376	3.06815	3.56685		1.12628	2.63272	1.04578	2.64827	3.33021	2.64339	3.75046
NONGGAT006570.2	NONGGAT006570.2	PMID26117828	TCONS_00005788	3:106848341-106856352	709	0	0.791516	0	0	0.17648	0.651358	0		0	0	0.221882	0.224775	0.606004	0.935257	0
MSTRG.7597.1	-	-	-	17:1464855-1465736	292	1.6548	1.44114	0.990919	1.96375	1.71361	0.395483	1.83839		4.06259	2.26148	2.15602	1.09206	1.9619	0.908447	0.483197
NONGGAT012472.1	NONGGAT012472.1	PMID24463510	Locus_47639	1:153428435-153435621	1208	0.133381	0.116076	0	0	0	0	0.111095		0.140246	0.109352	0	0.131925	0	0.109738	0.116799
NONGGAT002154.2	NONGGAT002154.2	NONCODEv4	NONGGAT002154	12:8721482-8724346	2865	2.81056	2.74227	2.02028	2.25184	2.57639	1.89387	1.82675		3.135	2.90434	2.36203	2.44855	2.14934	2.45319	2.06873
NONGGAT013940.1	NONGGAT013940.1	PMID24463510	LocusForward_12073	2:104098482-104103098	313	0	0	0	0.458113	0.399757	0	0		0.54127	0	0	0	0	0.423527	0
NONGGAT006738.2	NONGGAT006738.2	PMID26117828	TCONS_00005870	4:13135319-13137119	980	0.164412	0.143082	0	0	0	0	0		0.172875	0.134793	0.160525	0	0	0.27068	0.143973
MSTRG.29698.1	-	-	-	Z:24163511-24173535	2856	1.12778	0.933317	0.151993	0.70279	0.525647	0.525493	0.798779		0.652704	0.462479	0.495948	0.781521	0.401124	1.02149	0.83999
NONGGAT006657.2	NONGGAT006657.2	PMID26117828	TCONS_00006154	4:4251438-4286934	218	0	0	0.663967	0	0	0	0		0	0.605952	0	0	0	0	0.647218
MSTRG.2395.1	-	-	-	1:111052988-111070892	350	0	0.40063	0	0.409684	0.714994	1.31946	0		1.9367	0	0	0.455331	0.818394	0.378754	0.403124
MSTRG.28954.4	-	-	-	JH376349.1:26385-30698	1881	0	0	0	2.97254	0	7.73314	1.85494		8.55897	2.7385	0	2.03426	0	6.62703	0
MSTRG.28954.5	-	-	-	JH376349.1:26385-30699	1290	0	2.28383	1.79474	2.00045	3.87935	3.22169	1.24829		2.89011	0	4.26996	0	3.55239	5.44836	3.39116
MSTRG.28954.7	-	-	-	JH376349.1:26386-30795	1521	5.82339	3.87406	3.90062	3.48755	3.53689	1.74575	1.32341		2.78545	5.4707	2.06935	2.51574	3.10704	1.4822	4.08225
MSTRG.28954.3	-	-	-	JH376349.1:26385-30708	1370	0	0	0	2.30219	0	1.85387	1.1754		2.84514	4.4348	0	3.84039	0	0.967924	0
NONGGAT006647.2	NONGGAT006647.2	NONCODEv4	NONGGAT006647	4:4001370-4003768	2092	0.769783	0.938885	0.415003	0.2741	0.298996	0.331101	0.513204		0.648037	0.315656	0.376133	0.381037	0.752996	0.507136	1.14675
MSTRG.28954.8	-	-	-	JH376349.1:26386-30718	2117	6.5422	1.65675	1.43542	6.90757	6.50063	2.67208	2.97934		7.20461	4.36725	10.1102	2.93716	3.85582	3.82112	3.79952
MSTRG.28954.9	-	-	-	JH376349.1:26393-30712	2028	5.95578	1.03766	0.713523	4.80716	3.08449	1.3662	1.32343		4.26181	2.60507	5.35455	2.35852	2.25966	2.61563	2.01796
MSTRG.23353.3	-	-	-	9:18749129-18751744	285	1.69544	0.984535	1.52313	1.00624	2.19473	1.2152	2.35443		1.78396	1.85353	1.65646	1.11888	0.502523	2.32666	1.48519
NONGGAT012882.1	NONGGAT012882.1	PMID24463510	LocusReverse_27516	1:117887269-117888719	304	0.530013	0.461251	0.476134	0.471676	0.411592	0.379872	0.441456		0.557294	0.434531	0	0	0	0.872587	0
NONGGAT007478.2	NONGGAT007478.2	PMID26117828	TCONS_00006529	5:14622516-14624840	777	1.24354	4.51394	1.11736	0.92253	1.44916	0	0		1.09043	2.5498	1.41782	1.23121	0	1.02402	1.99782
NONGGAT000025.2	NONGGAT000025.2	PMID26117828	TCONS_00000014	1:731486-735390	1497	0	0	0	0	15.4609	0	31.734		0	0	0	0	22.9591	17.5397	27.2429
NONGGAT009084.2	NONGGAT009084.2	NONCODEv4	NONGGAT009084	8:27539114-27542582	3161	0.254754	0.310661	0.411983	0.453531	0.158296	0.219128	0.29719		0.0535961	0.459602	0.39828	0.504401	0.362421	0.251712	0.446446
NONGGAT008474.2	NONGGAT008474.2	NONCODEv4	NONGGAT008474	7:11963557-11965274	655	2.95032	3.21278	1.76744	1.53219	2.10113	1.58625	1.02445		1.81111	1.41152	1.92208	2.19068	1.96768	1.01236	1.72349
NONGGAT002859.2	NONGGAT002859.2	PMID26117828	TCONS_00002584	15:7829034-7831066	944	0	0	0.153331	0.151896	0	0.122332	0		0.179468	0.279868	0.166646	0	0.151715	0	0
NONGGAT006736.2	NONGGAT006736.2	NONCODEv4	NONGGAT006736	4:12910504-12913553	744	0.216564	0.377141	0.388909	0	0.336355	0.310283	0.18038		0.227712	0.355101	0.211444	0.428605	0.192499	0.356541	0.568925
NONGGAT003959.2	NONGGAT003959.2	NONCODEv4	NONGGAT003959	2:45650080-45709162	2498	0	0	0	0	0.150269	0.0462294	0		0	0.0528813	0	0	0	0	0
NONGGAT007745.2	NONGGAT007745.2	NONCODEv4	NONGGAT007745	5:38337246-38344916	852	0.189112	0.329334	0.169888	0.168297	0.146859	0.812985	0.31503		0.397901	0.310088	0.184641	0.374275	0.504292	0.622529	0.993781
NONGGAT001849.2	NONGGAT001849.2	NONCODEv4	NONGGAT001849	11:3664160-3680873	809	3.98139	4.16207	3.75623	1.77208	2.31968	3.13944	4.3129		7.12232	5.06116	2.72348	5.32099	2.83234	3.77019	3.66302
NONGGAT008829.2	NONGGAT008829.2	PMID26117828	TCONS_00007749	8:7045199-7050526	1897	11.6305	9.24458	0.076302	0.0755874	9.76064	9.55448	8.98423		9.38014	9.95637	5.39245	0.0840094	13.1355	11.1849	10.2658
NONGGAT005333.2	NONGGAT005333.2	NONCODEv4	NONGGAT005333	25:1049659-1054959	389	0	0.360464	0	0.36861	0.321656	0.296866	0		0	0	0	0	1.10452	0.681919	1.08812
NONGGAT013442.1	NONGGAT013442.1	PMID24463510	LocusForward_37236	14:6387914-6390031	210	0.767256	0.667716	1.37785	0	0.595829	0.54991	0		0	0	0.749115	0	0	0.631257	0
NONGGAT004145.2	NONGGAT004145.2	NONCODEv4	NONGGAT004145	2:66023869-66027910	2506	10.5392	9.18134	7.62203	6.86509	8.03763	8.01575	7.28283		12.443	8.90712	7.72438	8.14348	7.25749	8.09637	10.0797
NONGGAT007476.2	NONGGAT007476.2	PMID26117828	TCONS_00006527	5:14614012-14616333	501	0.321604	0.560065	0.866454	0.286206	0	0	0		1.01483	0.263668	0.314	0	0	0	0.563247
NONGGAT010173.2	NONGGAT010173.2	PMID26117828	TCONS_00008667	28:1170882-1172062	693	0.69726	0.202338	0.41753	0	0.361108	0	0.387309		0	0	0	0	0	0.57407	0.203598
MSTRG.80.1	-	-	-	1:1218649-1220555	312	3.0969	0.449424	1.39132	0	1.60377	3.70024	0.430137		1.62958	0.423389	0	0.510788	0.918071	0.424885	0.452223
NONGGAT013314.1	NONGGAT013314.1	PMID24463510	LocusReverse_56237	12:7792709-7809974	332	0.485313	0	0	0	0	0	0		0	0.397884	0	0.480017	0	0.399289	0
NONGGAT005481.2	NONGGAT005481.2	NONCODEv4	NONGGAT005481	27:1087819-1088356	280	0.575442	0.500787	0	1.02421	3.57454	0	1.43789		0.605062	0.943553	1.12421	1.13887	2.55748	1.89427	0
MSTRG.19853.2	-	-	-	5:44099683-44100977	857	0.188009	0	0	0.167315	0	0	0		0.197687	0	0	0	0	0.154684	0
MSTRG.19853.3	-	-	-	5:44099719-44101186	1393	1.15606	1.7121	0	1.13209	0.987971	0	0.770726		2.43317	0.66371	2.2595	0	0	1.14237	1.01308
MSTRG.19853.1	-	-	-	5:44099183-44101186	1436	1.68222	2.14939	0.201496	2.09663	0.435584	0.643116	0.934559		2.83235	2.66733	0.43841	0.222063	0.0997347	1.3852	0.982741
NONGGAT005500.2	NONGGAT005500.2	NONCODEv4	NONGGAT005500	27:1616754-1617309	443	2.90815	2.2167	1.30663	1.29439	0.847341	1.30289	1.5147		1.53013	2.68339	1.77623	1.07957	0.646587	1.19728	0.955486
NONGGAT012214.1	NONGGAT012214.1	PMID24463510	Locus_47727	1:46512704-46516659	226	0.712937	0.620444	0	0	0.553646	0.510978	0.593817		0	0	0.69608	0	0	0.586566	0.624307
NONGGAT003700.2	NONGGAT003700.2	NONCODEv4	NONGGAT003700	2:6717572-6751892	456	0.353342	0.615335	0	0.31445	0.274395	0.506251	0.294304		1.85803	0.289687	0.690303	1.04879	2.51231	0	0.309415
MSTRG.27630.2	-	-	-	JH375159.1:186-31290	1137	20.1129	17.6449	16.9266	12.357	8.2525	11.7781	12.5108		17.2896	14.7528	16.8865	15.8452	10.454	15.862	12.039
NONGGAT014730.1	NONGGAT014730.1	PMID24463510	LocusForward_54175	3:54054906-54058892	1383	0	0.101389	0.10466	0	0	0	0		0	0	0	0	0.103557	0	0
NONGGAT006787.2	NONGGAT006787.2	NONCODEv4	NONGGAT006787	4:19499350-19501235	280	0.575442	0.500787	1.03339	2.56002	1.34061	1.2369	0.479295		0.605062	0.943553	1.68604	0.569164	0.511497	0.947381	1.51172
NONGGAT002950.2	NONGGAT002950.2	PMID26117828	TCONS_00002525	15:9904206-9904575	291	0	2.89271	1.98913	2.46325	1.28994	2.38029	2.30589		2.91156	2.26925	2.70402	3.83509	2.46081	3.18978	3.39448
NONGGAT014960.1	NONGGAT014960.1	PMID24463510	LocusReverse_52298	3:30739196-30747218	251	0	0	0	0	0	0	0		0	0	0	0	0	0.528143	0.562125
MSTRG.26351.7	-	-	-	AADN03021349.1:123-1206	978	0.164748	2.29524	0	0.146615	0	0.236044	3.15596		9.53046	0.135069	0	0.815062	4.68567	0.542326	0
MSTRG.30180.2	-	-	-	Z:46140080-46144880	458	1.75825	1.53145	0.316037	0.939232	0	0	0		1.84992	1.73024	1.71806	1.04421	2.50133	2.02669	1.23256
NONGGAT010383.2	NONGGAT010383.2	PMID26117828	TCONS_00008790	12:3228536-3231340	257	0	0	0	0	0	0	0.52219		0	0	0	0	0	0	1.098
NONGGAT001571.2	NONGGAT001571.2	PMID26117828	TCONS_00001333	10:6365534-6366363	614	8.91772	13.4811	7.77714	12.8423	16.5044	13.3495	15.955		7.17604	8.38946	11.0215	8.56894	22.8572	19.87	23.4429
NONGGAT014707.1	NONGGAT014707.1	PMID24463510	LocusForward_54118	3:45806853-45807251	307	0.524833	0	0	0	0.40757	0.37616	0.437142		0	0.430285	0	0	0.466511	0	0.919176
MSTRG.1105.1	-	-	-	1:51954855-51960244	1776	0.362699	0.0789529	0.407423	0.242212	0.422648	0.129983	0.151129		0	0	0.265818	0.448835	0.0806413	0.149362	0.158889
MSTRG.17399.3	-	-	-	4:24344196-24346351	436	0	0	3.65085	0	0.286982	0	0		0.388572	0	0	0.365518	0.328484	0	0.323609
MSTRG.17399.2	-	-	-	4:24343952-24346347	667	1.44862	0.420679	0.650814	1.28965	0.562777	0.173135	0.804814		2.79479	0.990034	1.8875	1.67318	1.07361	0.397701	1.26942
NONGGAT002377.2	NONGGAT002377.2	NONCODEv4	NONGGAT002377	13:8400797-8405170	786	0	0.535385	0.184154	0	0.159191	0.146922	0		0	0	0.200145	0	0.182212	0.168656	0.179508
NONGGAT004914.2	NONGGAT004914.2	PMID26117828	TCONS_00004343	21:3627571-3632800	2242	0	0	0	0	0	0	0		0	0	0	0	1.14978	1.24211	1.38475
MSTRG.20520.3	-	-	-	6:14131827-14135490	862	6.72571	7.48681	6.54698	10.3118	11.4657	10.1785	9.18511		9.82987	10.1128	7.48542	10.5427	11.4632	9.99966	9.33131
NONGGAT008823.2	NONGGAT008823.2	PMID26117828	TCONS_00007905	8:6427137-6430729	515	9.38122	10.8968	10.6772	18.0947	13.8468	9.41484	11.4653		9.54276	17.1831	21.6967	17.3364	12.2351	10.3	13.7006
NONGGAT001565.2	NONGGAT001565.2	NONCODEv4	NONGGAT001565	10:5583964-5585532	1094	0	0	0	0.131069	0.114373	0	0		0	0	0	0	0	0	0
NONGGAT015613.1	NONGGAT015613.1	PMID24463510	LocusReverse_64218	4:88430518-88431275	657	0.245242	0.213425	0	0.218249	0	0.17577	0.204266		0.257865	0.201062	0	0	0	0.201772	0
NONGGAT010389.2	NONGGAT010389.2	NONCODEv4	NONGGAT010389	23:17670-20751	400	3.22077	3.50741	2.17047	3.22591	2.50218	1.73166	2.01304		4.66031	2.31137	2.75412	2.79003	2.86403	4.97288	2.11675
MSTRG.11056.1	-	-	-	2:122487392-122499614	599	13.7116	15.9268	8.21354	9.81298	14.829	13.491	14.1141		10.185	12.1273	11.2975	8.78352	12.4321	12.619	14.3708
NONGGAT015157.1	NONGGAT015157.1	PMID24463510	Locus_98969	3:108420079-108423119	206	0	0	0	0	0.607398	0.560587	0.651469		0	0	0	0.77362	0.695238	0.643514	0.68492
NONGGAT013003.1	NONGGAT013003.1	PMID24463510	Locus_48923	1:165060617-165063026	777	0.62188	0.541587	0.558679	0.369085	3.22023	2.08002	3.10877		0.654349	1.01988	0.607584	0.410402	2.76466	3.41345	2.90594
NONGGAT009186.2	NONGGAT009186.2	PMID26117828	TCONS_00008062	9:4780532-4783102	1779	0.814745	0.551994	0.162647	1.04766	0.632937	0.259591	0.754372		0.857385	0.296939	1.59239	1.4339	0.724469	0.670878	0.793263
NONGGAT000974.2	NONGGAT000974.2	PMID26117828	TCONS_00001086	1:111811234-111821452	433	0	0.323835	0	0	0.28897	0.2667	0.309937		0	0.305075	0	0	0.33076	0.306152	0.325851
NONGGAT013577.1	NONGGAT013577.1	PMID24463510	LocusReverse_4472	17:785879-786536	331	0	0	0.437296	0	0.378018	0	0		0.511835	0	0	0	0.432686	0	0
NONGGAT015161.1	NONGGAT015161.1	PMID24463510	LocusReverse_52598	3:109049184-109055397	233	0.691518	0.601804	0	0	0	0	0		0	0	0	0.683973	0	0	0
NONGGAT003866.2	NONGGAT003866.2	PMID26117828	TCONS_00003281	2:32262837-32263928	645	0	0	0	0	0.193991	0	0		0.262663	0	0	0	0	0	0
MSTRG.22696.3	-	-	-	8:25584516-25598229	792	3.86341	0.53133	1.82705	2.5343	3.31722	3.06101	0		2.35369	0.500369	4.17291	0.201219	0	4.68818	3.38535
NONGGAT003927.2	NONGGAT003927.2	PMID26117828	TCONS_00003311	2:42713239-42718553	1901	0	0.0737614	0	0	0.0658201	0.0607475	0		0	0	0	0	0	0	0.0742206
NONGGAT005913.2	NONGGAT005913.2	PMID26117828	TCONS_00005482	3:17167700-17192135	1415	0.796717	0.198299	0.715852	0.709247	0.530476	0.244757	0.379372		0.718628	0.560035	0.556092	0.337984	0.101215	0.187468	0.299138
NONGGAT013797.1	NONGGAT013797.1	PMID24463510	LocusForward_11089	2:40803858-40809716	823	0.195776	0.511316	0.175875	0.348455	0.152034	0.420816	0.326131		0.205853	0.321015	0	0.387463	0.348041	0.322317	0.171438
NONGGAT007889.2	NONGGAT007889.2	PMID26117828	TCONS_00006987	5:56061858-56063564	337	0	0.416084	0	0	0	0	0		0	0	0	0	0.424982	0	0
MSTRG.143.1	-	-	-	1:5604042-5605362	656	0.736587	0.427733	0.882375	0.87411	2.47922	1.58383	1.02289		0.775044	0.201368	0.95969	1.4583	1.30993	1.01082	1.07562
MSTRG.18356.9	-	-	-	4:74811389-74858685	3675	0.920243	0.916221	0.866269	0	0	0	0.584248		1.06064	0	0	1.47502	0	0	0.46079
MSTRG.18356.6	-	-	-	4:74811274-74823026	3138	1.23171	0.581191	0.876133	1.78182	0	0.993303	0.342136		1.08012	2.31494	0	2.28632	0	0.76067	0.449718
MSTRG.18356.5	-	-	-	4:74811239-74858706	2756	1.86989	0.407246	0.99757	0.520178	0	0	0.876457		1.10682	0	1.19918	0.520644	0.883375	0.0481001	0.563247
MSTRG.18356.4	-	-	-	4:74811148-74858699	3617	1.64741	2.44362	0.840142	0.277463	0.518833	0.383004	0.890443		2.5301	0.0365213	1.47934	0	0	0	0.624251
MSTRG.18356.3	-	-	-	4:74810847-74822983	3640	1.19454	0.0770859	2.22618	0.118178	0.137466	0.0317256	0.516128		0.9777	1.56027	2.20499	0	0.472112	1.82158	0.659069
NONGGAT001692.2	NONGGAT001692.2	NONCODEv4	NONGGAT001692	10:14092918-14110838	682	0	0	0	0	0	0	0		0	0	0	0.233674	0	0	0
NONGGAT014206.1	NONGGAT014206.1	PMID24463510	LocusReverse_10847	2:84637539-84641203	581	0.277322	0	0.249131	0.246798	0	0	0		0	0.227362	0	0	0	0	0
NONGGAT014387.1	NONGGAT014387.1	PMID24463510	Locus_73583	20:4582382-4584341	1590	0	0	0	0	0	0	0		0	0.0830802	0	0.200555	0	0	0
NONGGAT003268.2	NONGGAT003268.2	NONCODEv4	NONGGAT003268	18:4307945-4310812	2589	0.43544	0.325136	0.223576	0	0	0	0		0.130943	0.306083	0	0	0.276591	0	0
NONGGAT015261.1	NONGGAT015261.1	PMID24463510	Locus_117226	4:34360686-34364664	342	0	0	0.423231	0	0	0	0		0	0.38625	0	0	0.418769	0	0.412554
NONGGAT012979.1	NONGGAT012979.1	PMID24463510	LocusReverse_25610	1:158639184-158640602	384	0	0.365157	0	0	0	0	0		0	0	0.409672	0	0	0.345219	0
NONGGAT012885.1	NONGGAT012885.1	PMID24463510	LocusReverse_27589	1:119252855-119254999	1102	0.292266	0.127242	0.262567	0.130117	0.113543	0.104792	0.121781		0.307633	0.119871	0.285643	0.144615	0	0.120294	0
NONGGAT010574.2	NONGGAT010574.2	NONCODEv4	NONGGAT010574	3:60791716-60793389	525	0.61348	1.06892	0.275704	0.819368	1.42976	0.879643	0.511248		0.968436	0.754843	0.599578	0.607395	0.545596	1.26304	1.07527
MSTRG.16965.8	-	-	-	4:8718904-8764848	2385	1.95816	0.411739	0	1.32243	0.104926	0.338845	0.0562695		3.62387	0.387651	1.38572	0.267406	0	0.111223	1.30173
NONGGAT011994.2	NONGGAT011994.2	NONCODEv4	NONGGAT011994	Z:60283169-60287296	541	0.297826	0	0.267551	0.265045	0.231283	0.213458	0.744193		0	0	0.290784	0.294576	0.26473	0	0
MSTRG.10898.1	-	-	-	2:112722017-112736363	348	1.38851	0.402932	0.831461	1.23612	0	0.331842	0.38564		2.43467	0.759181	0.452052	0.457948	0.411549	0.380931	1.21632
NONGGAT014577.1	NONGGAT014577.1	PMID24463510	LocusReverse_35576	28:764478-766924	403	0.399811	0.347941	0.359168	0.355805	0	0	0		0.42039	0	0	0.395449	0.355382	0	0
NONGGAT000546.2	NONGGAT000546.2	NONCODEv4	NONGGAT000546	1:69196135-69221023	870	1.11061	0	0.831704	2.14228	0	6.23671	6.16993		2.3374	1.66989	0	4.76473	4.60902	3.81058	6.0015
MSTRG.5306.2	-	-	-	12:2836246-2836781	239	0	0	9.08204	0	0	0	0		0	0	0	0	0	0	0
NONGGAT009087.2	NONGGAT009087.2	PMID26117828	TCONS_00007849	8:27595368-27597593	2103	0.153151	0.26685	0.206416	0.20455	0.178494	0.329369	0.0638149		0.241764	0.125628	0.299361	0.303264	0.136204	0.189173	0.201275
MSTRG.18332.1	-	-	-	4:73086590-73090654	1193	1.07989	0.235199	0.606524	0.600843	0.419426	0.193504	0.112492		0.426177	0.885704	2.24257	1.47006	0.360148	0.111118	0.591457
NONGGAT011750.2	NONGGAT011750.2	NONCODEv4	NONGGAT011750	Z:23313957-23314898	478	1.3476	2.34806	3.33006	3.29917	7.85196	3.62272	2.80759		1.06366	3.03934	1.9756	2.00135	5.39289	4.43874	3.54268
MSTRG.28898.1	-	-	-	JH376316.1:9374-9829	285	2.82554	1.96907	1.01526	1.50936	1.31709	0.810002	0		1.78396	0.927	0	2.23777	0.502523	1.3959	1.48519
MSTRG.28898.3	-	-	-	JH376316.1:9413-10128	461	1.74681	4.26062	3.45286	1.24385	4.07076	5.25883	4.3664		1.10288	4.58414	3.75533	2.42085	3.72774	4.89028	2.75484
MSTRG.28898.2	-	-	-	JH376316.1:9413-9820	234	0	1.19911	2.47367	3.06327	0	0.986541	0		2.17277	0.564519	0	1.36274	1.22409	0	0
NONGGAT004897.2	NONGGAT004897.2	PMID26117828	TCONS_00004264	21:3170501-3175416	2288	0	0.183922	0.0632626	0.0626702	0.0546871	0.201841	0		0.148169	0.173205	0.0687562	0.0696529	0	0.115938	0
NONGGAT002189.2	NONGGAT002189.2	PMID26117828	TCONS_00001957	12:10746902-10754347	932	2.07346	2.55897	0.93153	1.53821	2.28205	1.3625	1.72779		1.63657	1.70054	0.67549	1.02644	2.15121	3.13023	2.11973
MSTRG.5209.1	-	-	-	12:1182734-1183532	682	0	0	0	0	0	0	0		0	0	0	0	0	0	0.206882
NONGGAT001292.2	NONGGAT001292.2	NONCODEv4	NONGGAT001292	1:171937182-171955240	1267	3.43183	2.54676	1.82732	2.71569	0.493685	0.911189	0.317765		2.80886	1.77221	2.85693	2.26503	1.92153	1.46534	1.67063
NONGGAT001371.2	NONGGAT001371.2	NONCODEv4	NONGGAT001371	1:184652331-184654226	1385	0.813975	1.21556	0.522443	0.414019	1.35496	0.500118	0.775178		0.611743	1.23971	0.68183	0.69072	0.930563	1.3405	0.713209
NONGGAT011323.2	NONGGAT011323.2	PMID26117828	TCONS_00009195	28:3340223-3340967	303	0.531762	0.462774	0.954945	0.946464	0.825901	0.381125	0.442913		1.11885	0.871931	0.519188	1.05242	0.94534	0.875467	0.465655
NONGGAT009118.2	NONGGAT009118.2	PMID26117828	TCONS_00008033	9:378952-381483	1926	3.17738	2.98654	4.43278	2.60529	3.96241	2.87716	1.4632		5.71936	4.32032	3.10506	3.06287	2.75113	2.68525	2.19808
NONGGAT007159.2	NONGGAT007159.2	PMID26117828	TCONS_00006385	4:62471038-62472306	385	2.09163	1.82183	0.751554	0.74488	1.29968	1.19951	0.697157		1.3206	0.686221	1.63521	2.07047	2.23198	2.06665	1.83275
NONGGAT015868.1	NONGGAT015868.1	PMID24463510	LocusReverse_70678	5:51647476-51647896	284	1.13407	0.493734	0	0	0.440578	0	0		0	0	0	0	0.504292	0	0
NONGGAT008096.2	NONGGAT008096.2	NONCODEv4	NONGGAT008096	6:15253557-15331738	454	3.902	2.78104	2.23113	2.84221	3.85792	2.79702	2.36481		2.61294	2.03645	3.11988	2.45818	3.46975	3.21312	2.48654
NONGGAT010969.2	NONGGAT010969.2	PMID26117828	TCONS_00009052	LGE64:770742-771247	299	0	0	0	0	0	0	0		0	0	0	0	0	0	0
NONGGAT009162.2	NONGGAT009162.2	PMID26117828	TCONS_00008046	9:3395126-3407747	460	0	0.304827	0	0	0.272009	0.251046	0		0	0.287168	0	0	0	0	0
NONGGAT008222.2	NONGGAT008222.2	PMID26117828	TCONS_00007138	6:25261574-25263422	329	0.489738	2.13193	0	0.435834	0.380316	0.351006	0.407911		1.03043	0	0.956773	0.484394	1.30595	0.806281	0.857711
NONGGAT012879.1	NONGGAT012879.1	PMID24463510	Locus_49537	1:117393269-117407312	276	0	0	0	0	0	0	0		0	0.478614	0	0	0	0	0
MSTRG.28527.1	-	-	-	JH375870.1:3543-6358	257	3.75965	1.0918	2.25229	0.557935	1.46059	1.34759	1.56657		3.29675	2.05547	3.06175	1.24079	2.22909	1.03217	1.098
NONGGAT006228.2	NONGGAT006228.2	PMID26117828	TCONS_00005221	3:54335927-54336987	253	1.27303	0.554231	0.572114	0.566756	0.494561	0.456447	1.06089		2.0096	2.61009	2.48837	1.2604	1.13217	1.04848	0.557682
NONGGAT012517.1	NONGGAT012517.1	PMID24463510	LocusForward_27792	1:175194607-175279637	995	1.78041	1.69202	1.30882	1.58493	1.13165	0.812205	1.34877		2.38447	1.06195	2.05611	1.28194	1.29531	1.46609	0.992759
MSTRG.3942.1	-	-	-	1:195067003-195068225	1128	1.42765	0.870566	1.53934	0.762584	1.10915	0.818718	1.18974		1.95313	1.40505	1.67422	0.848091	1.90438	2.58633	2.0017
NONGGAT016008.1	NONGGAT016008.1	PMID24463510	Locus_88401	6:16302050-16306147	674	0	0.208042	0	0	0	0	0		0	0	0	0	0	0	0
NONGGAT009424.2	NONGGAT009424.2	PMID26117828	TCONS_00008170	9:21955963-21957188	682	1.41676	0.617028	0.848736	1.47153	0.733688	1.01564	1.18067		1.49099	0.581074	1.15377	0.701243	1.25999	2.13894	1.2415
ENSGALT00000041877	NONGGAT000336.2	ensembl	-	1:46520990-46521230	241	7.35066	4.65714	4.80364	3.56927	4.67218	2.87412	3.898		7.03197	4.93254	1.95889	4.63076	4.1593	3.3015	2.92783
NONGGAT014949.1	NONGGAT014949.1	PMID24463510	Locus_99750	3:26280934-26286253	726	0	0	0.199373	0	0.172347	0	0		0.233357	0	0.216686	0	0	0	0
MSTRG.10316.2	-	-	-	2:72925032-72928837	1871	1.11897	1.34972	2.78421	1.53253	0.869252	1.17235	0.932391		1.81155	1.1295	1.85049	1.27822	0.918486	1.20493	0.754257
NONGGAT007790.2	NONGGAT007790.2	NONCODEv4	NONGGAT007790	5:45155195-45161377	620	0.259877	0.678731	0.93361	0	0	0.5586	0		0	0.639181	0	0	0.230998	0	0
NONGGAT012507.1	NONGGAT012507.1	PMID24463510	LocusForward_27654	1:169915396-169919292	960	0	0	0	0	0	0.120293	0		0	0	0	0	0	0	0.146972
NONGGAT008098.2	NONGGAT008098.2	PMID26117828	TCONS_00007246	6:15379943-15381177	337	0.478112	0.416084	0.42951	0	0	0	0		0	0	0.93406	0	0	0.393365	0
MSTRG.9339.1	-	-	-	2:21591286-21592340	539	0	0	0	0.266029	2.32119	4.71206	0.497969		0	0	0	0	0.531425	0.245944	0.785307
NONGGAT012095.2	NONGGAT012095.2	NONCODEv4	NONGGAT012095	Z:78434026-78438261	1138	1.27367	0.616349	0.381453	0.755883	1.5391	1.11586	1.17929		1.78694	1.04459	0.82982	0.840638	1.13254	1.74794	1.73602
NONGGAT006863.2	NONGGAT006863.2	PMID26117828	TCONS_00005918	4:30673164-30685866	463	0	0.302852	0.624942	0.619392	0.270246	0.498598	0.579709		0.365912	0.570616	0.339771	0	0	0	0.304737
MSTRG.29945.1	-	-	-	Z:33596245-33597279	248	0	0	0	2.89035	0	0	0		0	0	0	0	0	0	0
NONGGAT001743.2	NONGGAT001743.2	PMID26117828	TCONS_00001558	10:17676660-17677541	307	2.62306	2.28471	2.82797	1.86781	1.22271	1.88007	2.18571		2.20797	3.01156	2.05067	1.55781	2.33256	2.59173	1.83881
NONGGAT003072.2	NONGGAT003072.2	NONCODEv4	NONGGAT003072	17:4489099-4490990	575	0	0.243862	0	0	0.217607	0.200837	0.233396		0.294639	0.229735	0.27359	0	0.249077	0	0
NONGGAT011881.2	NONGGAT011881.2	PMID26117828	TCONS_00010741	Z:41977074-41996576	424	0.380009	0.992483	0.341379	1.01455	0.885311	0.544459	0.633032		1.19913	0.623101	0.742402	0.375863	0.675561	0.93828	1.99694
NONGGAT012121.2	NONGGAT012121.2	NONCODEv4	NONGGAT012121	Z:81596629-81598014	875	1.47235	0	1.15764	0	0.428997	0.263829	0.920247		0.774682	0	0	0	0.818394	0.757825	0
MSTRG.25021.1	-	-	-	AADN03015534.1:37-1263	487	0.33085	2.01642	0.594144	0.294434	4.11035	11.8527	2.7557		1.044	0.813742	0	0.654789	7.05744	0.272205	0
MSTRG.28535.1	-	-	-	JH375881.1:42829-46284	2192	2.57144	3.64818	3.56476	3.20481	2.9108	2.84402	3.24474		3.55634	4.63961	2.58465	2.54572	4.05058	3.81133	2.57515
NONGGAT005555.2	NONGGAT005555.2	PMID26117828	TCONS_00004834	27:4088691-4090129	686	4.69525	13.7023	5.27352	14.6291	10.2128	8.7509	12.5198		11.6109	15.5954	6.88247	4.18337	5.01017	11.9852	10.697
NONGGAT013574.1	NONGGAT013574.1	PMID24463510	Locus_7244	17:767030-768629	1498	0.107559	0	0.0966254	0.191441	0.167055	0.231196	0.0895879		0.113096	0.0881826	0	0.212872	0.0956068	0	0.188376
MSTRG.28741.1	-	-	-	JH376211.1:125-3699	274	15.8691	10.7524	14.7873	13.0809	12.328	15.1678	14.2035		11.7511	12.0512	14.359	14.5467	14.1118	15.0032	11.8457
MSTRG.28741.2	-	-	-	JH376211.1:127-3681	316	1.01923	0.443735	0.458053	0.907528	0.791924	0.73054	1.69877		0	0.41803	0	3.02736	0.90645	0.419506	0.446498
NONGGAT015561.1	NONGGAT015561.1	PMID24463510	Locus_118604	4:64906340-65013016	1990	0	0.0704625	0.145401	0.14411	0.0628764	0.0580307	0.0674386		0.0851344	0.0663806	0.395412	0	0	0.1333	0
NONGGAT016314.1	NONGGAT016314.1	PMID24463510	Locus_110151	8:28648039-28648662	368	0	0.76248	0	0.389645	0	0	0		0.460373	0	0.427484	0	0.389182	0	0
NONGGAT002898.2	NONGGAT002898.2	NONCODEv4	NONGGAT002898	15:8929456-8936757	329	13.7059	13.2192	12.7548	10.4583	7.60522	8.07077	13.0527		12.3625	9.23355	8.6105	9.20762	6.96463	6.44899	8.57839
NONGGAT005320.2	NONGGAT005320.2	NONCODEv4	NONGGAT005320	25:463852-465665	1814	9.4993	8.97154	8.05677	9.95816	9.9314	7.89151	8.50752		8.8751	10.0479	11.0181	10.2832	9.07871	10.1615	10.7355
MSTRG.22106.1	-	-	-	8:5629496-5630942	743	1.30045	0.188722	1.94754	1.73669	0.336808	0.155425	0.180623		0.456274	1.06655	0.635387	2.3604	0.578273	0.357021	0.379794
NONGGAT003359.2	NONGGAT003359.2	NONCODEv4	NONGGAT003359	18:11179602-11180571	494	3.91187	3.69185	4.10094	2.32181	3.03896	2.10323	1.62999		4.11648	3.74311	2.23006	1.29102	2.31905	1.61065	2.57081
MSTRG.19896.3	-	-	-	5:46343406-46377351	535	0.602013	1.83551	0	0.804053	0.233877	0.215852	1.75592		2.53401	0.740734	0	0	0.267699	0.495825	0.263726
MSTRG.19896.2	-	-	-	5:46343404-46359628	685	2.58614	3.27699	0.633713	3.76728	0	0	1.76325		4.20581	1.3497	0	0	0	0.968025	0.205976
NONGGAT014380.1	NONGGAT014380.1	PMID24463510	Locus_73364	20:1919179-1923331	2442	0	0.0574203	0.0592731	0	0	0	0		0.0693765	0.108188	0	0	0	0	0
NONGGAT000418.2	NONGGAT000418.2	PMID26117828	TCONS_00000188	1:51983307-51984307	326	2.47018	3.87298	2.66315	4.39758	3.83779	3.1871	3.70498		2.59897	4.86166	2.41371	4.40152	2.63593	3.25438	3.03005
NONGGAT006315.2	NONGGAT006315.2	PMID26117828	TCONS_00005251	3:66654054-66655703	795	0.6078	0	0	0.721279	0.94418	0.871275	0		1.49217	0	0	0	1.44102	1.00083	0
NONGGAT011145.2	NONGGAT011145.2	NONCODEv4	NONGGAT011145	3:104211360-104211906	399	0.403819	0.35143	0.725184	1.07812	0.627188	0.289426	0.336348		0.849654	0.331071	0.394271	0.399413	0.71789	0.332241	1.41482
NONGGAT006290.2	NONGGAT006290.2	PMID26117828	TCONS_00005658	3:64311983-64312703	611	0.263705	0.459235	0.710464	1.64253	1.02373	0.377824	0.658933		1.10941	0.648597	1.28784	0.260828	0.468802	0.868076	1.15484
NONGGAT012925.1	NONGGAT012925.1	PMID24463510	LocusReverse_26854	1:135547324-135549528	346	0	0	0	0.41442	0	0.33376	0.387869		0.489646	0.381785	0	0	0	0	0
MSTRG.29075.1	-	-	-	LGE22C19W28_E50C23:213393-216714	2609	9.81451	9.35661	9.98336	9.06686	10.5495	9.69047	8.3841		12.1466	12.4536	11.8229	12.7107	9.88015	9.40319	9.6818
NONGGAT005774.2	NONGGAT005774.2	NONCODEv4	NONGGAT005774	3:4465222-4467828	925	1.21876	0.91003	0.312809	0.929941	1.48783	1.12324	1.01559		0.915961	0.713895	1.0209	0.689475	0.928988	1.57704	1.37295
NONGGAT004847.2	NONGGAT004847.2	PMID26117828	TCONS_00004312	21:801734-808385	6496	0.818123	0	0	0	0	0	0		0	0.426977	0	0	0	0	0
NONGGAT014469.1	NONGGAT014469.1	PMID24463510	LocusReverse_42317	22:1456115-1461315	657	0	0	0	0	0	0	0		0	0	0	0	0	0	0.214754
MSTRG.24633.1	-	-	-	AADN03013738.1:1-975	452	0.356469	1.24156	0.640151	0.317233	0.553646	0	1.18763		0.750026	0.584502	0.34804	0.705492	0.316856	0.586873	0
NONGGAT006395.2	NONGGAT006395.2	PMID26117828	TCONS_00005283	3:77829994-77862349	2577	0	0	0.056168	0	0.339832	1.16477	0.520771		0	0.0512602	0	0	0.222303	0	0.821375
NONGGAT014528.1	NONGGAT014528.1	PMID24463510	LocusReverse_34274	25:69683-74307	3178	0.253391	0.176584	0.273186	0.0902387	0.15745	0.217956	0.295601		0.213293	0.290921	0.346649	0.100341	0.225329	0.125183	0.133191
NONGGAT012969.1	NONGGAT012969.1	PMID24463510	LocusReverse_25613	1:154802209-154805204	614	0.262417	0	0.235741	0	0	0	0		0.275924	0	0.256212	0	0.233256	0	0.229794
NONGGAT005376.2	NONGGAT005376.2	NONCODEv4	NONGGAT005376	26:1351271-1354954	1056	1.21999	1.85999	0.959215	0.271571	0.592329	0.87454	0.889601		0.802333	1.37576	0.745143	0.452886	0.135624	1.3814	1.33638
NONGGAT004373.2	NONGGAT004373.2	PMID26117828	TCONS_00003489	2:111501866-111590550	577	3.6284	4.61968	3.76188	4.96944	2.38517	3.40142	3.72116		2.9371	2.97573	3.54564	5.52629	2.48189	3.90714	2.69031
MSTRG.1334.1	-	-	-	1:62267899-62290894	420	0.383628	1.00194	0.344631	1.36528	1.48928	1.6492	2.23671		1.21055	1.57227	0.374557	0.759243	2.04599	3.15728	2.01596
NONGGAT004569.2	NONGGAT004569.2	PMID26117828	TCONS_00003577	2:138867121-138868493	712	23.0708	15.5665	19.5106	16.7126	16.3412	16.8627	13.9475		32.6085	23.93	18.1248	18.1379	20.1134	17.1351	24.1801
NONGGAT015357.1	NONGGAT015357.1	PMID24463510	LocusForward_65003	4:78138023-78144080	1359	0	0	0	0	0.0920707	0	0		0	0	0	0.117267	0	0	0
NONGGAT007855.2	NONGGAT007855.2	PMID26117828	TCONS_00006685	5:52791491-52795722	1030	1.25078	1.49824	0.702508	0.695928	0.72876	0.336244	0.651469		1.15172	0.2565	1.06956	0.464318	0.417143	1.15873	0.685056
MSTRG.25092.3	-	-	-	AADN03015895.1:638-2059	360	0.894659	1.16892	2.00995	0.398304	2.08506	0.962032	1.49114		1.4123	1.46738	2.18575	2.21425	1.59132	1.47332	1.96002
NONGGAT003794.2	NONGGAT003794.2	PMID26117828	TCONS_00003237	2:20680528-20683670	264	1.21999	1.59399	1.64429	1.08628	0.947909	0.874434	1.01669		1.28414	1.00074	0.595887	0.603658	0.542496	0.502136	1.06889
MSTRG.10386.1	-	-	-	2:79139980-79143728	580	0	0.48378	0.24956	0.247223	0.431462	0.398018	0.231384		0.292099	0	0	0	0.740788	0.228559	0.973301
MSTRG.29378.1	-	-	-	Z:8959565-8960315	242	1.3309	1.15947	0.598119	0	0.517041	0	0.554557		1.40088	1.09171	0.650058	0	0	0.547785	0.583031
NONGGAT008922.2	NONGGAT008922.2	NONCODEv4	NONGGAT008922	8:14007649-14011907	1293	1.49456	1.62751	1.45485	0.997961	1.16106	0.892866	1.14171		1.83492	1.43008	0.85201	1.47962	0.775245	1.1282	0.436593
NONGGAT001069.2	NONGGAT001069.2	PMID26117828	TCONS_00000484	1:125535567-125536344	341	0.944508	0.411204	1.69747	1.26149	0.733865	0.676981	1.57423		1.49099	0.774765	0	0.467348	2.09999	3.11122	0.413764
MSTRG.7252.1	-	-	-	15:8830889-8831892	375	0.858872	1.87041	1.54357	1.14711	1.33433	1.2315	1.07362		1.35581	0.70452	0.839409	1.27533	1.14575	1.41439	1.50537
NONGGAT016577.1	NONGGAT016577.1	PMID24463510	Locus_28092	Z:19035754-19078596	400	0.40281	0	0	0	0	0	0.335507		0	0.330244	0	0	0	0	0
NONGGAT011618.2	NONGGAT011618.2	PMID26117828	TCONS_00010642	Z:1808012-1815461	2592	2.23671	2.11091	2.06559	1.10624	1.93069	1.69249	1.8121		2.3537	2.64974	1.82152	1.16871	2.15475	2.19997	1.68773
NONGGAT009423.2	NONGGAT009423.2	PMID26117828	TCONS_00008169	9:21954129-21956247	384	0.838742	1.46142	1.13045	2.24009	1.6289	0.901905	0.698972		0	1.03201	0.409672	0.830422	1.1189	1.03602	0.734862
NONGGAT015345.1	NONGGAT015345.1	PMID24463510	LocusForward_65052	4:75457656-75463047	361	4.4609	3.49748	4.00838	3.57441	3.4657	2.23863	3.71753		4.22517	4.02438	3.48743	3.09145	2.77671	4.04088	4.69087
NONGGAT004700.2	NONGGAT004700.2	PMID26117828	TCONS_00004183	20:3947676-3950654	683	0	0.205301	0	0.209941	0.183198	0.169079	0.19649		0.248049	0.193408	0.230328	0.233332	0	0.194091	0
MSTRG.17287.2	-	-	-	4:19244741-19257328	4720	1.60362	2.11037	1.19566	1.60982	1.3518	1.14956	1.30785		1.5798	1.51106	0.766891	1.28357	1.15294	1.15192	1.22581
NONGGAT014341.1	NONGGAT014341.1	PMID24463510	Locus_73285	20:5199860-5201210	969	0	0.144706	0.149375	0	0	0	0		0	0.136324	0.162347	0	0	0.136805	0
NONGGAT001075.2	NONGGAT001075.2	NONCODEv4	NONGGAT001075	1:126248892-126290008	361	0	0	0	0.3972	0	0.319892	0		0	0	0.435773	0.441456	0.396729	0	0
NONGGAT014042.1	NONGGAT014042.1	PMID24463510	LocusReverse_11102	2:8178751-8193813	2050	0.078597	0.136874	0.0706072	0	0	0	0		0	0	0	0	0	0.129398	0
NONGGAT001156.2	NONGGAT001156.2	NONCODEv4	NONGGAT001156	1:141710786-141739890	448	0.718922	0.939315	0.323091	0	0	0.25777	0.599119		0.378164	0	1.40526	0	0.319685	0	0
MSTRG.17850.3	-	-	-	4:45838283-45839912	556	0.579275	0	0	0	0	0	1.44823		0	0	1.41524	0	0	0	0
MSTRG.17850.2	-	-	-	4:45838278-45838619	272	0.592367	1.03159	0	0.527167	0	0.424563	0.493392		0	0	2.89291	0	0.526541	0.487368	0
MSTRG.17850.1	-	-	-	4:45838251-45840144	1127	0.714532	0.995892	1.79757	0.63603	0.888085	2.04876	0.595398		0.90227	0.468727	0.698199	0.848843	0.762479	0.117626	0.626094
NONGGAT015359.1	NONGGAT015359.1	PMID24463510	LocusForward_64956	4:78185833-78191382	1002	0.160802	0.280033	0.144456	0.143103	0.124874	0.115251	0.133935		0.169079	0.131834	0.157	0	0.142933	0.132299	0.140812
NONGGAT002504.2	NONGGAT002504.2	NONCODEv4	NONGGAT002504	14:220724-221928	862	2.61548	3.25513	2.51811	2.66103	2.61252	2.27682	2.64654		3.3422	1.5323	1.82569	1.84966	2.15975	1.99987	1.4733
NONGGAT016722.1	NONGGAT016722.1	PMID24463510	LocusReverse_16736	Z:32799578-32801076	232	0.694499	0	0	0	0.539328	0	0.57846		0	0.569386	0	0.686921	0.617323	0	0.608161
NONGGAT014885.1	NONGGAT014885.1	PMID24463510	LocusReverse_51731	3:4072802-4076601	1064	0.302704	0.263715	0.136038	0.134764	0	0.216965	0.378391		0.31862	0.124152	0.147852	0	0.269209	0	0.132607
MSTRG.27985.1	-	-	-	JH375467.1:9934-10280	230	0	0	1.88736	0	0	1.0037	0		0	0	0	0	0	0	0
MSTRG.17925.1	-	-	-	4:49421371-49422876	209	0	0.670911	0.692559	0.686074	0	1.10455	0.642118		2.43268	1.89614	0	1.52575	1.37052	0	0.675088
NONGGAT001261.2	NONGGAT001261.2	NONCODEv4	NONGGAT001261	1:168637148-168641610	489	0.329497	0	0.296002	0	0.255877	0.236158	0.274443		0.346457	0.270138	0.321706	0.325901	0	0	0
NONGGAT014904.1	NONGGAT014904.1	PMID24463510	LocusReverse_51630	3:9288497-9291488	1216	0.132503	0.115313	0.119034	0.235838	0.514391	0	0.331092		0	0.217266	0.12937	0.262239	0.117779	0.327163	0
MSTRG.25442.1	-	-	-	AADN03017453.1:8-1518	1109	17.1355	14.5482	13.9614	15.7716	15.0039	20.195	24.5644		18.0318	12.5052	16.7452	14.9514	22.7272	22.3609	21.2501
NONGGAT016194.1	NONGGAT016194.1	PMID24463510	blastnMouse.ENSMUSG00000085420	7:9651910-9655840	377	0	0	0	0.380343	0	0	0		0	0	0	0.422721	0	0	0
NONGGAT011362.2	NONGGAT011362.2	PMID26117828	TCONS_00009213	17:6633713-6634553	371	1.73626	0.756314	1.56021	1.15948	1.01178	0.622239	2.17039		1.82708	1.77993	2.54538	2.1486	0.77207	0.715004	0.760612
MSTRG.30199.4	-	-	-	Z:47228177-47236671	7245	1.24479	0.387291	4.13438	3.16611	0	0	0.037047		3.53207	0.0182329	2.47633	16.1744	0	0	0
MSTRG.30199.5	-	-	-	Z:47228177-47236671	7068	0	0	0	0	0	0	0		0	0	0	5.00768	0	0	0
MSTRG.30199.6	-	-	-	Z:47228178-47237654	7763	6.5762	0	0	0	0.016118	0.0446131	0		0	0	0	0	0	0	0.0363502
NONGGAT002821.2	NONGGAT002821.2	PMID26117828	TCONS_00002461	15:5815614-5822421	949	1.18794	0.443428	0.914843	0.453286	0.527266	0.608201	0.56566		1.0715	0.556644	0.497463	0.672038	0.603663	0.978109	0.446028
MSTRG.30199.7	-	-	-	Z:47228178-47236876	7294	0.463654	11.6753	0	0	0	0	0		0	0.0362209	0	0	0	0	0
NONGGAT001461.2	NONGGAT001461.2	NONCODEv4	NONGGAT001461	1:194305648-194308119	602	0.267648	0.232924	0.24044	0	0	0.383473	0.445856		0.281424	0	0	0.264727	0	0.220206	0.234374
NONGGAT014417.1	NONGGAT014417.1	PMID24463510	Locus_73489	20:9758996-9760136	212	0.760018	1.32355	1.36485	0.676365	1.18042	0.544722	0.633032		0.799139	1.8693	0.742048	0.751725	0.675561	0.625302	1.33107
NONGGAT000931.2	NONGGAT000931.2	NONCODEv4	NONGGAT000931	1:108613104-108614037	241	5.34568	40.1675	1.20062	2.37932	8.82517	7.66448	18.3758		3.51562	4.38442	1.30613	0.661269	4.1593	26.412	15.8095
NONGGAT000341.2	NONGGAT000341.2	NONCODEv4	NONGGAT000341	1:47778375-47778948	497	21.7103	20.0422	22.4187	26.5386	28.1933	23.6929	29.4315		17.7311	9.83286	26.5989	17.6436	23.9159	30.1509	24.1346
NONGGAT000240.2	NONGGAT000240.2	PMID26117828	TCONS_00000118	1:33025198-33032847	563	0	0.249059	0.257096	0	0.222245	0	0.238371		0	0.469263	0	0	0	0.471166	0.25061
NONGGAT015203.1	NONGGAT015203.1	PMID24463510	LocusForward_64937	4:17335910-17339823	403	1.99821	1.74046	2.51348	0.71161	0.620963	1.14594	0.666018		1.682	1.31081	1.17145	0.395449	1.06615	2.63257	1.75089
NONGGAT001816.2	NONGGAT001816.2	NONCODEv4	NONGGAT001816	11:1072540-1073331	712	0.226297	0.196939	0	0	0.175736	0	0		0.237946	0	0	0	0.20115	0	0
NONGGAT000048.2	NONGGAT000048.2	NONCODEv4	NONGGAT000048	1:3135591-3136961	591	0	0.23726	0.979421	0.485243	0.211716	0	1.36246		0	0.223515	0	1.88835	0	0	2.38784
NONGGAT000355.2	NONGGAT000355.2	PMID26117828	TCONS_00000807	1:48628532-48629375	327	0	0	0	0	0	0	0.410406		0	0	0	0	0	0	0
NONGGAT016164.1	NONGGAT016164.1	PMID24463510	LocusReverse_3353	7:4918033-4918608	399	0.807211	0.70324	0.362769	0	0	0.289426	0.672695		0	0.331071	0.394271	0	0.358945	0.664829	0
MSTRG.28794.2	-	-	-	JH376259.1:530-1164	389	0.4142	1.08178	0.743826	0	4.1809	0	0		0	2.71631	2.4276	0	0	0	0
NONGGAT007372.2	NONGGAT007372.2	PMID26117828	TCONS_00006486	5:1739070-1785669	454	2.12826	0.618045	1.59379	1.8947	0.551207	0.762845	1.478		0.373166	0.581927	0.346507	0.702384	0.630921	0.584288	1.24342
MSTRG.28794.1	-	-	-	JH376259.1:456-1166	465	9.35081	6.63767	8.09083	4.00813	0	2.9792	4.32883		8.38245	6.2489	2.36914	4.80005	7.08335	6.55931	2.42772
NONGGAT007935.2	NONGGAT007935.2	PMID26117828	TCONS_00007010	5:58557255-58591697	577	0.558193	0.729312	0.50147	0	0	0.20014	0		0.293618	0	0	0.552655	0.248213	0	0
MSTRG.23832.1	-	-	-	AADN03010649.1:1-2484	826	38.7988	41.9529	16.6426	37.1433	76.9428	68.0651	67.7484		54.9848	46.6912	77.5452	26.8297	74.2044	126.992	56.5491
NONGGAT011296.2	NONGGAT011296.2	NONCODEv4	NONGGAT011296	27:3908432-3924694	352	1.37273	0.797138	0.411207	0.407356	0.355466	0.655826	0.381258		0	0.750554	0.894257	0.452744	0	0.376602	0.400834
NONGGAT001549.2	NONGGAT001549.2	PMID26117828	TCONS_00001478	10:4522683-4546826	768	0.209797	1.27864	0.942165	0	0.65153	0	1.57269		0.882613	0.516006	0.204836	0	0	0	0.91876
NONGGAT006888.2	NONGGAT006888.2	NONCODEv4	NONGGAT006888	4:33624178-33628544	3698	16.8534	14.5683	17.8434	17.911	21.3475	20.0421	16.2938		17.3226	18.3939	16.6399	16.5125	19.479	13.0531	22.858
NONGGAT001555.2	NONGGAT001555.2	NONCODEv4	NONGGAT001555	10:4891523-4892210	436	0	0	0	0	0	0	0.307804		0.388572	0	0	0	1.64242	0	0.323609
MSTRG.3145.1	-	-	-	1:153879685-153974011	477	0	0	0	0	0	0	0		0	0	0	0	0	0	0
NONGGAT002439.2	NONGGAT002439.2	PMID26117828	TCONS_00002171	13:14384744-14385661	317	0	0	0.456608	0	1.18414	0	0.423352		0	0	0	0	0	0.418183	0.44509
MSTRG.24253.1	-	-	-	AADN03012137.1:721-1573	470	132.604	161.788	153.016	175.09	148.532	158.676	154.469		123.676	173.388	173.784	193.695	152.653	175.216	128.806
NONGGAT008763.2	NONGGAT008763.2	NONCODEv4	NONGGAT008763	8:1747175-1751956	1112	0.868913	0.378429	0.910909	0.902504	0.562499	1.0382	0.482744		1.52402	1.66286	1.83978	1.14706	0.515176	0.238549	0.507657
NONGGAT006915.2	NONGGAT006915.2	NONCODEv4	NONGGAT006915	4:37993819-37999816	1222	0	0	0.236783	0.23468	0.102393	0	0.109822		0.138639	0	0.257593	0	0.468802	0.108481	0.115461
NONGGAT011910.2	NONGGAT011910.2	PMID26117828	TCONS_00010542	Z:47490912-47501720	783	0	0	0.184859	0	0.159801	0	0		0	0	0	0	0	0	0
NONGGAT006717.2	NONGGAT006717.2	NONCODEv4	NONGGAT006717	4:12161514-12182733	548	1.17546	0.767907	2.64056	0.523319	3.19616	1.05325	0.734686		1.5461	0.963969	1.4359	0.581902	1.04539	0.967873	0.51494
NONGGAT000046.2	NONGGAT000046.2	PMID26117828	TCONS_00000025	1:3135500-3138203	1449	1.55593	0	0.898744	0	0.690732	0.557726	0.555705		0	1.27612	0	0	1.77902	0.823666	0
MSTRG.6489.1	-	-	-	14:4325525-4343412	1086	6.37653	0	0	2.77233	2.99516	1.48819	2.22423		6.24201	5.95933	2.46353	0.146746	3.42856	7.20446	4.28802
MSTRG.6489.2	-	-	-	14:4325533-4343506	581	0	0	5.47941	0	4.09121	2.58315	4.3885		0	0	0	0	0	1.59763	4.37195
MSTRG.6489.4	-	-	-	14:4325533-4343408	982	0	1.42868	0	0	1.40147	1.17564	0.956639		0	1.07601	0	1.13647	0	0	0
NONGGAT000749.2	NONGGAT000749.2	PMID26117828	TCONS_00000320	1:86040001-86045453	311	0	0	0	0	0	0	0		0.54475	0	0	0	0.460511	0	0
MSTRG.15010.1	-	-	-	3:25571125-25574596	2228	0.650553	2.64472	1.88345	2.38086	1.29151	1.13995	1.02393		0.91272	2.72696	0.565064	0.429375	1.41406	0.773737	1.20341
MSTRG.15010.2	-	-	-	3:25571358-25574589	1404	2.29412	0	0	0	0	0	0		0	0	1.45715	0	0	0	0
NONGGAT008306.2	NONGGAT008306.2	PMID26117828	TCONS_00007343	7:122052-130001	2055	5.64239	4.02793	1.33786	2.58129	1.52201	2.02237	3.13453		2.80387	2.05673	1.83798	0.543072	1.04533	4.13	3.2275
NONGGAT007828.2	NONGGAT007828.2	NONCODEv4	NONGGAT007828	5:50472180-50473927	217	6.67941	5.81839	16.0041	15.1954	10.9539	11.172	11.1314		16.4001	10.9555	22.4824	16.1638	7.2593	10.389	8.4539
NONGGAT012437.1	NONGGAT012437.1	PMID24463510	LocusForward_25517	1:138685041-138689408	585	0.275425	0	0	0	0	0	0		0	0	0	0	0	0	0
MSTRG.22001.1	-	-	-	8:2937216-2974414	362	0.889716	0.775118	0.799305	0	0	0	0		2.34051	0.72982	0.434569	0.440237	0.395633	0	0
NONGGAT003102.2	NONGGAT003102.2	PMID26117828	TCONS_00002777	17:5680390-5691348	1090	0.443304	0.386067	0.132793	0.2631	0.573852	0.423681	0.369365		0.155429	0.242381	0.144325	0.292552	0.525574	0.243364	0.258887
NONGGAT013783.1	NONGGAT013783.1	PMID24463510	Locus_19620	2:34677522-34682672	445	0.362076	0.315102	0.325269	0	0	0.259508	0		0.380713	0	0.353515	0.358125	0	0	0
NONGGAT004925.2	NONGGAT004925.2	PMID26117828	TCONS_00004275	21:4397532-4398061	339	0.475291	1.24134	1.28051	0.845955	1.10729	2.38391	0.791756		2.99958	1.169	1.8571	0.470106	0.84495	0.782497	1.24861
NONGGAT005600.2	NONGGAT005600.2	PMID26117828	TCONS_00004891	28:1523707-1524660	755	0	0	0	0	0	0	0.177752		0.224394	0.174964	0.208363	0	0.189694	0.351346	0
NONGGAT012306.1	NONGGAT012306.1	PMID24463510	LocusForward_27095	1:88186797-88190689	466	0.691153	0.300902	0.310611	0	0.268506	0	0.287989		0.363557	0	0.337584	0	0	0	0.302776
NONGGAT003759.2	NONGGAT003759.2	NONCODEv4	NONGGAT003759	2:15495691-15498282	837	0	0	0	0	0	0.13797	0.160338		0.20241	0	0	0	0	0	0
NONGGAT008336.2	NONGGAT008336.2	PMID26117828	TCONS_00007355	7:1556190-1563644	2015	0.15984	0.0695883	0.143597	0.071161	0.248325	0.630196	0.333009		0.0840781	0.0655571	0.234289	0.158254	0.355382	0.263223	0.490221
NONGGAT004939.2	NONGGAT004939.2	NONCODEv4	NONGGAT004939	21:4888199-4889198	219	0.735725	1.28124	0.660935	0.654746	0.571343	1.05411	0.612798		1.548	0.603185	0.718329	0.727698	0.653968	0.605315	0.644262
NONGGAT008413.2	NONGGAT008413.2	NONCODEv4	NONGGAT008413	7:6633601-6634963	561	0	0.249947	0	0.255596	0	0	0		0	0.235468	0	0	0	0	0.251503
NONGGAT012109.2	NONGGAT012109.2	PMID26117828	TCONS_00010849	Z:81310095-81312396	804	0.400593	0.697991	0.180031	0.535035	0.466881	0.287128	0.333838		0.421656	0.492901	0.58718	0.39662	0.356266	0.494814	0.350979
NONGGAT007800.2	NONGGAT007800.2	NONCODEv4	NONGGAT007800	5:47920082-47922539	1526	9.39244	2.85001	8.72393	9.86467	7.13259	6.65741	8.35434		8.77329	10.5594	13.4069	15.2538	10.6045	8.08175	7.58289
NONGGAT012297.1	NONGGAT012297.1	PMID24463510	LocusForward_25459	1:82812878-82813180	220	0	0	0	0	0.568746	0	0		0	0	0	0	0	0.602563	0
NONGGAT005583.2	NONGGAT005583.2	PMID26117828	TCONS_00004934	28:800292-801115	236	0	0	0	0	0	0	0		0	0.559735	0	0	0	0	0.597854
NONGGAT005907.2	NONGGAT005907.2	PMID26117828	TCONS_00005476	3:16738635-16741765	2567	0.0627674	0.109308	0	0	0.0487433	0.0899301	0.05228		0.0659982	0	0	0	0	0.103337	0.0549643
MSTRG.8421.1	-	-	-	19:78058-78863	373	13.3841	13.1643	6.98311	11.1463	9.72684	11.142	10.0738		11.8126	11.3313	9.2822	9.83088	14.2056	14.2212	10.9716
NONGGAT003557.2	NONGGAT003557.2	NONCODEv4	NONGGAT003557	19:8090965-8110517	347	0	2.02134	1.25099	0	0.360588	0.332798	1.54701		0	1.14205	1.3605	0.918969	0.412735	0	0
MSTRG.15463.1	-	-	-	3:45156370-45160318	2669	15.8087	17.2413	16.3191	20.7878	22.0779	23.0977	24.3857		12.5085	17.815	16.9819	18.4583	23.7695	20.3214	20.0915
MSTRG.23181.2	-	-	-	9:13281083-13304234	2242	1.00559	1.87729	0.258179	1.79045	1.45082	0.772372	1.31683		0.226775	2.23864	1.19331	0.85332	1.40523	1.53787	0.503518
MSTRG.23181.7	-	-	-	9:13281516-13287455	886	10.9059	19.7934	10.7793	15.6958	1.27088	5.47251	6.36145		11.2851	22.9573	15.8087	12.0565	6.30375	8.98037	9.87494
MSTRG.23638.1	-	-	-	AADN03009718.1:2-422	343	82.1653	89.5767	72.1408	94.0449	136.779	137.659	125.198		69.665	93.1866	74.3297	83.2031	101.456	129.518	100.386
MSTRG.23181.5	-	-	-	9:13281492-13312076	1256	32.3114	30.6059	17.3966	26.025	23.906	7.9966	7.37228		20.6438	51.1069	27.6913	24.2451	11.9719	18.3713	17.3025
MSTRG.18937.1	-	-	-	5:9804193-9807759	542	0.297276	0.776408	1.06797	0.529112	1.84663	1.27798	1.23803		1.25064	1.21836	0.290247	0.882376	1.32121	0.734005	1.56218
NONGGAT016058.1	NONGGAT016058.1	PMID24463510	LocusReverse_46295	6:34646822-34647718	333	0	0	0	0	0	0.34679	0.806022		0	0	0	0	0.430087	0.39809	0
MSTRG.23181.9	-	-	-	9:13281571-13289747	1229	0	0.114093	0.117774	0.116672	0.40714	0.0939634	0.109197		0.13785	0.107484	0.128002	0.129671	0.116533	0.107863	0.114803
MSTRG.23181.8	-	-	-	9:13281521-13289928	1361	0	0.618499	1.48851	0.316068	1.74651	0.0848501	0.098606		2.24129	0.485197	0.578156	1.52289	0.105231	0.292308	2.90325
MSTRG.28410.1	-	-	-	JH375768.1:875-3200	349	31.3781	26.1295	32.7553	32.4525	27.9609	34.0713	23.4555		28.6494	34.4387	37.8786	27.8668	35.289	35.7176	28.304
NONGGAT015750.1	NONGGAT015750.1	PMID24463510	LocusReverse_70659	5:7989383-8073235	976	0.165086	0.143668	0	0	0	0	0		0	0	0	0	0.146741	0	0
NONGGAT012747.1	NONGGAT012747.1	PMID24463510	LocusReverse_26449	1:76574925-76577338	453	1.06667	1.23882	0.958263	0.949598	0.828636	1.01945	0.592506		0.74837	0.874818	1.38975	1.75967	1.58078	0.878213	1.24617
MSTRG.7450.5	-	-	-	16:134733-139222	1509	5.01595	5.95027	5.08232	2.56524	7.13003	5.50833	5.42476		4.7168	4.20128	9.38633	3.80356	4.93494	5.97584	6.63971
MSTRG.23167.3	-	-	-	9:13427009-13428094	1008	0	0	0	0	0	0	14.7776		0	0	0	0	0	0	0
NONGGAT006166.2	NONGGAT006166.2	NONCODEv4	NONGGAT006166	3:42456251-42458824	561	0	0	0	0	0	0	0		0	0.235468	0.280417	0	0	0	0
MSTRG.23167.4	-	-	-	9:13427009-13428094	973	0	0	0	0	0	0	86.3385		0	0	0	0	0	0	0
NONGGAT005113.2	NONGGAT005113.2	PMID26117828	TCONS_00004526	23:1546860-1547805	699	4.37742	3.61278	2.89823	4.92243	1.43186	2.64255	2.49571		3.63658	5.47967	5.17843	3.42138	1.43404	0.75879	4.03761
NONGGAT005834.2	NONGGAT005834.2	PMID26117828	TCONS_00005434	3:12217502-12295993	607	0	0	0.238459	0	0	0.190249	0.221092		0.279106	0	0.259167	0	0	0.218392	0.464888
NONGGAT002233.2	NONGGAT002233.2	NONCODEv4	NONGGAT002233	12:16876555-16886953	1264	0	0.221988	0	0.113441	0.296972	0.273997	0.212346		0.402238	0.209015	0	0.126081	0.226612	0.209863	0.223249
NONGGAT009529.2	NONGGAT009529.2	PMID26117828	TCONS_00008365	15:6671973-6673213	1149	0	0.366243	0.125975	0	0.217796	0.200914	0.1168		0.442497	0.114967	0	0.1387	0.37394	0	0.122797
NONGGAT004221.2	NONGGAT004221.2	PMID26117828	TCONS_00003881	2:84676130-84686162	270	0.596755	0.519335	0.536092	1.06214	0.463422	0.427707	0.497047		0.627472	0.48925	0.582645	1.18105	0.530441	0.490978	0.522568
NONGGAT000936.2	NONGGAT000936.2	PMID26117828	TCONS_00001070	1:108867827-108869773	1711	0.470648	0.819967	0.761122	0.921684	1.38924	1.7543	1.41176		0.39617	1.15791	0.919779	1.30451	0.502229	1.16257	1.89697
NONGGAT012406.1	NONGGAT012406.1	PMID24463510	LocusForward_25724	1:128052503-128056222	233	0.691518	0.601804	0.621223	0	0	0	0.575977		0.727113	0	0.675168	0.683973	0	0.568944	0
NONGGAT002743.2	NONGGAT002743.2	PMID26117828	TCONS_00002412	15:880548-888048	1071	0	0	0	0	0	0	0		0	0	0	0	0.267449	0	0
NONGGAT004235.2	NONGGAT004235.2	PMID26117828	TCONS_00003888	2:85836927-85840723	568	8.50586	1.976	5.09516	5.30062	5.72666	7.92661	8.50534		2.38678	6.97603	7.75809	10.9471	8.06793	4.90284	9.44084
NONGGAT015291.1	NONGGAT015291.1	PMID24463510	Locus_118116	4:48774865-48797482	603	0.267204	0	0.240041	0.237793	0.415005	0.191511	0.445117		0	0	0	0.264288	0	0.219841	0
NONGGAT012099.2	NONGGAT012099.2	NONCODEv4	NONGGAT012099	Z:80896463-80899000	693	0	0.202338	0	0	0.180554	0	0		0	0.190617	0	0	0	0	0
NONGGAT004433.2	NONGGAT004433.2	PMID26117828	TCONS_00003516	2:120862897-120870668	966	0	0	0	0	0	0	0.416779		0	0	0	0	0	0	0
MSTRG.26027.2	-	-	-	AADN03019763.1:169-822	583	2.76224	1.92516	2.48203	1.22951	1.71676	1.58407	1.84155		1.74418	1.81243	2.15946	1.6409	1.47395	1.36477	1.69433
NONGGAT003731.2	NONGGAT003731.2	PMID26117828	TCONS_00003660	2:12971191-12972836	443	0	0.633392	0.653157	0.323678	0.564894	0.26068	0.605881		0	0	0.710561	0.359742	0.323294	0.299241	0.636991
MSTRG.29664.1	-	-	-	Z:23168819-23169947	247	3.91187	3.9757	4.10094	3.48257	9.11737	2.33677	3.80332		3.43022	3.74311	3.18571	3.22725	4.6381	4.29525	3.99917
NONGGAT005525.2	NONGGAT005525.2	PMID26117828	TCONS_00004861	27:3127280-3130878	1031	0.156279	0	0	0.139078	0	0.223909	0		0	0	0.152584	0	0.138913	0.128578	0
MSTRG.25339.1	-	-	-	AADN03017031.1:3-1226	453	23.819	22.2987	21.7215	18.9889	20.437	23.4457	23.1069		25.8131	29.1564	20.1497	28.156	23.7099	25.1755	19.0024
NONGGAT004160.2	NONGGAT004160.2	PMID26117828	TCONS_00003405	2:68518063-68523234	312	0	0	0	0	0	0	0		0	0	0	0	0	0	0
NONGGAT015519.1	NONGGAT015519.1	PMID24463510	LocusReverse_65188	4:48901991-48903426	549	0.586661	0.766508	0.527046	0.783548	0.227913	0.420493	0.244449		0.617508	0.240615	0.573367	0.290284	0.260873	0.483181	0.257001
MSTRG.21744.2	-	-	-	7:26041171-26044546	1588	1.82548	1.76696	2.82482	1.80565	2.3635	2.32637	1.85915		2.13439	1.99618	1.78391	1.3052	2.07415	1.75366	2.2216
MSTRG.18802.3	-	-	-	5:3541338-3542525	990	0	0	0	1.88261	0.631817	0	0		0	0	0	0	0	0	0.427556
MSTRG.18802.2	-	-	-	5:3541278-3546089	1212	0.13294	0.231512	0.119426	0.236616	0.516088	0.285752	0.221457		0.279713	0.108991	0.129797	0.263104	0.47267	0.218867	0.116414
MSTRG.18802.1	-	-	-	5:3541230-3544898	1511	1.70535	1.1142	1.34074	0.189794	1.40759	2.67413	1.95389		2.91601	2.44751	1.77061	0.949632	3.50674	1.75529	1.68107
MSTRG.15738.4	-	-	-	3:57275421-57288933	308	11.5033	0	0	0	0	0	0.435723		0	0	0	0	0	4.30538	0
MSTRG.15738.5	-	-	-	3:57279860-57288935	629	3.84048	12.2674	8.28181	13.6756	11.3372	11.9299	18.348		7.27454	10.9191	5.75473	5.82976	11.8391	15.1795	12.5636
MSTRG.2200.16	-	-	-	1:100353562-100378821	1202	2185.35	2464.86	1712.48	1781.46	2237.99	1769.71	1469.47		2150.36	2790.14	2072.61	2039.61	1678.46	1923.08	2100.78
NONGGAT015791.1	NONGGAT015791.1	PMID24463510	LocusReverse_70148	5:24600430-24600789	251	0	0.558647	0.576673	0.571272	0.498502	0.460084	0		0	0	0	0	0	0.528143	0
MSTRG.5220.1	-	-	-	12:1353310-1356041	2224	22.665	22.0789	20.5604	22.6266	17.4948	20.0368	20.0934		27.1272	26.9621	28.1637	23.9438	18.2229	21.2273	19.7969
NONGGAT014645.1	NONGGAT014645.1	PMID24463510	LocusForward_52908	3:19316055-19327359	2021	0.159365	0.20822	0.0716204	0.141899	0.185736	0.0571405	0.199212		0.167745	0.196087	0.155754	0.157784	0.141731	0.196848	0.279324
NONGGAT014848.1	NONGGAT014848.1	PMID24463510	LocusForward_52702	3:101015658-101019436	268	0.601208	0.52321	0.540093	0	0.466881	0	0.500756		0	0.985802	0.586993	0	0.534399	0	0.526468
NONGGAT003350.2	NONGGAT003350.2	PMID26117828	TCONS_00002879	18:10669450-10682079	12170	2.14372	1.63698	1.72407	1.27227	1.70649	1.66006	1.5989		2.03306	2.3008	1.6423	2.1616	1.60035	1.68896	1.62336
NONGGAT002059.2	NONGGAT002059.2	PMID26117828	TCONS_00001792	12:1436953-1437770	818	0.59071	1.02907	0.17695	1.22688	0.611706	0.423388	0.328124		0.828663	0.645789	1.15444	0.389832	0.350169	1.13475	0.344972
NONGGAT002324.2	NONGGAT002324.2	PMID26117828	TCONS_00002009	13:2374446-2375441	448	0	0	0.645867	0	0	0.25777	0		0.378164	0	0.351148	0.355727	0.959056	0	0
NONGGAT013578.1	NONGGAT013578.1	PMID24463510	Locus_7387	17:795910-802213	4669	0.068982	0.0901291	0.0310013	0.0307109	0.0267989	0.0494433	0		0	0	0	0.0341327	0.0613489	0	0
NONGGAT002001.2	NONGGAT002001.2	PMID26117828	TCONS_00001784	11:16000083-16001009	511	1.57589	0.823509	0.566239	0.841816	0.979208	0.451763	0.787883		1.32651	1.55078	0.92386	0.624036	0.840816	0.519113	0.276112
NONGGAT003186.2	NONGGAT003186.2	NONCODEv4	NONGGAT003186	17:9424340-9428295	656	0.490971	0	0.661727	0.655744	1.14424	1.75987	0.409155		0.516786	1.208	1.43954	1.4583	1.09161	0.606449	1.2907
NONGGAT013837.1	NONGGAT013837.1	PMID24463510	LocusForward_11242	2:61663508-61670720	378	0.426253	0.370953	0	0.379337	0	0	0.355034		0	0	0.416175	0	0	0.350698	0
MSTRG.26499.1	-	-	-	AADN03022094.1:159-1552	416	91.7486	88.3593	83.1349	115.106	97.4396	111.56	117.745		80.2532	89.2167	104.035	85.4658	97.4225	91.8074	126.869
NONGGAT013238.1	NONGGAT013238.1	refseq	NR_102418	11:18358807-18360459	1027	0	1.50261	0	2.37312	2.43634	0	0.914722		0	1.02887	0	0	0	1.80778	0
NONGGAT016131.1	NONGGAT016131.1	PMID24463510	Locus_5014	7:34932000-34933342	247	0	0.567694	0	0	0	0	0.543331		0.6859	0.534808	0	0	0	0	0
MSTRG.16294.1	-	-	-	3:87706949-87713297	632	0	0	0	0.453764	12.0753	0.182723	0.424692		0	0.41803	0.498067	0.756722	0.679837	0.209753	0.223249
NONGGAT003616.2	NONGGAT003616.2	NONCODEv4	NONGGAT003616	2:763751-765489	1578	0.102106	0	0.0917268	0	0.158586	0	0		0	0	0.0996921	0.100992	0.0907598	0.0840076	0.268238
NONGGAT000338.2	NONGGAT000338.2	PMID26117828	TCONS_00000799	1:46700950-46703787	2003	0.964784	1.40086	0.722429	0.930494	0.811967	0.345813	0.335004		1.35375	0.989113	0.392846	1.11434	0.714952	0.331052	0.563599
NONGGAT014738.1	NONGGAT014738.1	PMID24463510	Locus_97465	3:55782380-55805134	830	0	0.16894	0	0	0	0	0		0	0	0	0	0	0	0
NONGGAT008021.2	NONGGAT008021.2	PMID26117828	TCONS_00007062	6:7665386-7666933	991	0.162587	0	0.291976	0.289383	0	0	0.406265		0	0	0	0.321778	0.289039	0	0
NONGGAT007703.2	NONGGAT007703.2	NONCODEv4	NONGGAT007703	5:33510898-33542300	761	0.211726	0	0	0	0	0	0		0	0	0	0	0	0	0
NONGGAT006385.2	NONGGAT006385.2	PMID26117828	TCONS_00005705	3:76940029-76942523	1085	0.296845	0	0	0	0	0	0		0.156145	0	0.14499	0	0.131999	0	0
NONGGAT007208.2	NONGGAT007208.2	PMID26117828	TCONS_00006406	4:69585890-69588574	278	0.579582	0	1.04082	0	0	0	0		0.609415	0	0	0	0	0	0
NONGGAT012744.1	NONGGAT012744.1	PMID24463510	LocusReverse_26941	1:74325589-74328819	204	0	0	0	0	0	0	0		0	0	0	0	0	0	0
NONGGAT007389.2	NONGGAT007389.2	NONCODEv4	NONGGAT007389	5:6485818-6488500	1772	0	0	0	0	0	0	0		0	0	0	0	0	0	0
MSTRG.14169.7	-	-	-	28:1862662-1863344	305	22.7046	51.0584	26.5682	13.6314	4.51227	4.54206	6.15969		55.5635	12.5583	20.1234	18.8183	12.2079	0.869727	18.5073
NONGGAT011830.2	NONGGAT011830.2	NONCODEv4	NONGGAT011830	Z:34030848-34032291	702	0.229521	0	0	0	0	0	0.191172		0	0	0	0.227017	0.204016	0.188838	0
NONGGAT011087.2	NONGGAT011087.2	NONCODEv4	NONGGAT011087	1:4142504-4145050	850	1.89457	2.97098	1.19168	1.01199	3.53249	1.49394	2.05236		2.79124	2.95229	1.29606	1.31296	1.17928	1.40411	2.65637
NONGGAT008468.2	NONGGAT008468.2	PMID26117828	TCONS_00007400	7:11622330-11628675	821	1.76545	1.02531	1.41008	0	0.457213	0.5625	0.980775		1.03199	1.44792	1.34184	0.776814	0.348889	0.80767	0.687594
NONGGAT012191.1	NONGGAT012191.1	PMID24463510	CUFF.68561	1:39004567-39006052	1263	0.127572	0	0.114604	0	0.198138	0	0.106257		0.268418	0	0	0.12618	0	0.10496	0.223426
MSTRG.25091.1	-	-	-	AADN03015898.1:404-1120	230	0.700538	1.82962	0.629325	0.623432	1.08803	0	0		0.736597	1.14867	0.683974	0.692895	0.622691	1.15333	0.61345
NONGGAT000696.2	NONGGAT000696.2	NONCODEv4	NONGGAT000696	1:81368560-81370513	1625	0.198201	0.518017	0.267134	0.352872	0.307923	0.49732	0.578104		0.417136	0.568952	0.0968087	0.294306	0.352539	0.244819	0.26048
NONGGAT015819.1	NONGGAT015819.1	PMID24463510	LocusReverse_70796	5:33482954-33485295	265	0.608014	0.529134	1.09188	0.541092	0.944332	0.435777	0.506425		0.639311	0.498481	1.18784	0.60138	0.540449	1.00101	1.59728
NONGGAT013251.1	NONGGAT013251.1	PMID24463510	LocusForward_57495	12:4333648-4333942	203	0	0	0	0	0	0	0		0	0	0	0	0	0	0
NONGGAT007230.2	NONGGAT007230.2	NONCODEv4	NONGGAT007230	4:76314265-76319669	638	2.01929	0.4398	0.226873	0.674245	0.196119	0.54284	0.420698		1.06246	0.621148	0.986766	1.24942	0.673444	0.831339	0.22115
NONGGAT007393.2	NONGGAT007393.2	NONCODEv4	NONGGAT007393	5:6242536-6248901	1258	0.512046	0.223047	0.345066	0.341946	0.298388	0.275303	0.213359		0	0.105006	0.125051	0.506967	0.569233	0.105377	0
NONGGAT000304.2	NONGGAT000304.2	PMID26117828	TCONS_00000782	1:44216026-44219626	848	0.190004	0.165354	0	0.169091	0	0	0.316516		0	0	0.185512	0	0	0.156325	0.166384
NONGGAT008452.2	NONGGAT008452.2	NONCODEv4	NONGGAT008452	7:10588909-10590705	1086	0.444936	0.258373	0	0.264069	0.230431	0.106336	0.24715		0.156001	0.36491	0.289851	0.29363	0.395633	0.366326	0.389761
NONGGAT006271.2	NONGGAT006271.2	NONCODEv4	NONGGAT006271	3:60689471-60743713	1010	0	1.9447	0.143312	0	1.23873	2.74322	2.12585		1.00679	1.17697	0	0.157788	1.98507	1.18167	1.39724
NONGGAT015805.1	NONGGAT015805.1	PMID24463510	LocusReverse_71242	5:30710452-30724072	705	0.228544	0.398004	0.410423	0	0.177481	0	0		0.240308	0.374745	0	0.226051	0.406295	0	0.200133
NONGGAT016547.1	NONGGAT016547.1	PMID24463510	LocusReverse_54795	9:19005425-19006108	243	0.663061	0.577039	0	0	0	0	0		0.697191	0	0	0.655826	0	0	0.580631
NONGGAT013920.1	NONGGAT013920.1	PMID24463510	CUFF.26168	2:91992335-91992867	232	1.38826	0.604398	0.6239	0.618058	0	0.497763	0		0.730247	0.569386	1.3568	0.686921	0.617323	0.571396	0.608161
NONGGAT006718.2	NONGGAT006718.2	NONCODEv4	NONGGAT006718	4:12161514-12162679	247	0	0	0.586012	1.16105	1.51972	0	0		0	1.60442	0	1.29102	1.15967	0	0
NONGGAT000203.2	NONGGAT000203.2	PMID26117828	TCONS_00000726	1:30266522-30267890	407	0	0	0	0	0	0	0		0	0	0	0.391562	0.351889	0	0
NONGGAT005796.2	NONGGAT005796.2	PMID26117828	TCONS_00005415	3:8834088-8837533	1345	0.359257	0.625857	0.430363	0.213218	0.372026	0.343355	0.399116		0.378014	0.687396	0.585034	0.118488	0.532413	0.59157	0.73442
NONGGAT006524.2	NONGGAT006524.2	PMID26117828	TCONS_00005345	3:100211201-100212188	732	0	0.383323	0	0.195887	0.341869	0.157761	0.183337		0.231444	0	0	0.217713	0	0.181098	0.385501
NONGGAT008682.2	NONGGAT008682.2	PMID26117828	TCONS_00007511	7:30959148-30970315	2172	0	0	0	0	0.0576077	0	0		0	0	0	0	0.197816	0	0
NONGGAT008961.2	NONGGAT008961.2	NONCODEv4	NONGGAT008961	8:19638873-19640535	641	4.27105	4.15843	2.70885	3.80218	3.51325	3.78209	3.97772		6.08087	2.26646	3.19163	4.97453	5.58533	4.13768	2.86193
NONGGAT007732.2	NONGGAT007732.2	PMID26117828	TCONS_00006919	5:37493675-37496155	1286	0	0.109036	0	0	0	0	0		0	0	0.122328	0	0	0.103082	0.109715
MSTRG.25903.2	-	-	-	AADN03019225.1:1-1500	1201	7.50916	6.54171	9.27735	6.80427	11.1462	10.1892	6.14562		7.76086	9.45776	8.12438	12.2131	8.10828	6.51461	9.5174
NONGGAT006453.2	NONGGAT006453.2	PMID26117828	TCONS_00005307	3:91146838-91167939	793	0.203183	0	0.182528	0.180819	0.157786	0.145625	0.169234		0.213641	0.166579	0.198378	0.200966	0	0.167168	0.177924
NONGGAT008122.2	NONGGAT008122.2	NONCODEv4	NONGGAT008122	6:17024531-17042647	3571	0.0451201	0.0392664	0.0810273	0.0803077	0.0350389	0.16163	0		0.18982	0	0.0440532	0.223223	0.200531	0	0
NONGGAT011639.2	NONGGAT011639.2	PMID26117828	TCONS_00010404	Z:7501434-7504626	433	1.48765	5.83218	1.00252	0.662307	2.31148	2.93267	3.09937		1.56547	1.83014	0.726971	1.4729	1.98456	5.20651	2.28128
NONGGAT005002.2	NONGGAT005002.2	PMID26117828	TCONS_00004392	22:490451-491036	476	0	0	0.304086	0	0	0	0		0	0	0	0	0	0	0.296415
NONGGAT014345.1	NONGGAT014345.1	PMID24463510	Locus_73296	20:7062331-7073024	469	1.37346	1.19656	1.54282	1.8341	1.86726	0.984675	2.00303		1.4453	1.68966	1.34234	1.35984	1.83223	1.41385	1.80533
MSTRG.20484.1	-	-	-	6:11574381-11614784	470	0.342817	0.298341	1.53954	0.305084	1.06463	2.21063	1.14215		1.08176	0.281058	0.334711	0.339076	0.304721	0.564397	0.900596
MSTRG.11546.3	-	-	-	20:623914-626677	631	6.12535	8.89358	2.98117	5.22566	3.37063	4.39089	7.44368		3.4915	4.60498	2.24473	4.548	4.99293	6.51485	6.03817
NONGGAT002520.2	NONGGAT002520.2	NONCODEv4	NONGGAT002520	14:666146-666675	448	0	0	0	0	0.279295	0	0		0	0	0	0	0	0	0.314941
NONGGAT005869.2	NONGGAT005869.2	PMID26117828	TCONS_00005451	3:15372446-15374926	2338	0.757703	0.0599745	0.123759	0.490579	0.214018	0.740658	0.516606		0.145001	1.18633	0.134636	0.477336	0.735025	0.453776	0.724295
NONGGAT004539.2	NONGGAT004539.2	PMID26117828	TCONS_00003566	2:136016835-136018928	489	0.329497	0.286749	0	0.29323	0.255877	0	0		0	0.270138	0.321706	0.325901	0	0.271092	0
NONGGAT015990.1	NONGGAT015990.1	PMID24463510	LocusReverse_46401	6:10429484-10440586	500	0.322248	0.280441	0.28949	0	0.500496	0.230962	0.268405		0.338835	0.52839	0.629557	0.318732	0.286438	0.530533	0.282187
NONGGAT005759.2	NONGGAT005759.2	NONCODEv4	NONGGAT005759	3:4050139-4053190	1021	0.630905	1.23662	0.425165	1.68501	1.47037	1.46994	2.10295		1.32781	3.49274	1.6956	1.7177	1.68314	0.649459	2.21148
NONGGAT003292.2	NONGGAT003292.2	NONCODEv4	NONGGAT003292	18:5853967-5879124	2039	0	0	0	0.351548	0.184096	0.113218	0.263272		0.0830885	0.0647854	0.231531	0.0781588	0	0	0
NONGGAT007266.2	NONGGAT007266.2	PMID26117828	TCONS_00006443	4:82525474-82528705	2413	0.0667732	0	0.179898	0	0	0	0		0	0	0	0	0.118706	0	0
NONGGAT014250.1	NONGGAT014250.1	PMID24463510	Locus_21116	2:99491339-99494098	589	0	0	0	0.243445	0	0	0		0.287636	0	0	0	0	0	0
NONGGAT006812.2	NONGGAT006812.2	NONCODEv4	NONGGAT006812	4:24111279-24124582	891	0	0	0.162452	0.160931	0	0	0		0	0	0	0.178862	0	0	0
NONGGAT007565.2	NONGGAT007565.2	PMID26117828	TCONS_00006841	5:22494187-22500021	715	1.57672	1.76586	2.63093	3.60921	3.32447	1.45314	3.19065		3.31825	2.58615	3.96203	3.5677	2.60379	2.78203	2.3684
NONGGAT006299.2	NONGGAT006299.2	NONCODEv4	NONGGAT006299	3:65768459-65770451	889	0.362291	0	1.30222	0	0	0	0.603837		1.14382	0	0	2.15202	1.28865	0.745891	1.11113
NONGGAT008602.2	NONGGAT008602.2	NONCODEv4	NONGGAT008602	7:21986152-21989223	551	0.584532	0	0	0	0.454171	0	0.487124		0	0.958721	0.285507	0.28923	0.259926	0	0
NONGGAT001808.2	NONGGAT001808.2	PMID26117828	TCONS_00001576	11:659840-661138	540	0.894816	1.03923	0.268046	0.796608	0.231711	0.427501	0.497047		0.6278	0.733875	0.291322	0.295122	0.530441	0.245489	0.261284
MSTRG.18213.1	-	-	-	4:66055945-66069757	839	2.11145	2.50819	0.689914	1.19617	1.0438	1.92631	0.319911		4.44368	2.20393	1.12555	1.14022	1.02421	1.73869	1.00918
NONGGAT013511.1	NONGGAT013511.1	PMID24463510	LocusReverse_36862	14:14317298-14341529	442	1.45736	0.952066	0.654634	0.648821	0.566172	0.261269	0.303626		0.766995	0.597726	0.712168	0.721453	0.324025	0.900069	0.319216
NONGGAT013472.1	NONGGAT013472.1	PMID24463510	LocusReverse_36641	14:1838850-1839586	409	0.787475	1.37209	0	0	0.611853	0	0.328124		0	0.322977	0	0	0	1.29681	0
MSTRG.14420.2	-	-	-	3:2399961-2404400	872	1.47742	1.76971	1.32761	0.657588	0.717316	0.926771	1.23122		1.16612	1.06026	0.721969	1.46276	0.985452	1.52071	0.809183
NONGGAT014877.1	NONGGAT014877.1	PMID24463510	CUFF.179148	3:3006150-3012345	487	0.992199	1.44026	0.891362	0.588868	0.770785	0.948281	1.10228		1.39188	0.813742	0.969389	0.654789	0.588168	1.3616	1.44889
NONGGAT015572.1	NONGGAT015572.1	PMID24463510	LocusReverse_64287	4:68637147-68647944	1818	7.08669	5.9421	4.77566	5.67786	4.67951	3.74657	5.09328		11.2793	6.24795	4.15516	4.3849	5.04143	7.14843	5.27827
NONGGAT003911.2	NONGGAT003911.2	NONCODEv4	NONGGAT003911	2:41315163-41316124	870	0.1852	0.161173	0	0	0.287641	0.132737	0		0	0.303672	0	0	0.16462	0.152372	0
NONGGAT002481.2	NONGGAT002481.2	PMID26117828	TCONS_00002196	13:17505373-17509738	3070	3.09496	1.87364	2.35672	2.38167	1.63008	2.6699	2.0982		2.9809	2.92554	2.61439	2.59666	2.33237	3.62842	3.81522
NONGGAT005130.2	NONGGAT005130.2	PMID26117828	TCONS_00004537	23:1934999-1935477	375	1.28854	0.373921	0.771596	0.382372	1.00099	0.615602	0.357874		0.904031	0.70452	0.419504	0.424975	0.763835	0.353504	0.752498
NONGGAT004787.2	NONGGAT004787.2	NONCODEv4	NONGGAT004787	20:11800472-11801831	1246	0.258489	0	0.116168	0.11508	0.200841	0.277955	0.430827		0.408049	0	0	0	0	0.425678	0.226474
NONGGAT010552.2	NONGGAT010552.2	NONCODEv4	NONGGAT010552	Z:75954410-75955773	1282	0	0	0	0	0	0	0		0	0	0	0	0	0	0
NONGGAT015645.1	NONGGAT015645.1	PMID24463510	Locus_126892	5:23530152-23575705	4859	7.02642	5.48593	6.34323	5.42898	4.76331	6.12983	6.04841		5.51062	5.98009	7.41703	6.89054	5.86506	5.54025	4.85005
NONGGAT005664.2	NONGGAT005664.2	PMID26117828	TCONS_00004921	28:4054188-4055626	869	3.15045	5.32762	2.33126	2.9696	3.02329	1.19562	0.463301		2.73021	4.55971	2.17321	3.48597	1.48312	1.83121	1.78632
MSTRG.10572.2	-	-	-	2:92325502-92366751	660	4.14809	0.850281	2.19246	1.30333	0.189582	0.524745	0.610012		3.08112	3.60205	7.1536	4.1067	0.216999	0.401919	0.213778
NONGGAT004662.2	NONGGAT004662.2	NONCODEv4	NONGGAT004662	20:1053759-1055405	1042	0.309095	0.403851	0.694417	0.27522	0.240161	0.332372	0.257587		0.487936	0.506963	0.453064	0.152942	0	0.381795	0.406219
NONGGAT012548.1	NONGGAT012548.1	PMID24463510	Locus_46244	1:185810743-185813523	758	0	0	0	0.378336	0	0	0		0	0	0	0	0	0	0
NONGGAT002072.2	NONGGAT002072.2	NONCODEv4	NONGGAT002072	12:1924138-1927636	839	0	0	0	0.170905	0.149135	0.137641	0.159956		0	0.157446	0.187502	0.189947	0	0	0
NONGGAT002891.2	NONGGAT002891.2	NONCODEv4	NONGGAT002891	15:8675380-8676268	766	2.10233	1.46524	0.566701	0.561577	0.816579	1.80852	2.97822		0.884917	1.20698	1.23281	1.66518	1.68255	2.42375	4.23722
NONGGAT002353.2	NONGGAT002353.2	PMID26117828	TCONS_00002119	13:6487280-6488610	632	0	0	0	0	0.989714	0.36527	0.424692		0	0	0	0	0.679837	0.629479	0.446498
NONGGAT001131.2	NONGGAT001131.2	NONCODEv4	NONGGAT001131	1:134567078-134570183	1984	0	0	0.0729561	0.867132	0.378338	0	0.338212		0.427048	0.266258	0	0.562506	0	0.200519	0.355649
MSTRG.27064.1	-	-	-	AADN03024678.1:27-1784	323	94.2334	89.0423	37.6317	36.3961	54.2262	52.8974	53.5955		43.0231	90.3695	17.0534	45.4117	37.2428	73.49	30.5823
NONGGAT014983.1	NONGGAT014983.1	PMID24463510	LocusReverse_52928	3:37399645-37400349	387	0.416341	0.725045	0.374018	0	0.323318	0	0		0	0.341337	0.406496	0	0	0.342543	0
NONGGAT006919.2	NONGGAT006919.2	PMID26117828	TCONS_00005949	4:37998821-38000927	1000	0.322077	0.280593	0.144745	0.286779	0.250248	0.230851	0.268405		0.339012	0.528255	0.314778	0.478248	0.286438	0	0
MSTRG.27457.3	-	-	-	AADN03026437.1:2054-2864	640	108.453	50.6381	112.371	0	0	0	0		227.988	0	0	0	14.3208	0	68.5738
NONGGAT000286.2	NONGGAT000286.2	PMID26117828	TCONS_00000772	1:41624440-41633652	873	0.368931	2.08909	0	0	0.143326	0.264434	0.76863		0.38833	0	0.54077	0	0.492162	0.607554	1.29311
NONGGAT002904.2	NONGGAT002904.2	NONCODEv4	NONGGAT002904	15:9041506-9045764	555	0.580319	0.252649	0.521348	0.516718	1.80337	1.03997	0.483613		0.305257	0.71404	0.283449	0.574563	1.03221	1.67248	0.762667
NONGGAT001418.2	NONGGAT001418.2	NONCODEv4	NONGGAT001418	1:192930227-192931524	1090	0.738787	0.643491	0.663838	0.52607	0.45906	0.635471	0.369365		1.08833	0.363571	0.433112	0.731312	1.31381	0.729964	0.258887
NONGGAT014484.1	NONGGAT014484.1	PMID24463510	Locus_82178	23:173064-179051	1261	0.255414	0.111198	0	0.113711	0	0	0.106426		0.134352	0	0	0.25288	0.113576	0.105126	0.11189
MSTRG.27584.1	-	-	-	AADN03026986.1:13-486	385	0.836564	1.82183	0.375961	0.37244	0	0.599612	0.697157		1.76064	1.37209	0.408608	0.413937	0.743995	0.689004	0.732953
NONGGAT004618.2	NONGGAT004618.2	PMID26117828	TCONS_00003594	2:145495142-145496441	1134	0.142084	0.123651	0.255157	0.126446	0.220677	0.203572	0		0	0.116488	0.138725	0	0.126295	0.233921	0.124421
NONGGAT002885.2	NONGGAT002885.2	NONCODEv4	NONGGAT002885	15:8478473-8480177	472	1.02373	0.297077	0.613026	0.911373	0.265093	0.48909	0.568656		0.358935	1.11918	1.0002	1.01324	0	0.562005	0.298927
NONGGAT015734.1	NONGGAT015734.1	PMID24463510	blastnHuman.ENSG00000254453	5:4029597-4036271	428	0.752517	0.65559	1.35243	1.33976	0.877038	0.809186	0.940673		2.37584	0.925917	1.47093	1.1174	1.67312	1.23924	0.329658
MSTRG.22005.1	-	-	-	8:2720073-2734262	328	1.47317	0.855465	1.32345	0.437163	0	0	0		2.06661	1.20821	0.479616	0.485871	0	0	0
NONGGAT005223.2	NONGGAT005223.2	NONCODEv4	NONGGAT005223	24:1557056-1559253	1882	0	0.149093	0	0	0	0	0		0.0900199	0.280688	0	0	0.0760994	0.0704378	0.14994
NONGGAT011847.2	NONGGAT011847.2	PMID26117828	TCONS_00010514	Z:35611551-35613498	494	0	0.283847	0	0	0	0	0		0.34295	0	0	0	0	0	0.285614
NONGGAT016563.1	NONGGAT016563.1	PMID24463510	LocusForward_15441	Z:7212663-7215763	229	0.703597	0.612316	0.632074	0.626154	2.18504	0.504284	0.586038		0	0.576845	0.686961	0.69592	0	1.15837	0.616129
NONGGAT016331.1	NONGGAT016331.1	PMID24463510	Locus_110822	8:3542743-3568519	1556	0	0.0901159	0	0	0	0	0.0862485		0	0	0	0	0.0920431	0	0
NONGGAT009961.2	NONGGAT009961.2	NONCODEv4	NONGGAT009961	12:3206821-3207290	394	0	0.355889	0.367373	0.363932	0.317574	0.293099	0.340616		0.429993	0.670546	0.399274	0.404482	0.3635	0.336457	0.358105
MSTRG.29256.10	-	-	-	Z:970110-983875	860	3.74528	3.75202	3.53348	3.66744	4.65522	2.41627	2.80874		4.92636	4.30022	3.11092	3.33696	2.83091	2.77556	2.95361
NONGGAT014474.1	NONGGAT014474.1	PMID24463510	LocusForward_44035	23:192401-203584	1653	1.7537	0.933565	0.787828	0.780619	0.756878	0.838068	0.568312		1.53779	0.479401	0.380857	1.06097	1.12626	0.64182	1.19515
MSTRG.25406.3	-	-	-	AADN03017317.1:979-1289	228	0	0	0	0	0	0	2.35443		0	0	0	2.09758	0	0	3.7136
NONGGAT000875.2	NONGGAT000875.2	PMID26117828	TCONS_00001046	1:102967676-102972283	859	0.562516	0.653301	0.168504	0.500778	0.291325	0.537617	0.624925		0.789111	0.461342	0	0	0.166728	0.463132	0.328506
MSTRG.25406.2	-	-	-	AADN03017317.1:60-1289	1147	2.80814	3.30246	2.01849	2.12484	3.59948	3.01946	2.57396		3.39829	3.45456	1.64649	0.834042	3.87042	3.35287	2.95275
NONGGAT003567.2	NONGGAT003567.2	NONCODEv4	NONGGAT003567	19:8227978-8229165	672	0.239768	0.208661	0.215394	0.213377	0.186196	0.171847	0.199706		0	0.196574	0.234098	0	0	0.197268	0.20996
NONGGAT016502.1	NONGGAT016502.1	PMID24463510	LocusReverse_54580	9:5156340-5250399	1943	0.248688	0.288824	0.148918	0.295119	0.193192	0.178246	0.13814		0.261672	0.135973	0.0809645	0.246139	0.147421	0.272977	0.145233
NONGGAT001416.2	NONGGAT001416.2	PMID26117828	TCONS_00000615	1:192241041-192243342	531	0.606548	0	1.36268	1.07988	0.706915	1.30445	0.505472		0.957494	0.746313	1.77841	2.10172	1.07886	1.24877	0.797138
NONGGAT011730.2	NONGGAT011730.2	PMID26117828	TCONS_00010682	Z:20872648-20873188	363	0	0.386282	0	0.395012	0	0.31813	0		0.466714	0	0.433372	0.439024	0	0.36519	0
NONGGAT000639.2	NONGGAT000639.2	NONCODEv4	NONGGAT000639	1:78073380-78074267	509	1.58208	1.37801	0.568464	0.281708	0.73747	0.226878	0.790979		0.666035	0.519047	0.309065	0.626488	0.562747	0.521152	1.10907
NONGGAT009059.2	NONGGAT009059.2	PMID26117828	TCONS_00007839	8:25798771-25856492	1367	0.235609	0.102575	0.423437	0.839045	0	0.0844777	0		0.495864	0.483067	0.920968	1.04967	0.209538	0.0969744	0.206428
NONGGAT012866.1	NONGGAT012866.1	PMID24463510	CUFF.77811	1:113119022-113121293	1148	0.280555	0	0.252046	0.124904	0.217986	0.301683	0.233803		0.295306	0	0.274197	0	0	0	0
NONGGAT000598.2	NONGGAT000598.2	NONCODEv4	NONGGAT000598	1:75288220-75293297	691	1.63148	1.2182	2.0941	0.62253	1.44844	1.83769	1.35951		1.22614	1.91149	2.04982	2.53803	1.24358	1.53535	2.45066
NONGGAT004285.2	NONGGAT004285.2	NONCODEv4	NONGGAT004285	2:96865837-96869307	706	0.228221	0.39744	0.205021	0.203101	0.177229	0	0.190089		0.239968	0.187107	0	0	0.20286	0.375732	0.199849
NONGGAT002527.2	NONGGAT002527.2	PMID26117828	TCONS_00002316	14:750374-759633	1591	0.607311	0.793583	1.00048	0.540663	0.707728	0.290266	0.253054		0.745616	0.581111	0.395699	0.701453	0.360073	0.500101	0.4435
NONGGAT007030.2	NONGGAT007030.2	PMID26117828	TCONS_00006017	4:48996090-48996544	212	1.51923	0.661417	1.36485	1.35273	0.590208	0.544722	0.633032		1.59911	0.623101	1.4848	1.50416	0.675561	0.625302	1.33107
NONGGAT016469.1	NONGGAT016469.1	PMID24463510	Locus_102061	9:19792555-19797027	4381	0.110295	0	0.0990854	0.0981895	0.228457	0.0263595	0.122532		0	0.150731	0.143702	0.145575	0.163455	0	0.0322058
NONGGAT011746.2	NONGGAT011746.2	NONCODEv4	NONGGAT011746	Z:22636899-22637680	394	0.408944	1.06805	0.367373	0	0	0	0.340616		0	0.335273	0	0.404482	0	0.336457	0
NONGGAT016534.1	NONGGAT016534.1	PMID24463510	LocusReverse_54668	9:15351669-15539127	3454	7.97294	0.0405965	7.03824	8.675	9.74349	11.4309	10.5679		0.0490496	0.0382448	8.47485	0.0461395	9.6605	10.7117	9.35603
NONGGAT000625.2	NONGGAT000625.2	PMID26117828	TCONS_00000941	1:76776500-76781255	3806	0.0846235	0.0368419	0.0760243	0.0753491	0.164346	0.0606544	0.0705217		0.0445132	0.0347077	0.0827058	0.167568	0.112889	0.104527	0.111214
MSTRG.10033.4	-	-	-	2:56253944-56260547	956	4.88515	4.54928	4.54087	3.59914	6.15074	5.67567	4.77276		7.79986	8.01315	4.60941	3.66899	7.63976	5.40983	3.83786
NONGGAT006230.2	NONGGAT006230.2	NONCODEv4	NONGGAT006230	3:54343096-54349508	1545	1.35507	1.18044	1.31124	1.20633	1.78147	1.49447	1.82403		0.767816	0.683913	1.32416	1.13513	1.29769	2.40326	1.91805
NONGGAT007265.2	NONGGAT007265.2	PMID26117828	TCONS_00006102	4:82454096-82454883	494	1.30396	1.41985	0.878731	1.45102	0.759862	0.701076	1.08666		1.37216	0.802211	0.955653	0.968113	1.15967	0.536977	0.856843
NONGGAT010265.2	NONGGAT010265.2	NONCODEv4	NONGGAT010265	2:78302055-78303845	533	0.302296	0	0	0	0	0	0		0	0	0	0	0	0	0
NONGGAT011956.2	NONGGAT011956.2	PMID26117828	TCONS_00010562	Z:54809678-54810680	897	21.9034	25.8069	21.1327	22.2161	25.8026	21.107	15.4095		25.6942	26.5041	25.2645	28.6164	23.1495	23.2106	24.2273
NONGGAT009047.2	NONGGAT009047.2	PMID26117828	TCONS_00007833	8:24946397-24948186	914	0	0	0.158364	0	0	0	0.14683		0	0	0	0	0	0	0.154369
MSTRG.23646.2	-	-	-	AADN03009769.1:760-2668	1349	2.98447	3.12001	2.14533	1.91296	2.96774	1.96834	2.3875		2.38682	3.42679	3.14984	2.71825	2.01696	4.12871	2.82438
MSTRG.25463.1	-	-	-	AADN03017556.1:295-1369	324	12.9234	16.4545	19.2043	15.487	16.2175	11.4021	16.1532		14.1225	13.4523	15.0577	15.2545	8.83981	11.46	7.40435
MSTRG.25463.2	-	-	-	AADN03017556.1:324-1369	439	2.56801	2.87606	3.6259	3.91888	1.42483	3.6815	4.27951		3.47446	7.52171	4.66021	3.63192	2.28335	1.81244	0.964192
NONGGAT006811.2	NONGGAT006811.2	NONCODEv4	NONGGAT006811	4:24111079-24113071	1714	0	0	0.253263	0	0	0.0673752	0		0.19779	0.154139	0	0	0	0.0773419	0
NONGGAT006353.2	NONGGAT006353.2	NONCODEv4	NONGGAT006353	3:72319564-72328375	530	35.5511	3.97051	63.8878	29.7553	34.6996	51.6237	36.4611		28.138	46.3521	87.5965	60.1636	34.856	18.2654	39.9387
NONGGAT001840.2	NONGGAT001840.2	NONCODEv4	NONGGAT001840	11:2607455-2624395	292	1.103	0	0	0.982119	0.857014	0.790585	2.75759		0	0	0	0	0	2.27088	0.483197
NONGGAT009057.2	NONGGAT009057.2	PMID26117828	TCONS_00007999	8:25723832-25725690	663	0	0	0.218318	0	0	0	0		0	0	0	0	0	0	0.638432
NONGGAT008264.2	NONGGAT008264.2	NONCODEv4	NONGGAT008264	6:30855378-30856606	324	0.994065	0.866026	0.89305	0	0	0	0		0	0.407708	1.45708	0.984204	0	0	0
NONGGAT006478.2	NONGGAT006478.2	PMID26117828	TCONS_00005752	3:95419774-95420803	309	2.08464	2.26992	3.27809	1.39213	2.4292	2.61535	1.73725		3.83908	1.70956	1.52781	0.515747	1.39048	2.14595	2.74013
NONGGAT008718.2	NONGGAT008718.2	NONCODEv4	NONGGAT008718	7:35222756-35234696	6350	1.72456	1.52447	0.865945	1.55784	1.71407	1.52715	1.22575		1.57459	1.91358	1.58617	2.20948	1.511	1.75421	1.71118
NONGGAT007893.2	NONGGAT007893.2	PMID26117828	TCONS_00006991	5:56103763-56125859	641	1.50738	1.75097	2.03164	2.46022	0.975818	1.26076	1.25619		3.43703	1.85451	1.22757	0.746097	0.223431	1.44809	1.76114
NONGGAT002114.2	NONGGAT002114.2	NONCODEv4	NONGGAT002114	12:5011597-5014387	1924	0.669599	0.510394	0.22562	0.521614	0.325104	0.240027	0.209256		0.264256	0.274561	0.24537	0.165739	0.223314	0.0689002	0.36674
NONGGAT011281.2	NONGGAT011281.2	NONCODEv4	NONGGAT011281	3:37407986-37410515	378	1.27831	1.85557	1.53132	1.51697	0.331016	0.305505	0.355034		0.448194	0.349464	0.416175	0.421603	0.378886	0.350698	0.746526
NONGGAT003243.2	NONGGAT003243.2	NONCODEv4	NONGGAT003243	18:2804665-2812721	951	1.52411	0.5901	1.36938	0.753739	1.18401	0.728353	0.987822		0.534626	0.416711	0.661994	0.50289	2.10823	4.18329	2.07738
NONGGAT001343.2	NONGGAT001343.2	NONCODEv4	NONGGAT001343	1:178465614-178466232	290	0.555599	0.483519	0.49912	0.494446	0.431462	0.39821	0.462768		0.584198	0.911017	0.542462	0.549537	0.493859	0.457117	0.486529
NONGGAT007419.2	NONGGAT007419.2	PMID26117828	TCONS_00006512	5:8769233-8771013	780	4.74868	8.09392	5.56548	6.24922	3.20784	2.66409	3.44093		7.16993	5.24934	2.82474	3.88373	3.85554	6.63051	5.24668
NONGGAT005047.2	NONGGAT005047.2	NONCODEv4	NONGGAT005047	22:2268427-2269235	597	0.539493	0.234875	1.21203	0.72055	0.838149	0.966805	0.224795		1.13542	0.884849	1.05453	1.06828	1.19949	1.11072	0.709012
NONGGAT000083.2	NONGGAT000083.2	NONCODEv4	NONGGAT000083	1:12484068-12487215	1244	0.129521	0.225557	0.232595	0.23053	0.100582	0.0928304	0.10788		0.272517	0	0.126458	0.128108	0.230256	0.213237	0.340257
NONGGAT007185.2	NONGGAT007185.2	NONCODEv4	NONGGAT007185	4:68437911-68439854	606	0	0.926048	0	0.709848	1.23865	1.14301	0.442913		0	0	0.259594	0	2.12678	1.53172	0
NONGGAT000093.2	NONGGAT000093.2	PMID26117828	TCONS_00000047	1:13777712-13785946	337	3.82287	2.49786	3.00573	0	1.11386	1.37036	0.398228		3.52011	0	1.86812	2.83871	1.69993	1.57387	2.09379
MSTRG.27668.1	-	-	-	JH375171.1:74304-76549	656	2.2095	1.92468	0.661727	0.655744	0.572214	0.351907	1.22746		0.516786	1.00663	0.479845	0.972202	1.09161	0.808528	1.07562
NONGGAT005667.2	NONGGAT005667.2	PMID26117828	TCONS_00004969	28:4073397-4075101	1509	7.57731	8.0886	5.46591	5.70043	7.04719	5.73784	5.42476		4.7168	6.56459	6.36187	5.91667	6.83295	5.7122	6.54612
NONGGAT013020.1	NONGGAT013020.1	PMID24463510	LocusReverse_27392	1:166565726-166571537	794	0.405639	0.1766	0	0	0	0.145442	0.338042		0	0.16637	0.396446	0.80323	0	0.166957	0
NONGGAT001578.2	NONGGAT001578.2	NONCODEv4	NONGGAT001578	10:6755590-6757233	990	0.488082	0.991917	1.31543	0.724046	0.884593	1.28267	0.81335		1.02713	0.667023	0.794819	0.805182	0.867994	1.07164	0.997772
NONGGAT003899.2	NONGGAT003899.2	PMID26117828	TCONS_00003299	2:38699959-38755382	3025	0.266208	0.417385	0.0956523	0.0948029	0.0413633	0.152665	0		0.784314	0.131006	0.0520047	0.158099	0.0473451	0.0876914	0.233259
MSTRG.21859.1	-	-	-	7:33496167-33506096	346	0.465676	0.405261	0.418338	0.41442	0.36163	0.33376	0.775738		0.489646	1.90853	0.909764	0.460595	2.06964	1.1498	0.815569
NONGGAT015789.1	NONGGAT015789.1	PMID24463510	LocusReverse_70463	5:23763574-23821957	217	0.742506	0.646177	0.667027	0	0	0	0.618446		0.780725	0.608744	0	0.734405	0	0.610894	0
MSTRG.19525.1	-	-	-	5:30832921-30836510	357	1.3535	0	0.8105	0.401651	1.05146	1.29359	1.50367		0.474558	0.370021	0.440656	0.446403	2.80782	1.85741	1.18566
NONGGAT013544.1	NONGGAT013544.1	PMID24463510	LocusReverse_57726	15:1684639-1685808	677	0.237997	0	0	0	0.184821	0.340991	0.396463		0	0.390244	0	0	0	0.195811	0
NONGGAT007403.2	NONGGAT007403.2	PMID26117828	TCONS_00006502	5:7328761-7333544	1206	0	1.51225	0	1.78322	2.28223	0.478592	0.667675		2.95093	0.109534	0.130443	0	0.118755	2.63901	2.8083
NONGGAT007737.2	NONGGAT007737.2	NONCODEv4	NONGGAT007737	5:37558037-37561937	1130	0.142587	0.496624	0.384153	0	0.332188	0.204293	0.237527		0.149927	0	0.139216	0.141032	0.253485	0.234749	0.124861
MSTRG.5992.1	-	-	-	13:9140584-9140918	245	1.97225	2.29055	0.590795	0	0.51071	0	0.547766		0.691499	0.539173	0.642098	0.650473	0.584567	0.541077	0
NONGGAT013847.1	NONGGAT013847.1	PMID24463510	LocusForward_11047	2:62491558-62495565	353	0	0	0	0	0	0.327142	0.380178		0	0	0	0	0.40572	0	0
NONGGAT004323.2	NONGGAT004323.2	PMID26117828	TCONS_00003471	2:101833844-101836396	1105	1.74883	1.90441	2.3572	1.55691	1.92477	1.67162	1.82164		2.91386	1.79293	2.1363	1.87571	1.55519	2.0402	1.66018
NONGGAT012101.2	NONGGAT012101.2	PMID26117828	TCONS_00010621	Z:80900133-80904532	308	0	0.455261	0.469951	0.46555	0.406247	0.374938	0.435723		0	0	0	0.517421	0	0	0.458096
MSTRG.9282.2	-	-	-	2:18977502-18977971	238	1.35327	1.17896	1.21575	1.20495	2.10242	1.94039	1.69163		1.42442	1.66509	0.660984	0.669604	1.20352	2.22855	2.37191
NONGGAT005406.2	NONGGAT005406.2	PMID26117828	TCONS_00004776	26:2188344-2192693	4116	0.23475	0.306752	0.281262	0.243825	0.334364	0.196342	0.293446		0.164686	0.192529	0.114697	0.116192	0.0695914	0.161102	0.17143
NONGGAT006094.2	NONGGAT006094.2	PMID26117828	TCONS_00005564	3:34458338-34464266	2879	3.52409	3.89847	3.16646	2.78865	3.08531	2.96732	3.12302		3.76724	4.17475	2.89717	2.76893	3.23325	3.54673	3.52915
NONGGAT013381.1	NONGGAT013381.1	PMID24463510	Locus_84495	13:3573161-3588786	919	0.350465	0.763227	0.472354	0.468083	0.408457	0.502517	0.292062		0.553242	0.718556	0.342523	0.346988	0.155842	1.01004	0.307059
NONGGAT015206.1	NONGGAT015206.1	PMID24463510	LocusForward_65654	4:18030651-18031014	266	0	0.527144	0.544154	0	0.470391	0.434139	0.504521		0.636907	0.993214	1.18338	0.599119	0	0	0
MSTRG.28606.1	-	-	-	JH376016.1:4122-4651	221	0	0	1.30927	1.29764	1.13234	0	0		0	5.97665	0	0	0	1.2003	0
NONGGAT006416.2	NONGGAT006416.2	NONCODEv4	NONGGAT006416	3:81192703-81193315	365	0	0.384166	0	0	0.342806	0	0		0	0	0	0	0	0	0
NONGGAT004105.2	NONGGAT004105.2	PMID26117828	TCONS_00003827	2:62007696-62044202	876	0.919267	0	0	0.654585	0	0	0.612798		0	0	0	0	0	0	0.966554
NONGGAT005613.2	NONGGAT005613.2	NONCODEv4	NONGGAT005613	28:1936124-1939357	869	0	0	0.332967	0	0	0	0		0	0.456033	0.181029	0	0	0	0
MSTRG.1636.1	-	-	-	1:74736748-74761918	689	0.467456	0	0.630034	0.832244	0.907836	1.00532	0.973895		0.245889	0.57517	0.685185	0	0.623595	0.192401	0.40956
NONGGAT007835.2	NONGGAT007835.2	PMID26117828	TCONS_00006672	5:51420300-51422469	1353	0.952187	0.518408	0.106981	0.105979	0.369826	0.0853518	0.297567		0.626211	0.390432	0.232652	0.353472	0.105853	0.196058	0.208564
NONGGAT012263.1	NONGGAT012263.1	PMID24463510	LocusForward_28364	1:64012422-64048866	1537	0	0	0	0	0	0	0		0	0	0	0	0	0.0862485	0
NONGGAT004286.2	NONGGAT004286.2	NONCODEv4	NONGGAT004286	2:97131426-97133048	581	0	0.241343	0.249131	0	0	0	0		0	0	0	0.548851	0	0	0.242846
NONGGAT013229.1	NONGGAT013229.1	PMID24463510	LocusReverse_41835	11:17570180-17572807	215	0	0	0	0	0	0	0		0	0	0	0	0	0.616577	0
NONGGAT016029.1	NONGGAT016029.1	PMID24463510	LocusReverse_46465	6:22473260-22474840	607	0	0.231006	0.476686	0	0.206135	0	0		0	0	0	0	0	0.218392	0.232444
MSTRG.14654.1	-	-	-	3:10985769-11039888	300	2.68426	0	1.44698	1.91139	2.085	1.15444	1.78937		3.38953	2.6415	2.6229	2.6571	0.954793	0.884222	2.35203
MSTRG.14654.2	-	-	-	3:10985787-11031051	266	0	3.16458	0	0	0	0	0		0	0	0	0	0	0	0
MSTRG.2975.1	-	-	-	1:140574594-140578900	3433	1.40732	0	0.969456	0.584669	0	0	0		2.56696	1.42352	1.05439	1.48611	0	0	0
MSTRG.1051.7	-	-	-	1:50968481-50974748	793	6.90477	7.43057	8.57633	6.14677	6.31066	5.24083	6.5998		6.62488	6.82874	7.73979	9.04725	5.59819	6.1873	8.18591
MSTRG.1051.4	-	-	-	1:50968112-50974615	1029	0	0	0	0	0	0.897487	0		0	0.128375	0.305907	0	0	0	0
MSTRG.1051.5	-	-	-	1:50968112-50973859	273	0	2.05562	0	0	0	0	0		0	0	0	0	0	0	0
MSTRG.1051.2	-	-	-	1:50967599-50974503	1430	2.81542	0	3.9465	0.100272	2.79964	0.24219	3.37834		0.118474	2.12436	4.73231	0.445989	0.100153	0.0927021	0.0986667
MSTRG.1051.1	-	-	-	1:50967568-50973308	266	0	0.527144	0	0.539058	0	0	1.00904		0.636907	0	0	0	0.538417	3.98845	0.530426
NONGGAT013235.1	NONGGAT013235.1	PMID24463510	blastnPlatypus.LocusReverse_17756	11:17921492-17921736	245	0.657648	0.572328	0.590795	0.585263	0	0	0		0.691499	0.539173	0.642098	0.650473	0.584567	0	0
MSTRG.1051.8	-	-	-	1:50968481-50974748	793	5.68632	1.23833	2.18963	3.61584	0	0	0		3.63301	6.16259	0	0	3.79233	7.02349	0
MSTRG.1051.9	-	-	-	1:50968483-50974615	658	0	0.426432	0	8.9331	0	2.10536	0		0	0	0	2.18069	1.30595	0	1.71564
NONGGAT014603.1	NONGGAT014603.1	PMID24463510	LocusForward_53565	3:3683796-3684137	212	0	0	0	0	0.590208	0	0		0	0	0	0	0	0.625302	0.665535
NONGGAT005609.2	NONGGAT005609.2	NONCODEv4	NONGGAT005609	28:1830472-1836023	375	0.429663	0.748247	0	0	0	0	0		0.45178	0	0.419504	0	0	0	0
NONGGAT002389.2	NONGGAT002389.2	PMID26117828	TCONS_00002029	13:9441283-9442944	777	1.86542	1.62496	1.11736	1.47616	1.28812	1.04008	1.38175		0.654349	1.69992	1.0127	1.02591	1.29008	1.19463	1.27129
NONGGAT003409.2	NONGGAT003409.2	PMID26117828	TCONS_00003072	19:2618801-2622192	1800	0.0895132	3.50737	0.160749	0.238982	0.139027	0.12825	0.149114		0.18834	0.0733875	0.0873967	0.0885365	0.159132	0.14737	0.15677
NONGGAT006782.2	NONGGAT006782.2	PMID26117828	TCONS_00006202	4:18623335-18626547	1451	3.77359	0	0	0	3.53505	0	0		1.40147	0	0	2.52717	0	0	0
NONGGAT003514.2	NONGGAT003514.2	NONCODEv4	NONGGAT003514	19:6328595-6331035	986	0.32665	0.711365	0.293457	0.290851	0.253801	1.17087	0.408325		0.343825	0	0.478796	0.161629	0.145253	0.806959	0.42929
NONGGAT002208.2	NONGGAT002208.2	PMID26117828	TCONS_00001857	12:12092260-12141415	1542	3.44652	1.3647	1.68917	0	2.83965	0.149709	1.65351		1.64849	2.05573	1.42886	1.55093	2.41466	2.06397	1.00669
NONGGAT012748.1	NONGGAT012748.1	PMID24463510	LocusReverse_26212	1:76838650-76850746	447	0.72053	0.941416	0.323814	0.320782	0.839759	0.516444	0.30023		0.37901	0.88656	1.05614	0	0	0.593438	0.315645
NONGGAT006109.2	NONGGAT006109.2	NONCODEv4	NONGGAT006109	3:35445261-35455661	2357	0	0.416631	0	0	0.53081	0.58775	0.398566		0.287589	0	0.13355	0.135292	0.303816	0.0562427	0.299367
NONGGAT004042.2	NONGGAT004042.2	NONCODEv4	NONGGAT004042	2:57947992-57951920	407	0	0	0	0	0.30743	0.283737	0		0	0	0	0	0	0.651761	0.346667
NONGGAT011945.2	NONGGAT011945.2	PMID26117828	TCONS_00010559	Z:52971442-52973904	497	0	0	0	0	0.503517	0.696844	0.270026		0.34088	0	0	0	0	0	0
NONGGAT014613.1	NONGGAT014613.1	PMID24463510	Locus_98502	3:7724650-7727606	492	0	0.285001	0	0	0	0	0		0	0	0	0	0	0.269439	0
MSTRG.20547.1	-	-	-	6:15360362-15364921	4443	2.86349	3.03139	2.73577	1.83928	2.59058	2.13067	1.78203		3.85242	2.37819	2.55033	2.51191	2.35295	2.26839	1.93745
MSTRG.25084.2	-	-	-	AADN03015866.1:2-1833	650	52.5252	50.7224	47.6408	54.2585	40.9968	41.5603	39.8463		56.5765	51.4091	54.9609	51.5094	45.8264	39.5793	38.4271
NONGGAT016221.1	NONGGAT016221.1	PMID24463510	Locus_5568	7:21255279-21258893	677	0.475742	0	0	0.211801	0	0.170578	0.396463		0	0.390244	0	0.2354	0	0.587637	0
NONGGAT002180.2	NONGGAT002180.2	NONCODEv4	NONGGAT002180	12:10496813-10498716	384	5.8712	3.65355	6.40613	5.60041	8.79652	12.0255	8.38732		3.53045	5.50336	6.14743	8.71885	6.71302	6.2161	8.08494
NONGGAT005811.2	NONGGAT005811.2	NONCODEv4	NONGGAT005811	3:9580086-9582793	1247	8.39449	0.900056	6.38228	4.25386	0.20068	0.740589	0.645723		0.815444	2.85974	7.95084	6.13703	0.918694	0.531754	0.565844
NONGGAT016027.1	NONGGAT016027.1	PMID24463510	LocusReverse_46156	6:21828677-21846886	728	0.442414	0.19261	0.198825	0	0.171874	0.158628	0		0.232716	0.181453	0.216091	0.218909	0	0	0
NONGGAT004250.2	NONGGAT004250.2	NONCODEv4	NONGGAT004250	2:89077020-89080080	556	0	0	0	0	0	0.2077	0		0	0	0	0	0	0	0
NONGGAT006022.2	NONGGAT006022.2	NONCODEv4	NONGGAT006022	3:29584273-29586039	325	1.48677	2.15817	1.33567	1.32359	2.69461	2.84158	4.12931		1.04311	2.43831	1.45259	0.981176	4.84698	4.48849	3.4735
MSTRG.14201.4	-	-	-	28:2236792-2238837	1784	5.9579	6.21263	2.67666	6.02719	3.50636	2.84731	4.88945		5.50965	6.88526	5.91045	6.0771	3.85311	4.45998	4.50874
NONGGAT014421.1	NONGGAT014421.1	PMID24463510	CUFF.140131	20:11585521-11586758	1120	0	0.375726	0.258347	0.256052	0.111718	0	0		0.302689	0	0.140459	0	0	0.355206	0.251953
NONGGAT001015.2	NONGGAT001015.2	PMID26117828	TCONS_00000456	1:117659579-117663666	1428	2.70665	1.96493	2.02664	1.80713	5.16901	8.40773	3.47706		1.54281	3.88465	2.42455	2.56787	4.41252	3.15735	4.1505
NONGGAT007138.2	NONGGAT007138.2	PMID26117828	TCONS_00006372	4:60453673-60454845	505	0	0	0	0.851818	0	0	0		0	0	0	0	1.13441	0	1.39724
NONGGAT011490.2	NONGGAT011490.2	refseq	NR_073539	11:13424046-13427036	1069	5.12206	8.92437	8.12175	5.90098	10.767	5.07571	7.78313		11.7312	8.89586	7.65541	4.17605	9.77937	3.59751	10.8246
NONGGAT002206.2	NONGGAT002206.2	PMID26117828	TCONS_00001855	12:12034393-12091418	677	3.09245	2.27944	2.77861	2.9648	1.29357	1.19371	1.18939		0.751003	2.14594	1.39488	1.41307	1.2693	1.37109	0.625229
NONGGAT003981.2	NONGGAT003981.2	PMID26117828	TCONS_00003765	2:48250988-48252475	1066	0.151148	0.394759	0.407217	0.269023	0.586772	0.541447	0.755362		0.318022	0.371757	0.147574	0.448638	0.268704	0.248843	0.397073
NONGGAT004991.2	NONGGAT004991.2	PMID26117828	TCONS_00004301	21:6194530-6197764	1316	0.734218	0.639649	0.21987	0.326875	0	0.0877515	0.305933		0.128737	0.100378	0.239193	0.36341	0.108829	0.302303	0.214428
NONGGAT001891.2	NONGGAT001891.2	NONCODEv4	NONGGAT001891	11:6553312-6555365	341	0	0	0	0	0	0.676981	1.57423		0	0	0.923104	0	0	0.388751	0.413764
MSTRG.24048.2	-	-	-	AADN03011213.1:240-705	234	0.688563	0.599233	0.618568	0.612775	0.534718	0.493509	0		0.724006	1.12904	0	1.36274	0	1.13362	0
NONGGAT009222.2	NONGGAT009222.2	NONCODEv4	NONGGAT009222	9:7869536-7874343	1275	0.252609	0.220073	0.340465	0.224924	0.0981365	0.0905733	0.315771		2.79124	0.310818	0.246885	0.124993	0.112329	0.312024	0.110662
NONGGAT008831.2	NONGGAT008831.2	NONCODEv4	NONGGAT008831	8:7085748-7100072	1233	2.35107	1.82055	2.22977	0.93023	2.53669	1.68531	0.653055		3.57347	2.57091	3.06329	2.19823	0.69693	3.54918	3.66236
NONGGAT004228.2	NONGGAT004228.2	NONCODEv4	NONGGAT004228	2:85759054-85760775	1042	0	0	0	0	0	0	0		0.162589	0	0	0.306029	0	0	0.135406
NONGGAT001227.2	NONGGAT001227.2	ensembl	-	1:160461399-160463469	560	2.30055	3.00635	4.39278	2.81607	4.24463	3.50468	3.59448		3.32879	2.59429	3.65328	3.13174	3.83597	3.78878	4.78785
MSTRG.7151.1	-	-	-	15:6675324-6676533	230	0	1.21997	0.629325	0.623432	1.08803	0.502091	0.58349		0	0.574337	0.683974	0	1.86807	1.15333	0.61345
NONGGAT009434.2	NONGGAT009434.2	NONCODEv4	NONGGAT009434	9:22250229-22253628	1507	4.80889	2.32736	5.76121	2.0929	3.40369	3.21741	2.58245		7.53439	3.41813	4.49052	4.33766	2.85089	3.0799	2.24738
NONGGAT001174.2	NONGGAT001174.2	PMID26117828	TCONS_00000527	1:144560102-144563605	1545	0	0.0907575	0.280966	0.185617	0.161973	0.597744	0		0.438736	0.0855	0.509301	0.309546	1.48308	1.45917	0.0913226
MSTRG.23324.1	-	-	-	9:17219782-17239571	263	1.83727	0.533157	1.10018	0.545207	0.475757	0.877759	0.510276		1.28902	0.502272	2.39375	1.21248	0.544559	0	0
NONGGAT006850.2	NONGGAT006850.2	NONCODEv4	NONGGAT006850	4:30085599-30111956	628	0.256567	0	0.230485	0.456654	0.199242	0.183887	0.213699		0.269773	0.210346	0	0	0	0.422399	0
NONGGAT008374.2	NONGGAT008374.2	PMID26117828	TCONS_00007580	7:3738410-3742975	703	0	0.798272	0.205896	0.203968	0	0	0.1909		0	0.187905	0.223775	0	0	0	0.401404
NONGGAT012102.2	NONGGAT012102.2	PMID26117828	TCONS_00010622	Z:80971659-80976244	949	0.848554	0	0.152524	0	0	0	0.28283		0	0.139197	0	0	0	0.558898	0.446028
NONGGAT001035.2	NONGGAT001035.2	PMID26117828	TCONS_00001109	1:119620415-119621414	675	0.954303	0.831385	0.428664	0.424857	0.556107	0.171083	0.596457		0	0.7826	0.233058	0.236097	0.424353	0.589379	1.04535
NONGGAT013509.1	NONGGAT013509.1	PMID24463510	LocusReverse_37022	14:14132533-14134768	338	0.476698	0	0.428239	0.424229	0.370189	0	0		0	0.390821	0.465426	0.471496	0.423725	0.392201	0
NONGGAT006680.2	NONGGAT006680.2	PMID26117828	TCONS_00006162	4:8903063-8908548	662	0	0	0	0	0	0.174443	0		0.255917	0	0	0.240734	0.216343	0	0.213132
NONGGAT001931.2	NONGGAT001931.2	NONCODEv4	NONGGAT001931	11:9464478-9467991	591	0.272629	0.23726	0.244915	0.242622	0.211716	0.195399	0.227077		0.286662	0.223515	0.266183	0.269654	0.242333	0.224305	0.238737
MSTRG.7450.8	-	-	-	16:135749-139222	366	11.0001	11.4997	7.11667	5.48407	9.91288	5.99309	4.7664		5.55612	6.85641	12.4697	7.40553	5.86925	7.97098	1.92789
NONGGAT009180.2	NONGGAT009180.2	PMID26117828	TCONS_00008059	9:4716771-4720055	1564	0	0	0	0	0.639943	0.516716	0		0	0	0	0.611667	0	0	0
NONGGAT011473.2	NONGGAT011473.2	PMID26117828	TCONS_00010348	6:19670448-19671760	246	0.654975	2.85124	1.17621	0.582884	0.508634	0.469435	0.545539		1.3781	0.536982	1.91907	0.647828	0.582191	1.07832	0.573551
MSTRG.10756.2	-	-	-	2:103478301-103484563	240	0.671349	0	1.20562	0.597456	0	0	1.11836		2.11845	0	0	0	0	0	1.17578
MSTRG.10756.1	-	-	-	2:103478300-103503220	340	1.89457	2.47582	0.851025	1.2652	1.10404	1.01862	0.394714		1.99367	0.388522	0	0.468723	1.2637	1.17009	0.414981
NONGGAT009312.2	NONGGAT009312.2	PMID26117828	TCONS_00008127	9:15556998-15558375	711	0	0	0	0	0	0	0		0	0	0.221258	0	0.201433	0	0
NONGGAT000361.2	NONGGAT000361.2	PMID26117828	TCONS_00000162	1:49127903-49130265	1655	0.291964	0.42381	0.174833	0.17328	0.0756036	0.209264	0.405446		0.204841	0.239452	0	0.288972	0.173074	0.32048	0.0852528
MSTRG.15070.7	-	-	-	3:28585527-28587488	472	0.341364	0.891553	1.53301	3.03731	0.265093	0.978417	0.284328		0.358935	0.279868	0	0	0.60686	0.562005	0.298927
MSTRG.15070.6	-	-	-	3:28585526-28643504	3272	0	0	0	0.262896	0.0764817	0	0		0	5.81276	0	0	1.44432	4.66084	1.3801
MSTRG.15070.5	-	-	-	3:28585473-28643502	3309	0	0	1.83668	0	0	0	1.54108		0	0	0	0	0	1.84351	2.21763
MSTRG.15070.4	-	-	-	3:28585473-28643502	3248	1.28915	1.77096	0	0.220691	0	0	0		0	0	0	0	0	2.4497	3.47577
MSTRG.15070.3	-	-	-	3:28585453-28643502	3920	2.05415	4.36636	0.110738	0	0.159566	2.67999	0.136942		0	0.0336983	1.48543	2.35896	0.292248	0.439767	0.287982
MSTRG.15070.2	-	-	-	3:28585453-28643502	3809	1.8603	3.68328	0	0.0376449	0	1.60635	0		0.222437	0	0	0	0	0	0
MSTRG.15070.1	-	-	-	3:28585401-28643502	3576	0	0	0	0	0.0699799	0	0.0375287		0	0	0	0	3.08362	0	0.670864
MSTRG.15070.9	-	-	-	3:28585533-28587458	424	0	1.65426	0	0	0	0	0		0	0	0	0	0	0	0.665535
MSTRG.15070.8	-	-	-	3:28585533-28643502	3378	0	0	0	0	0	0	0		0	0	0	0	0	0	1.42037
NONGGAT013515.1	NONGGAT013515.1	PMID24463510	CUFF.215593	15:1722351-1723133	696	0	0.201466	0.207967	0	0	0	0		0	0.189795	0	0	0	0	0.20272
MSTRG.27073.2	-	-	-	AADN03024719.1:8-1369	1308	5.78675	6.22109	4.64647	4.27472	5.06936	4.23656	5.23247		5.57116	4.03906	6.2566	4.02242	4.37946	5.37338	5.61019
NONGGAT000214.2	NONGGAT000214.2	NONCODEv4	NONGGAT000214	1:30690890-30693631	1230	0.130995	0	0.235243	0.116577	0	0.28157	0.436432		0	0.214793	0.383815	0.129566	0.349315	0.107776	0.458955
NONGGAT008201.2	NONGGAT008201.2	NONCODEv4	NONGGAT008201	6:21704680-21706937	2124	1.81972	1.84948	1.09002	1.75497	2.3561	1.46751	1.38998		1.59577	1.30586	0.666868	1.65139	1.14623	1.81061	1.06305
NONGGAT004589.2	NONGGAT004589.2	NONCODEv4	NONGGAT004589	2:140061714-140071760	349	0.922857	1.20577	0.414742	1.23257	0.717043	0.330891	0.384535		0.97138	0.378503	0.901944	0.456635	0.820739	0.379839	0.404279
NONGGAT008182.2	NONGGAT008182.2	NONCODEv4	NONGGAT008182	6:20364689-20365848	1074	0.449908	0.783778	0.134772	0.667417	0.233006	0.214945	0.124956		0.315653	0.122996	0.586179	0.148385	0.133351	0.12343	0.131372
NONGGAT005885.2	NONGGAT005885.2	PMID26117828	TCONS_00005072	3:16150698-16154163	928	0.347066	0.1511	0.467773	0.309029	0.404496	0.373202	0		0	0.284693	0.16952	0.343623	0.308662	0.428697	0.608313
NONGGAT008585.2	NONGGAT008585.2	PMID26117828	TCONS_00007651	7:20533472-20534423	429	0.37558	0.654062	0	0.334241	0.874993	0.8073	0.625654		0.394912	0.30792	0	0.371482	0.333844	0.618337	0.328889
MSTRG.7527.1	-	-	-	16:308599-310147	217	1.48423	3.23228	0.667027	1.98234	0	0	0.618446		3.90444	1.21749	0	1.4695	0.659995	0.610894	0
NONGGAT010572.2	NONGGAT010572.2	PMID26117828	TCONS_00009830	2:114975334-114976375	580	0	0.48378	0	0	0	0	0		0.584503	0	0	0.824565	0.246929	0	0.729794
NONGGAT008076.2	NONGGAT008076.2	NONCODEv4	NONGGAT008076	6:10726860-10728246	423	28.5539	3.98004	18.8149	13.5569	37.2661	58.1319	41.2425		11.2177	22.1692	31.9963	23.3685	45.366	33.5445	41.0338
NONGGAT007649.2	NONGGAT007649.2	PMID26117828	TCONS_00006876	5:28755958-28759768	1317	1.46732	0.958687	1.75794	1.52405	0.474942	0.701226	1.3246		0.51469	1.00292	0.597472	0	0.434986	0.805564	0.642902
MSTRG.25177.3	-	-	-	AADN03016332.1:352-1049	460	14.7039	12.5045	11.0101	9.03823	13.0548	20.8303	13.7114		15.1049	12.9208	14.027	12.8241	15.2547	14.4143	13.498
NONGGAT005899.2	NONGGAT005899.2	NONCODEv4	NONGGAT005899	3:16446031-16450622	392	0	0	0	0	0.319194	0	0		0	0	0	0.406545	0	0.338173	0.359932
NONGGAT006781.2	NONGGAT006781.2	PMID26117828	TCONS_00006201	4:18613256-18624264	504	0	0.278215	0	0	0	0	0		0.336146	0	0	0	0	0	0
NONGGAT000735.2	NONGGAT000735.2	PMID26117828	TCONS_00000316	1:83668733-83833679	602	0	0.232924	0.24044	0	0.207847	0.575302	0		0	0.219431	0.261319	0	0.237905	0.220206	0.234374
MSTRG.28829.3	-	-	-	JH376279.1:92713-94533	1743	9.05467	0	12.702	0	0	0.927239	22.5586		0.680594	2.3491	3.16021	0.640282	4.19025	3.95629	10.3631
NONGGAT009652.2	NONGGAT009652.2	PMID26117828	TCONS_00009396	23:4953657-4955715	330	0	0	0	0	0	0	0		0	0	0	0	0	0	0
NONGGAT002478.2	NONGGAT002478.2	NONCODEv4	NONGGAT002478	13:17496475-17497775	370	1.30595	0.758358	2.34645	0.775078	6.76248	5.61619	4.71487		2.2899	1.42772	1.27593	1.29256	6.57995	10.7522	1.90705
NONGGAT014021.1	NONGGAT014021.1	PMID24463510	LocusReverse_11596	2:1429774-1430960	699	0.230506	0.200601	0	0	0	0	0		0	0	0	0	0	0	0
NONGGAT012721.1	NONGGAT012721.1	PMID24463510	LocusReverse_26939	1:69016879-69023411	340	0	0	0	0.421733	0.368012	0	0		0	0.388522	0	0	0.421232	0	0
MSTRG.28829.4	-	-	-	JH376279.1:92717-94566	1755	1.28464	0	0.164871	0	35.5007	32.3641	1.5293		0	3.01031	5.82876	0.0908067	0.897589	6.12047	1.44735
NONGGAT004871.2	NONGGAT004871.2	NONCODEv4	NONGGAT004871	21:1930042-1931465	439	0.367025	0.319409	0.329715	0	0	0	0		0.385917	0.300905	0.358346	0.36302	0	0	0.321397
NONGGAT014035.1	NONGGAT014035.1	PMID24463510	LocusReverse_11389	2:6536666-6536991	245	0.657648	1.14528	2.3626	0.585263	2.04235	1.88495	1.6433		2.76672	2.15614	1.92691	0.650473	1.7537	2.16488	1.15178
NONGGAT000389.2	NONGGAT000389.2	PMID26117828	TCONS_00000176	1:50351775-50352389	538	0	0	0	0.533046	0.930065	0	0.498895		0	0.736603	0	0	0.532413	0	0
MSTRG.21525.1	-	-	-	7:17149696-17152544	952	2.87578	2.21047	2.58399	3.01194	2.62827	2.42537	3.10118		2.49218	1.94233	2.31439	3.85181	2.70777	2.08945	3.26115
NONGGAT007540.2	NONGGAT007540.2	NONCODEv4	NONGGAT007540	5:19777193-19780341	843	0.382061	0.499185	0.343236	0.170094	0.148427	0.136988	0.159197		0.20097	0.470098	0.186612	0.378271	0.169892	0.157253	0.334741
NONGGAT006318.2	NONGGAT006318.2	NONCODEv4	NONGGAT006318	3:66799719-66803311	640	0	0	0	0	0	0	0.209692		0.264715	0.206402	0	0	0	0	0.220459
MSTRG.19064.1	-	-	-	5:15014097-15015142	337	0	0	0	0	0	0	0		0	0	0	0	0	0	0
MSTRG.2707.1	-	-	-	1:129734041-129735485	605	2.39576	1.85516	1.67427	1.42181	1.86115	1.90822	2.88348		1.68076	1.09149	0.520295	1.84465	2.1303	0.876685	1.39951
MSTRG.7955.2	-	-	-	17:9747844-9749398	417	1.15876	2.01865	2.08198	0	2.10011	1.38413	0.965487		2.43851	0	3.39671	2.29412	2.40382	1.27193	0.338354
NONGGAT011256.2	NONGGAT011256.2	PMID26117828	TCONS_00009171	1:193817976-193818906	731	0.881196	0.383848	0.593835	0.39231	0.342337	1.10553	0.734351		1.15905	0.542124	0.430613	0.218011	0.783688	0.362882	0.386029
NONGGAT011827.2	NONGGAT011827.2	PMID26117828	TCONS_00010504	Z:33516698-33528450	569	0.566041	0.986266	0.762905	1.51177	0.659705	0.405713	0.943429		0.297746	0	0.829688	0	0	0.932152	0.743902
NONGGAT009791.2	NONGGAT009791.2	PMID26117828	TCONS_00008498	25:301728-303138	1321	1.95063	2.54891	0.766791	0.542624	0.378785	0.699102	0.711142		1.15465	0.599886	1.19133	1.32761	0.433668	0.501966	1.28191
NONGGAT007215.2	NONGGAT007215.2	NONCODEv4	NONGGAT007215	4:74502539-74511168	760	0.635791	1.846	0.952083	0.754495	0.329274	0.303751	0.882913		0.668986	0.347625	0.621174	0.419582	0.753784	0.349035	0.371299
NONGGAT013343.1	NONGGAT013343.1	PMID24463510	LocusReverse_56329	12:19668555-19672675	556	0.579275	0.252195	0.520411	0.257895	0.450086	0.415199	0.482744		0.304707	0.475171	0.282939	0.286629	0.515176	0.238424	0.50753
NONGGAT009965.2	NONGGAT009965.2	NONCODEv4	NONGGAT009965	21:4194829-4195470	316	1.52912	0	2.74743	0.453764	8.71002	1.09599	3.39754		1.60895	0.83606	0.497829	0.504322	0	10.9111	0
NONGGAT012873.1	NONGGAT012873.1	PMID24463510	LocusReverse_26910	1:114910492-114911571	835	0.192963	0	0	0	0	0	0		0	0	0	0	0	0.158759	0
NONGGAT003753.2	NONGGAT003753.2	NONCODEv4	NONGGAT003753	2:15332352-15335239	644	0.750312	0.435703	0	0.222654	0.194292	0	0		0	0	0.488786	0	0	0	0
MSTRG.27508.1	-	-	-	AADN03026620.1:32-1088	341	0	0.411204	0.424472	0.420497	1.1008	1.01564	0.787113		0.496825	0.387383	0.461332	0.935138	0.419997	0.777908	1.24129
NONGGAT012477.1	NONGGAT012477.1	PMID24463510	LocusForward_25844	1:155414692-155415256	386	0.417419	0.726924	0.374987	0	0.324155	0	0		0.438905	0.342221	0.815488	0.412865	0.371034	0.34343	0
NONGGAT001896.2	NONGGAT001896.2	PMID26117828	TCONS_00001715	11:6791277-6839388	421	4.20786	2.99903	6.18694	3.065	2.08016	1.64528	3.18771		4.42784	4.70592	4.11213	3.7872	2.38098	2.8349	2.68144
NONGGAT003563.2	NONGGAT003563.2	NONCODEv4	NONGGAT003563	19:8221673-8223917	1059	2.58521	3.44448	1.50309	2.03074	1.53576	0.98111	0.760355		2.56049	2.2449	1.33751	2.2583	1.35227	1.62784	1.86552
NONGGAT013353.1	NONGGAT013353.1	PMID24463510	Locus_84076	13:4124414-4127837	1107	0.581892	0.506942	0.522889	0.12953	0.339089	0.208537	0.242462		0.765369	0.238659	0.568705	0.28806	0.517503	0.958381	0.382367
NONGGAT004727.2	NONGGAT004727.2	NONCODEv4	NONGGAT004727	20:5821029-5823596	2055	0.0784057	0	0.0704355	0.0697758	1.15669	3.03362	0		0.0824415	0.064281	0.153177	1.16377	3.41468	0.064508	0.549337
NONGGAT009958.2	NONGGAT009958.2	PMID26117828	TCONS_00008577	1:78894156-78895400	272	0.592367	0	0.53215	0	0	0.424563	0		0	0.485653	0.578361	0	0.526541	0.487368	0
NONGGAT002779.2	NONGGAT002779.2	PMID26117828	TCONS_00002434	15:4720625-4721162	384	2.09708	2.55729	3.01478	1.49327	4.23534	5.11099	4.19349		4.41329	3.78334	4.50835	5.39755	3.72929	3.79885	5.87999
NONGGAT004548.2	NONGGAT004548.2	NONCODEv4	NONGGAT004548	2:137397170-137400975	619	0	0	0	0.463294	0	0	0.433611		0	0	0	0.515157	0.231372	0	0
NONGGAT013755.1	NONGGAT013755.1	PMID24463510	Locus_19515	2:29265903-29268278	1208	0	0	0.119822	0.1187	0.103579	0.0955969	0		0	0	0	0	0	0	0.116799
NONGGAT007994.2	NONGGAT007994.2	NONCODEv4	NONGGAT007994	6:5143445-5226231	356	0	0	0.406587	0.402779	0	0	0		0.475891	0	0	0	0	0	0
NONGGAT009406.2	NONGGAT009406.2	PMID26117828	TCONS_00008307	9:21573178-21588818	395	4.07693	5.32752	4.76232	1.8147	3.16739	1.46122	2.71803		4.7193	3.67798	3.18725	3.22919	2.17548	1.00717	1.0716
MSTRG.26309.1	-	-	-	AADN03021153.1:3899-6655	1848	1.39437	0.68322	0.783022	0.775764	1.01549	0.874555	1.08924		0.825372	1.28644	0.59613	1.12157	1.08492	1.36339	0.916343
MSTRG.25347.1	-	-	-	AADN03017074.1:2181-3758	343	0.939	2.04491	1.26558	1.25413	0.729586	0.673034	0.782523		0.988372	1.92523	2.29408	0.929686	1.25264	1.93323	2.05717
NONGGAT012247.1	NONGGAT012247.1	PMID24463510	LocusForward_28143	1:60667824-60669483	349	1.84571	1.60798	0.414742	0.821716	1.07556	0.661463	1.15361		1.45682	1.89213	0.901944	1.37034	1.64148	0.379839	0.808558
NONGGAT014089.1	NONGGAT014089.1	PMID24463510	LocusReverse_11511	2:30758769-30786865	2802	0.114945	0.10014	0.0516577	0.204645	0.0893105	0.0412138	0.143686		0.181452	0.188528	0	0.0568757	0.102226	0.189291	0.100709
NONGGAT002816.2	NONGGAT002816.2	NONCODEv4	NONGGAT002816	15:5797058-5803480	2963	1.73925	1.7519	1.31859	1.30643	1.2667	1.2468	1.31345		1.88746	1.42645	1.64654	1.45281	1.64328	1.29792	1.38117
NONGGAT010178.2	NONGGAT010178.2	NONCODEv4	NONGGAT010178	25:650776-651200	218	2.21652	1.93033	1.32729	0.657749	0.573963	1.58868	1.23122		2.33224	1.81786	1.44394	0.731036	1.9709	1.21682	1.29444
MSTRG.9971.1	-	-	-	2:53276508-53277450	676	0	0	0	0	0	0	0.397049		0	0	0	0	0	0	0
MSTRG.24051.2	-	-	-	AADN03011258.1:11-566	346	13.4977	14.1916	7.94597	11.1877	5.42375	4.33759	3.87869		10.7753	7.25274	8.64211	14.2845	2.89709	4.5992	5.30201
NONGGAT005746.2	NONGGAT005746.2	PMID26117828	TCONS_00005396	3:3560155-3561911	564	29.696	25.3727	21.0384	19.3187	15.5276	17.6033	17.6075		24.6391	19.437	15.626	16.6785	19.0436	18.81	22.7688
MSTRG.21347.1	-	-	-	7:10684593-10689432	905	0.711773	1.08508	0.319722	0.316883	1.10594	1.02046	1.03803		0.749002	0.583707	0.173828	1.05707	0.474759	1.46525	2.18297
NONGGAT013044.1	NONGGAT013044.1	PMID24463510	LocusReverse_25702	1:179857667-179860493	395	0.407908	0	0	0.363011	0	0	0		0.428905	0	0	0	0	0	0
NONGGAT002330.2	NONGGAT002330.2	PMID26117828	TCONS_00002110	13:2806093-2816185	435	0	0	0	0	0	0.265474	0		0	0.607345	0	0	0	0	0
NONGGAT001792.2	NONGGAT001792.2	ensembl	-	10:19539887-19540488	602	7.75781	9.08884	8.8937	10.2405	7.0658	7.86258	10.2543		10.6974	9.65362	11.5025	17.2145	9.51551	5.94763	6.79803
NONGGAT001669.2	NONGGAT001669.2	NONCODEv4	NONGGAT001669	10:12894687-12901645	324	0	0	0	0	0.386185	0	0		0	0	0.971538	0.49187	0	0	0
MSTRG.22652.5	-	-	-	8:25249370-25333427	680	1.18423	0.825272	0.425512	0	0.735846	0.509311	1.3815		1.74452	0.194261	1.62007	0.234361	1.89534	1.75513	2.4903
MSTRG.22652.4	-	-	-	8:25246175-25329396	3782	4.76917	4.1918	5.89221	5.49658	1.75323	2.07569	2.34188		1.47873	2.06046	1.87255	4.93225	1.13598	1.96357	2.9477
MSTRG.22652.3	-	-	-	8:25245202-25341061	525	1.84044	0.534462	0.275704	0	0	0	0.511248		0.645737	0.251614	0	0	0.272798	0.252503	0.268749
MSTRG.22652.2	-	-	-	8:25245202-25329277	424	3.03846	1.65426	0	0	0.295104	2.45046	0		0	1.24588	0	0	1.35112	0.93828	1.99694
MSTRG.22652.1	-	-	-	8:25245174-25329274	566	0	0.247739	0.766949	1.51978	0.221067	0	0.237107		0.598961	0	0	0	0.253037	0	0.498563
NONGGAT008714.2	NONGGAT008714.2	NONCODEv4	NONGGAT008714	7:34875073-34876521	948	0.169962	0.147912	0.152684	0.151255	0	0	0.141564		0	0	0	0	0.151075	0.279817	0.297665
MSTRG.28801.1	-	-	-	JH376267.1:1808-4335	440	23.0588	20.7254	15.7858	26.7181	23.5999	25.188	24.0946		15.4064	26.716	17.5262	14.1318	18.8773	26.8235	26.6198
MSTRG.6227.1	-	-	-	13:15984657-15987632	1348	0.23893	0.416309	0.536783	0.425383	1.11368	0.856436	1.19458		0.502853	1.07775	1.16746	1.06446	1.59358	1.08216	1.0469
NONGGAT003357.2	NONGGAT003357.2	PMID26117828	TCONS_00002951	18:11058459-11059401	654	7.38735	4.50481	5.53155	7.23417	3.06077	5.47217	3.48825		2.33224	9.08804	6.01583	2.43794	2.62766	3.44712	1.94187
NONGGAT000400.2	NONGGAT000400.2	NONCODEv4	NONGGAT000400	1:50666691-50667666	327	2.46262	2.57424	1.3275	1.75357	0.765285	1.76508	2.87284		2.59102	1.61546	4.81267	1.95035	1.75191	5.67764	2.15782
NONGGAT005784.2	NONGGAT005784.2	PMID26117828	TCONS_00005410	3:7422423-7442738	818	0	0	0.17695	0	0	0.423388	0		0	0	0.192316	0.194824	0.525253	0.162059	0.517458
NONGGAT004140.2	NONGGAT004140.2	NONCODEv4	NONGGAT004140	2:65597673-65613750	415	0	5.07077	0	0	0	0	0		0	0	0	0	0	0	0
MSTRG.18204.1	-	-	-	4:65892250-65907800	538	4.78957	5.21548	4.84145	2.66471	2.79042	2.36031	1.99558		2.51988	2.20956	2.63276	3.55603	2.12939	3.94371	2.36056
NONGGAT011666.2	NONGGAT011666.2	NONCODEv4	NONGGAT011666	Z:9104063-9108770	643	0	0.218072	0.225109	0	0.194594	0	0		0	0.205439	0	0	0.222736	0	0
MSTRG.3518.1	-	-	-	1:175620876-175656470	487	2.97625	6.91399	1.78272	1.17745	1.54132	2.37059	0.826711		4.17565	3.25441	2.58514	1.63682	0.882253	1.6338	2.89777
NONGGAT001675.2	NONGGAT001675.2	NONCODEv4	NONGGAT001675	10:13112647-13204975	321	0	0	0.901397	0.893392	0	0.359754	0		0	0	3.43193	0.993402	0.446165	0.412972	0.439543
MSTRG.3518.4	-	-	-	1:175637971-175671483	464	3.81791	3.32583	4.98968	2.47193	1.07839	0.497523	0.57846		4.0175	3.98512	2.71328	2.74898	1.23465	1.42909	3.04141
MSTRG.27912.1	-	-	-	JH375350.1:81-4205	1961	13.7967	14.5947	74.0119	14.11	9.18693	9.77248	85.8833		14.2592	17.7137	7.94505	10.488	47.7601	61.1321	41.2339
MSTRG.3116.1	-	-	-	1:150833795-150840849	1602	1.00523	1.05091	0.632292	0.357938	1.17142	1.44129	1.50781		0.634743	0.0824579	0.0981986	0.199053	1.07271	1.82108	1.05706
MSTRG.24874.1	-	-	-	AADN03014894.1:80-4684	276	11.6701	10.6744	14.1557	15.5832	12.2386	11.2934	9.72435		14.7364	16.2704	17.6764	12.1306	13.4906	15.3753	10.2257
MSTRG.22115.1	-	-	-	8:5657021-5658692	288	1.11832	2.92284	1.50727	1.49364	0.868917	0.801565	0.465982		1.17712	2.29289	1.63921	1.66058	1.98915	0.921065	0.489908
NONGGAT016585.1	NONGGAT016585.1	PMID24463510	LocusForward_16052	Z:22264333-22265743	352	0.457738	0	0.411207	0	0	0	0		0	0	0.446915	0.452744	0	0	0
NONGGAT016606.1	NONGGAT016606.1	PMID24463510	Locus_28061	Z:34393669-34422986	823	0.195776	0.340939	0.351578	0.174228	0.152034	0	0.326131		0	0.160507	0.191147	0.19364	0	0.322317	0.342876
NONGGAT013339.1	NONGGAT013339.1	PMID24463510	Locus_105047	12:18358600-18363991	802	0.803185	1.39946	1.26301	1.25135	0.468045	0.431835	0.502005		0.845195	0.49413	0.981136	1.39154	0.357155	0.992096	0.703883
NONGGAT014824.1	NONGGAT014824.1	PMID24463510	LocusForward_52855	3:87778029-87779594	286	0.56337	0.490281	0.506101	0.501361	0	0	0.46924		0	0.923759	0.550049	1.11497	0.500766	0.46351	0.493334
NONGGAT006968.2	NONGGAT006968.2	PMID26117828	TCONS_00005985	4:42821062-42822117	436	0	0	0.331984	0.328875	0	0	0		0	0	0	0	0	0	0
NONGGAT000320.2	NONGGAT000320.2	NONCODEv4	NONGGAT000320	1:45404140-45405884	833	1.54659	0.505178	0.347357	0.688375	0.300418	0.415764	0.483323		0.813741	0.79274	0.377885	0.191315	0.515795	0.796035	0.50814
NONGGAT005426.2	NONGGAT005426.2	PMID26117828	TCONS_00004730	26:2662149-2662868	434	0.371253	0.323089	1.66724	2.31241	1.72955	0.797999	0.927669		0.390363	0.608744	2.17589	0.367202	0.659995	1.22211	1.95092
MSTRG.25437.1	-	-	-	AADN03017434.1:89-471	220	5.12434	5.73905	5.26216	5.21352	4.54941	4.7227	4.27009		3.08112	4.20249	5.0075	4.34839	3.25498	6.02753	5.13131
NONGGAT003131.2	NONGGAT003131.2	NONCODEv4	NONGGAT003131	17:7024735-7026066	1065	0.15129	0	0.135911	0.269276	0	0.216761	0.378036		0.318321	0.124035	0.147713	0.29942	0.134478	0.37355	0.530061
NONGGAT004825.2	NONGGAT004825.2	PMID26117828	TCONS_00004159	20:14193052-14195477	1688	0.858668	1.16359	0.342914	0.679487	0.889364	0.683931	0.39752		0	1.17369	0.55944	1.03897	0.933216	0.785578	0.668773
NONGGAT008041.2	NONGGAT008041.2	PMID26117828	TCONS_00007208	6:8668818-8673682	471	2.05145	4.17017	5.53015	0.913308	1.06237	0	1.42466		5.39696	0.560924	2.67296	1.01539	1.82445	1.40785	1.19854
[truncated: 7,983 more rows]

## Sheet: Sheet 2
LncRNAs detected in each library of long- and short-DF hens.
Replicate ID (Long DF group)	JH14_FPKM	JH25_FPKM	JH95_FPKM	JH104_FPKM	JF25_FPKM	JF61_FPKM	JF64_FPKM	Average
No. of expressed lncRNAs detected per library (Known and novel lncRNAs )	7110	7159	7053	6817	7055	7038	7036	7038
Common lncRNAs expressed in at least on library	3104	3116	3038	2806	3031	3033	3022	3021
Constitutively Common expressed lncRNAs	3919	3919	3919	3919	3919	3919	3919	3919
Constitutively not expressed	109	109	109	109	109	109	109	109
Exclusively expressed lncRNAs	87	124	96	92	105	86	95	98
Expressed known lncRNAs	5124	5138	5048	4826	5078	5040	5031	5041
Expressed Novel lncRNAs	1986	2021	2005	1991	1977	1998	2005	1998
Replicate ID (Short DF group)	JH49_FPKM	JH68_FPKM	JH109_FPKM	JH130_FPKM	JF21_FPKM	JF40_FPKM	JF56_FPKM	Average
No. of expressed lncRNAs detected per library (Known and novel lncRNAs )	6925	6980	6710	6664	6881	7177	7024	6909
Common lncRNAs expressed in at least on library	2916	2975	2715	2675	2896	3163	3015	2908
Constitutively Common expressed lncRNAs	3919	3919	3919	3919	3919	3919	3919	3919
Constitutively not expressed	109	109	109	109	109	109	109	109
Exclusively expressed lncRNAs	90	86	76	70	66	95	90	82
Expressed known lncRNAs	4940	4987	4776	4737	4960	5165	5015	4940
Expressed Novel lncRNAs	1985	1993	1934	1927	1921	2012	2009	1969

## Sheet: Sheet 3
Novel lncRNAs (GTF format).
1	StringTie	transcript	422652	423183	.	+	.	transcript_id "MSTRG.19.1"; gene_id "MSTRG.19"; xloc "XLOC_000006"; class_code "u"; tss_id "TSS15";
1	StringTie	exon	422652	422770	.	+	.	transcript_id "MSTRG.19.1"; gene_id "MSTRG.19"; exon_number "1";
1	StringTie	exon	422830	423183	.	+	.	transcript_id "MSTRG.19.1"; gene_id "MSTRG.19"; exon_number "2";
1	StringTie	transcript	650484	653375	.	+	.	transcript_id "MSTRG.32.1"; gene_id "MSTRG.32"; xloc "XLOC_000012"; class_code "u"; tss_id "TSS26";
1	StringTie	exon	650484	650649	.	+	.	transcript_id "MSTRG.32.1"; gene_id "MSTRG.32"; exon_number "1";
1	StringTie	exon	651501	651618	.	+	.	transcript_id "MSTRG.32.1"; gene_id "MSTRG.32"; exon_number "2";
1	StringTie	exon	652464	652584	.	+	.	transcript_id "MSTRG.32.1"; gene_id "MSTRG.32"; exon_number "3";
1	StringTie	exon	652992	653117	.	+	.	transcript_id "MSTRG.32.1"; gene_id "MSTRG.32"; exon_number "4";
1	StringTie	exon	653242	653375	.	+	.	transcript_id "MSTRG.32.1"; gene_id "MSTRG.32"; exon_number "5";
1	StringTie	transcript	5604042	5605362	.	+	.	transcript_id "MSTRG.143.1"; gene_id "MSTRG.143"; xloc "XLOC_000069"; class_code "u"; tss_id "TSS110";
1	StringTie	exon	5604042	5604373	.	+	.	transcript_id "MSTRG.143.1"; gene_id "MSTRG.143"; exon_number "1";
1	StringTie	exon	5605039	5605362	.	+	.	transcript_id "MSTRG.143.1"; gene_id "MSTRG.143"; exon_number "2";
1	StringTie	transcript	6058439	6059581	.	+	.	transcript_id "MSTRG.149.1"; gene_id "MSTRG.149"; xloc "XLOC_000073"; class_code "u"; tss_id "TSS120";
1	StringTie	exon	6058439	6058595	.	+	.	transcript_id "MSTRG.149.1"; gene_id "MSTRG.149"; exon_number "1";
1	StringTie	exon	6059528	6059581	.	+	.	transcript_id "MSTRG.149.1"; gene_id "MSTRG.149"; exon_number "2";
1	StringTie	transcript	6779834	6785557	.	+	.	transcript_id "MSTRG.172.1"; gene_id "MSTRG.172"; gene_name "FRMD4A"; xloc "XLOC_000083"; cmp_ref "ENSGALT00000010765"; class_code "i"; tss_id "TSS135";
1	StringTie	exon	6779834	6780901	.	+	.	transcript_id "MSTRG.172.1"; gene_id "MSTRG.172"; exon_number "1";
1	StringTie	exon	6781379	6785557	.	+	.	transcript_id "MSTRG.172.1"; gene_id "MSTRG.172"; exon_number "2";
1	StringTie	transcript	16035944	16037356	.	+	.	transcript_id "MSTRG.320.1"; gene_id "MSTRG.320"; gene_name "TBC1D22A"; xloc "XLOC_000162"; cmp_ref "ENSGALT00000039238"; class_code "i"; tss_id "TSS280";
1	StringTie	exon	16035944	16036292	.	+	.	transcript_id "MSTRG.320.1"; gene_id "MSTRG.320"; exon_number "1";
1	StringTie	exon	16037135	16037356	.	+	.	transcript_id "MSTRG.320.1"; gene_id "MSTRG.320"; exon_number "2";
1	StringTie	transcript	19139452	19177639	.	+	.	transcript_id "MSTRG.331.1"; gene_id "MSTRG.331"; xloc "XLOC_000169"; class_code "u"; tss_id "TSS291";
1	StringTie	exon	19139452	19139668	.	+	.	transcript_id "MSTRG.331.1"; gene_id "MSTRG.331"; exon_number "1";
1	StringTie	exon	19174671	19174808	.	+	.	transcript_id "MSTRG.331.1"; gene_id "MSTRG.331"; exon_number "2";
1	StringTie	exon	19175054	19175171	.	+	.	transcript_id "MSTRG.331.1"; gene_id "MSTRG.331"; exon_number "3";
1	StringTie	exon	19175997	19176121	.	+	.	transcript_id "MSTRG.331.1"; gene_id "MSTRG.331"; exon_number "4";
1	StringTie	exon	19177410	19177639	.	+	.	transcript_id "MSTRG.331.1"; gene_id "MSTRG.331"; exon_number "5";
1	StringTie	transcript	20269620	20283274	.	+	.	transcript_id "MSTRG.364.1"; gene_id "MSTRG.364"; gene_name "PLXNB2"; xloc "XLOC_000179"; cmp_ref "ENSGALT00000021457"; class_code "x"; tss_id "TSS316";
1	StringTie	exon	20269620	20270417	.	+	.	transcript_id "MSTRG.364.1"; gene_id "MSTRG.364"; exon_number "1";
1	StringTie	exon	20283256	20283274	.	+	.	transcript_id "MSTRG.364.1"; gene_id "MSTRG.364"; exon_number "2";
1	StringTie	transcript	26865382	26866891	.	+	.	transcript_id "MSTRG.441.1"; gene_id "MSTRG.441"; gene_name "IFRD1"; xloc "XLOC_000224"; cmp_ref "ENSGALT00000015379"; class_code "x"; tss_id "TSS392";
1	StringTie	exon	26865382	26865475	.	+	.	transcript_id "MSTRG.441.1"; gene_id "MSTRG.441"; exon_number "1";
1	StringTie	exon	26865941	26866891	.	+	.	transcript_id "MSTRG.441.1"; gene_id "MSTRG.441"; exon_number "2";
1	StringTie	transcript	30030953	30035335	.	+	.	transcript_id "MSTRG.481.1"; gene_id "MSTRG.481"; gene_name "TWF1"; xloc "XLOC_000239"; cmp_ref "ENSGALT00000015635"; class_code "x"; tss_id "TSS421";
1	StringTie	exon	30030953	30031076	.	+	.	transcript_id "MSTRG.481.1"; gene_id "MSTRG.481"; exon_number "1";
1	StringTie	exon	30035223	30035335	.	+	.	transcript_id "MSTRG.481.1"; gene_id "MSTRG.481"; exon_number "2";
1	StringTie	transcript	30625644	30633544	.	+	.	transcript_id "MSTRG.494.5"; gene_id "MSTRG.494"; xloc "XLOC_000244"; class_code "u"; tss_id "TSS434";
1	StringTie	exon	30625644	30626265	.	+	.	transcript_id "MSTRG.494.5"; gene_id "MSTRG.494"; exon_number "1";
1	StringTie	exon	30633008	30633544	.	+	.	transcript_id "MSTRG.494.5"; gene_id "MSTRG.494"; exon_number "2";
1	StringTie	transcript	30863951	30880819	.	+	.	transcript_id "MSTRG.506.1"; gene_id "MSTRG.506"; gene_name "SLC38A1"; xloc "XLOC_000250"; cmp_ref "ENSGALT00000015787"; class_code "x"; tss_id "TSS443";
1	StringTie	exon	30863951	30864585	.	+	.	transcript_id "MSTRG.506.1"; gene_id "MSTRG.506"; exon_number "1";
1	StringTie	exon	30880764	30880819	.	+	.	transcript_id "MSTRG.506.1"; gene_id "MSTRG.506"; exon_number "2";
1	StringTie	transcript	33653006	33669230	.	+	.	transcript_id "MSTRG.584.2"; gene_id "MSTRG.584"; xloc "XLOC_000270"; class_code "u"; tss_id "TSS474";
1	StringTie	exon	33653006	33653115	.	+	.	transcript_id "MSTRG.584.2"; gene_id "MSTRG.584"; exon_number "1";
1	StringTie	exon	33667456	33669230	.	+	.	transcript_id "MSTRG.584.2"; gene_id "MSTRG.584"; exon_number "2";
1	StringTie	transcript	36107821	36126130	.	+	.	transcript_id "MSTRG.651.1"; gene_id "MSTRG.651"; xloc "XLOC_000298"; class_code "u"; tss_id "TSS530";
1	StringTie	exon	36107821	36107846	.	+	.	transcript_id "MSTRG.651.1"; gene_id "MSTRG.651"; exon_number "1";
1	StringTie	exon	36110772	36110873	.	+	.	transcript_id "MSTRG.651.1"; gene_id "MSTRG.651"; exon_number "2";
1	StringTie	exon	36113873	36113989	.	+	.	transcript_id "MSTRG.651.1"; gene_id "MSTRG.651"; exon_number "3";
1	StringTie	exon	36114360	36114413	.	+	.	transcript_id "MSTRG.651.1"; gene_id "MSTRG.651"; exon_number "4";
1	StringTie	exon	36124608	36124694	.	+	.	transcript_id "MSTRG.651.1"; gene_id "MSTRG.651"; exon_number "5";
1	StringTie	exon	36125062	36125120	.	+	.	transcript_id "MSTRG.651.1"; gene_id "MSTRG.651"; exon_number "6";
1	StringTie	exon	36125659	36126130	.	+	.	transcript_id "MSTRG.651.1"; gene_id "MSTRG.651"; exon_number "7";
1	StringTie	transcript	36110574	36126101	.	+	.	transcript_id "MSTRG.651.2"; gene_id "MSTRG.651"; xloc "XLOC_000298"; class_code "u"; tss_id "TSS531";
1	StringTie	exon	36110574	36110873	.	+	.	transcript_id "MSTRG.651.2"; gene_id "MSTRG.651"; exon_number "1";
1	StringTie	exon	36114360	36114413	.	+	.	transcript_id "MSTRG.651.2"; gene_id "MSTRG.651"; exon_number "2";
1	StringTie	exon	36124608	36124694	.	+	.	transcript_id "MSTRG.651.2"; gene_id "MSTRG.651"; exon_number "3";
1	StringTie	exon	36125062	36125120	.	+	.	transcript_id "MSTRG.651.2"; gene_id "MSTRG.651"; exon_number "4";
1	StringTie	exon	36125659	36126101	.	+	.	transcript_id "MSTRG.651.2"; gene_id "MSTRG.651"; exon_number "5";
1	StringTie	transcript	36110710	36126130	.	+	.	transcript_id "MSTRG.651.3"; gene_id "MSTRG.651"; xloc "XLOC_000298"; class_code "u"; tss_id "TSS532";
1	StringTie	exon	36110710	36110873	.	+	.	transcript_id "MSTRG.651.3"; gene_id "MSTRG.651"; exon_number "1";
1	StringTie	exon	36124608	36124694	.	+	.	transcript_id "MSTRG.651.3"; gene_id "MSTRG.651"; exon_number "2";
1	StringTie	exon	36125062	36125120	.	+	.	transcript_id "MSTRG.651.3"; gene_id "MSTRG.651"; exon_number "3";
1	StringTie	exon	36125659	36126130	.	+	.	transcript_id "MSTRG.651.3"; gene_id "MSTRG.651"; exon_number "4";
1	StringTie	transcript	41644215	41646205	.	+	.	transcript_id "MSTRG.755.1"; gene_id "MSTRG.755"; gene_name "LRRIQ1"; xloc "XLOC_000337"; cmp_ref "ENSGALT00000018136"; class_code "i"; tss_id "TSS593";
1	StringTie	exon	41644215	41645207	.	+	.	transcript_id "MSTRG.755.1"; gene_id "MSTRG.755"; exon_number "1";
1	StringTie	exon	41646127	41646205	.	+	.	transcript_id "MSTRG.755.1"; gene_id "MSTRG.755"; exon_number "2";
1	StringTie	transcript	45396836	45405478	.	+	.	transcript_id "MSTRG.838.1"; gene_id "MSTRG.838"; gene_name "NONGGAT000320.2"; xloc "XLOC_000364"; cmp_ref "NONGGAT000320.2"; class_code "x"; tss_id "TSS663";
1	StringTie	exon	45396836	45400841	.	+	.	transcript_id "MSTRG.838.1"; gene_id "MSTRG.838"; exon_number "1";
1	StringTie	exon	45402500	45405478	.	+	.	transcript_id "MSTRG.838.1"; gene_id "MSTRG.838"; exon_number "2";
1	StringTie	transcript	45400352	45405478	.	+	.	transcript_id "MSTRG.838.2"; gene_id "MSTRG.838"; gene_name "NONGGAT000320.2"; xloc "XLOC_000364"; cmp_ref "NONGGAT000320.2"; class_code "x"; tss_id "TSS664";
1	StringTie	exon	45400352	45400841	.	+	.	transcript_id "MSTRG.838.2"; gene_id "MSTRG.838"; exon_number "1";
1	StringTie	exon	45400946	45405478	.	+	.	transcript_id "MSTRG.838.2"; gene_id "MSTRG.838"; exon_number "2";
1	StringTie	transcript	45400764	45405478	.	+	.	transcript_id "MSTRG.838.3"; gene_id "MSTRG.838"; gene_name "NONGGAT000320.2"; xloc "XLOC_000364"; cmp_ref "NONGGAT000320.2"; class_code "x"; tss_id "TSS665";
1	StringTie	exon	45400764	45400882	.	+	.	transcript_id "MSTRG.838.3"; gene_id "MSTRG.838"; exon_number "1";
1	StringTie	exon	45402500	45405478	.	+	.	transcript_id "MSTRG.838.3"; gene_id "MSTRG.838"; exon_number "2";
1	StringTie	transcript	45880292	45881444	.	+	.	transcript_id "MSTRG.856.14"; gene_id "MSTRG.856"; xloc "XLOC_000371"; class_code "u"; tss_id "TSS684";
1	StringTie	exon	45880292	45880957	.	+	.	transcript_id "MSTRG.856.14"; gene_id "MSTRG.856"; exon_number "1";
1	StringTie	exon	45881188	45881444	.	+	.	transcript_id "MSTRG.856.14"; gene_id "MSTRG.856"; exon_number "2";
1	StringTie	transcript	49061565	49065188	.	+	.	transcript_id "MSTRG.933.1"; gene_id "MSTRG.933"; gene_name "SERHL2"; xloc "XLOC_000429"; cmp_ref "ENSGALT00000019361"; class_code "x"; tss_id "TSS786";
1	StringTie	exon	49061565	49062066	.	+	.	transcript_id "MSTRG.933.1"; gene_id "MSTRG.933"; exon_number "1";
1	StringTie	exon	49064990	49065188	.	+	.	transcript_id "MSTRG.933.1"; gene_id "MSTRG.933"; exon_number "2";
1	StringTie	transcript	50457126	50457478	.	+	.	transcript_id "MSTRG.995.1"; gene_id "MSTRG.995"; gene_name "ATF4"; xloc "XLOC_000463"; cmp_ref "ENSGALT00000037892"; class_code "x"; tss_id "TSS846";
1	StringTie	exon	50457126	50457250	.	+	.	transcript_id "MSTRG.995.1"; gene_id "MSTRG.995"; exon_number "1";
1	StringTie	exon	50457355	50457478	.	+	.	transcript_id "MSTRG.995.1"; gene_id "MSTRG.995"; exon_number "2";
1	StringTie	transcript	51954855	51960244	.	+	.	transcript_id "MSTRG.1105.1"; gene_id "MSTRG.1105"; gene_name "HMOX1"; xloc "XLOC_000514"; cmp_ref "ENSGALT00000037765"; class_code "x"; tss_id "TSS932";
1	StringTie	exon	51954855	51955021	.	+	.	transcript_id "MSTRG.1105.1"; gene_id "MSTRG.1105"; exon_number "1";
1	StringTie	exon	51958636	51960244	.	+	.	transcript_id "MSTRG.1105.1"; gene_id "MSTRG.1105"; exon_number "2";
1	StringTie	transcript	52147793	52153917	.	+	.	transcript_id "MSTRG.1096.3"; gene_id "MSTRG.1096"; xloc "XLOC_000517"; class_code "u"; tss_id "TSS935";
1	StringTie	exon	52147793	52148627	.	+	.	transcript_id "MSTRG.1096.3"; gene_id "MSTRG.1096"; exon_number "1";
1	StringTie	exon	52148708	52148782	.	+	.	transcript_id "MSTRG.1096.3"; gene_id "MSTRG.1096"; exon_number "2";
1	StringTie	exon	52153549	52153917	.	+	.	transcript_id "MSTRG.1096.3"; gene_id "MSTRG.1096"; exon_number "3";
1	StringTie	transcript	52147793	52153920	.	+	.	transcript_id "MSTRG.1096.2"; gene_id "MSTRG.1096"; xloc "XLOC_000517"; class_code "u"; tss_id "TSS935";
1	StringTie	exon	52147793	52148782	.	+	.	transcript_id "MSTRG.1096.2"; gene_id "MSTRG.1096"; exon_number "1";
1	StringTie	exon	52153549	52153920	.	+	.	transcript_id "MSTRG.1096.2"; gene_id "MSTRG.1096"; exon_number "2";
1	StringTie	transcript	52243697	52251533	.	+	.	transcript_id "MSTRG.1103.2"; gene_id "MSTRG.1103"; xloc "XLOC_000518"; class_code "u"; tss_id "TSS936";
1	StringTie	exon	52243697	52244078	.	+	.	transcript_id "MSTRG.1103.2"; gene_id "MSTRG.1103"; exon_number "1";
1	StringTie	exon	52251473	52251533	.	+	.	transcript_id "MSTRG.1103.2"; gene_id "MSTRG.1103"; exon_number "2";
1	StringTie	transcript	52243704	52274150	.	+	.	transcript_id "MSTRG.1103.4"; gene_id "MSTRG.1103"; xloc "XLOC_000518"; class_code "u"; tss_id "TSS936";
1	StringTie	exon	52243704	52244078	.	+	.	transcript_id "MSTRG.1103.4"; gene_id "MSTRG.1103"; exon_number "1";
1	StringTie	exon	52273726	52274150	.	+	.	transcript_id "MSTRG.1103.4"; gene_id "MSTRG.1103"; exon_number "2";
1	StringTie	transcript	52243717	52251584	.	+	.	transcript_id "MSTRG.1103.7"; gene_id "MSTRG.1103"; xloc "XLOC_000518"; class_code "u"; tss_id "TSS937";
1	StringTie	exon	52243717	52243887	.	+	.	transcript_id "MSTRG.1103.7"; gene_id "MSTRG.1103"; exon_number "1";
1	StringTie	exon	52243964	52244078	.	+	.	transcript_id "MSTRG.1103.7"; gene_id "MSTRG.1103"; exon_number "2";
1	StringTie	exon	52251473	52251584	.	+	.	transcript_id "MSTRG.1103.7"; gene_id "MSTRG.1103"; exon_number "3";
1	StringTie	transcript	52243717	52258555	.	+	.	transcript_id "MSTRG.1103.6"; gene_id "MSTRG.1103"; xloc "XLOC_000518"; class_code "u"; tss_id "TSS937";
1	StringTie	exon	52243717	52244078	.	+	.	transcript_id "MSTRG.1103.6"; gene_id "MSTRG.1103"; exon_number "1";
1	StringTie	exon	52256828	52258555	.	+	.	transcript_id "MSTRG.1103.6"; gene_id "MSTRG.1103"; exon_number "2";
1	StringTie	transcript	55927839	55930936	.	+	.	transcript_id "MSTRG.1188.1"; gene_id "MSTRG.1188"; gene_name "TBXAS1"; xloc "XLOC_000561"; cmp_ref "ENSGALT00000020872"; class_code "i"; tss_id "TSS1013";
1	StringTie	exon	55927839	55928093	.	+	.	transcript_id "MSTRG.1188.1"; gene_id "MSTRG.1188"; exon_number "1";
1	StringTie	exon	55928214	55928362	.	+	.	transcript_id "MSTRG.1188.1"; gene_id "MSTRG.1188"; exon_number "2";
1	StringTie	exon	55928795	55930936	.	+	.	transcript_id "MSTRG.1188.1"; gene_id "MSTRG.1188"; exon_number "3";
1	StringTie	transcript	55927890	55931036	.	+	.	transcript_id "MSTRG.1188.2"; gene_id "MSTRG.1188"; gene_name "TBXAS1"; xloc "XLOC_000561"; cmp_ref "ENSGALT00000020872"; class_code "i"; tss_id "TSS1013";
1	StringTie	exon	55927890	55928362	.	+	.	transcript_id "MSTRG.1188.2"; gene_id "MSTRG.1188"; exon_number "1";
1	StringTie	exon	55928921	55931036	.	+	.	transcript_id "MSTRG.1188.2"; gene_id "MSTRG.1188"; exon_number "2";
1	StringTie	transcript	55927897	55930936	.	+	.	transcript_id "MSTRG.1188.3"; gene_id "MSTRG.1188"; gene_name "TBXAS1"; xloc "XLOC_000561"; cmp_ref "ENSGALT00000020872"; class_code "i"; tss_id "TSS1013";
1	StringTie	exon	55927897	55928093	.	+	.	transcript_id "MSTRG.1188.3"; gene_id "MSTRG.1188"; exon_number "1";
1	StringTie	exon	55928214	55928362	.	+	.	transcript_id "MSTRG.1188.3"; gene_id "MSTRG.1188"; exon_number "2";
1	StringTie	exon	55928921	55930936	.	+	.	transcript_id "MSTRG.1188.3"; gene_id "MSTRG.1188"; exon_number "3";
1	StringTie	transcript	55927929	55931036	.	+	.	transcript_id "MSTRG.1188.4"; gene_id "MSTRG.1188"; gene_name "TBXAS1"; xloc "XLOC_000561"; cmp_ref "ENSGALT00000020872"; class_code "i"; tss_id "TSS1013";
1	StringTie	exon	55927929	55928362	.	+	.	transcript_id "MSTRG.1188.4"; gene_id "MSTRG.1188"; exon_number "1";
1	StringTie	exon	55928795	55931036	.	+	.	transcript_id "MSTRG.1188.4"; gene_id "MSTRG.1188"; exon_number "2";
1	StringTie	transcript	59221566	59227672	.	+	.	transcript_id "MSTRG.1260.1"; gene_id "MSTRG.1260"; xloc "XLOC_000590"; class_code "u"; tss_id "TSS1069";
1	StringTie	exon	59221566	59222413	.	+	.	transcript_id "MSTRG.1260.1"; gene_id "MSTRG.1260"; exon_number "1";
1	StringTie	exon	59227552	59227672	.	+	.	transcript_id "MSTRG.1260.1"; gene_id "MSTRG.1260"; exon_number "2";
1	StringTie	transcript	62002961	62005446	.	+	.	transcript_id "MSTRG.1326.1"; gene_id "MSTRG.1326"; gene_name "BID"; xloc "XLOC_000626"; cmp_ref "ENSGALT00000021284"; class_code "x"; tss_id "TSS1139";
1	StringTie	exon	62002961	62003080	.	+	.	transcript_id "MSTRG.1326.1"; gene_id "MSTRG.1326"; exon_number "1";
1	StringTie	exon	62005175	62005446	.	+	.	transcript_id "MSTRG.1326.1"; gene_id "MSTRG.1326"; exon_number "2";
1	StringTie	transcript	62267899	62290894	.	+	.	transcript_id "MSTRG.1334.1"; gene_id "MSTRG.1334"; gene_name "AKR1B1L"; xloc "XLOC_000632"; cmp_ref "ENSGALT00000043935"; class_code "x"; tss_id "TSS1148";
1	StringTie	exon	62267899	62267916	.	+	.	transcript_id "MSTRG.1334.1"; gene_id "MSTRG.1334"; exon_number "1";
1	StringTie	exon	62278386	62278464	.	+	.	transcript_id "MSTRG.1334.1"; gene_id "MSTRG.1334"; exon_number "2";
1	StringTie	exon	62290572	62290894	.	+	.	transcript_id "MSTRG.1334.1"; gene_id "MSTRG.1334"; exon_number "3";
1	StringTie	transcript	62271711	62285621	.	+	.	transcript_id "MSTRG.1335.1"; gene_id "MSTRG.1335"; gene_name "AKR1B1L"; xloc "XLOC_000633"; cmp_ref "ENSGALT00000005490"; class_code "x"; tss_id "TSS1149";
1	StringTie	exon	62271711	62271898	.	+	.	transcript_id "MSTRG.1335.1"; gene_id "MSTRG.1335"; exon_number "1";
1	StringTie	exon	62285379	62285621	.	+	.	transcript_id "MSTRG.1335.1"; gene_id "MSTRG.1335"; exon_number "2";
1	StringTie	transcript	62271724	62285498	.	+	.	transcript_id "MSTRG.1335.2"; gene_id "MSTRG.1335"; gene_name "AKR1B1L"; xloc "XLOC_000633"; cmp_ref "ENSGALT00000005490"; class_code "x"; tss_id "TSS1149";
1	StringTie	exon	62271724	62271786	.	+	.	transcript_id "MSTRG.1335.2"; gene_id "MSTRG.1335"; exon_number "1";
1	StringTie	exon	62285267	62285498	.	+	.	transcript_id "MSTRG.1335.2"; gene_id "MSTRG.1335"; exon_number "2";
1	StringTie	transcript	62271751	62285650	.	+	.	transcript_id "MSTRG.1335.3"; gene_id "MSTRG.1335"; gene_name "AKR1B1L"; xloc "XLOC_000633"; cmp_ref "ENSGALT00000043935"; class_code "x"; tss_id "TSS1149";
1	StringTie	exon	62271751	62272052	.	+	.	transcript_id "MSTRG.1335.3"; gene_id "MSTRG.1335"; exon_number "1";
1	StringTie	exon	62285533	62285650	.	+	.	transcript_id "MSTRG.1335.3"; gene_id "MSTRG.1335"; exon_number "2";
1	StringTie	transcript	62271933	62285619	.	+	.	transcript_id "MSTRG.1335.4"; gene_id "MSTRG.1335"; gene_name "AKR1B1L"; xloc "XLOC_000633"; cmp_ref "ENSGALT00000043935"; class_code "x"; tss_id "TSS1150";
1	StringTie	exon	62271933	62272056	.	+	.	transcript_id "MSTRG.1335.4"; gene_id "MSTRG.1335"; exon_number "1";
1	StringTie	exon	62285537	62285619	.	+	.	transcript_id "MSTRG.1335.4"; gene_id "MSTRG.1335"; exon_number "2";
1	StringTie	transcript	65272492	65279120	.	+	.	transcript_id "MSTRG.1367.6"; gene_id "MSTRG.1367"; xloc "XLOC_000656"; class_code "u"; tss_id "TSS1204";
1	StringTie	exon	65272492	65274691	.	+	.	transcript_id "MSTRG.1367.6"; gene_id "MSTRG.1367"; exon_number "1";
1	StringTie	exon	65274942	65279120	.	+	.	transcript_id "MSTRG.1367.6"; gene_id "MSTRG.1367"; exon_number "2";
1	StringTie	transcript	67737980	67746210	.	+	.	transcript_id "MSTRG.1425.1"; gene_id "MSTRG.1425"; xloc "XLOC_000686"; class_code "u"; tss_id "TSS1268";
1	StringTie	exon	67737980	67739146	.	+	.	transcript_id "MSTRG.1425.1"; gene_id "MSTRG.1425"; exon_number "1";
1	StringTie	exon	67746094	67746210	.	+	.	transcript_id "MSTRG.1425.1"; gene_id "MSTRG.1425"; exon_number "2";
1	StringTie	transcript	71571575	71573772	.	+	.	transcript_id "MSTRG.1509.1"; gene_id "MSTRG.1509"; xloc "XLOC_000724"; class_code "u"; tss_id "TSS1354";
1	StringTie	exon	71571575	71571771	.	+	.	transcript_id "MSTRG.1509.1"; gene_id "MSTRG.1509"; exon_number "1";
1	StringTie	exon	71572634	71573772	.	+	.	transcript_id "MSTRG.1509.1"; gene_id "MSTRG.1509"; exon_number "2";
1	StringTie	transcript	71571605	71575144	.	+	.	transcript_id "MSTRG.1509.2"; gene_id "MSTRG.1509"; xloc "XLOC_000724"; class_code "u"; tss_id "TSS1354";
1	StringTie	exon	71571605	71571862	.	+	.	transcript_id "MSTRG.1509.2"; gene_id "MSTRG.1509"; exon_number "1";
1	StringTie	exon	71572634	71573080	.	+	.	transcript_id "MSTRG.1509.2"; gene_id "MSTRG.1509"; exon_number "2";
1	StringTie	exon	71574775	71575144	.	+	.	transcript_id "MSTRG.1509.2"; gene_id "MSTRG.1509"; exon_number "3";
1	StringTie	transcript	71571662	71574255	.	+	.	transcript_id "MSTRG.1509.3"; gene_id "MSTRG.1509"; xloc "XLOC_000724"; class_code "u"; tss_id "TSS1354";
1	StringTie	exon	71571662	71572436	.	+	.	transcript_id "MSTRG.1509.3"; gene_id "MSTRG.1509"; exon_number "1";
1	StringTie	exon	71572634	71574255	.	+	.	transcript_id "MSTRG.1509.3"; gene_id "MSTRG.1509"; exon_number "2";
1	StringTie	transcript	73447068	73471833	.	+	.	transcript_id "MSTRG.1577.2"; gene_id "MSTRG.1577"; xloc "XLOC_000744"; class_code "u"; tss_id "TSS1405";
1	StringTie	exon	73447068	73447148	.	+	.	transcript_id "MSTRG.1577.2"; gene_id "MSTRG.1577"; exon_number "1";
1	StringTie	exon	73469673	73469844	.	+	.	transcript_id "MSTRG.1577.2"; gene_id "MSTRG.1577"; exon_number "2";
1	StringTie	exon	73471342	73471833	.	+	.	transcript_id "MSTRG.1577.2"; gene_id "MSTRG.1577"; exon_number "3";
1	StringTie	transcript	73508409	73516515	.	+	.	transcript_id "MSTRG.1585.1"; gene_id "MSTRG.1585"; xloc "XLOC_000746"; class_code "u"; tss_id "TSS1407";
1	StringTie	exon	73508409	73508848	.	+	.	transcript_id "MSTRG.1585.1"; gene_id "MSTRG.1585"; exon_number "1";
1	StringTie	exon	73515578	73516515	.	+	.	transcript_id "MSTRG.1585.1"; gene_id "MSTRG.1585"; exon_number "2";
1	StringTie	transcript	73582631	73589288	.	+	.	transcript_id "MSTRG.1595.1"; gene_id "MSTRG.1595"; xloc "XLOC_000750"; class_code "u"; tss_id "TSS1411";
1	StringTie	exon	73582631	73582712	.	+	.	transcript_id "MSTRG.1595.1"; gene_id "MSTRG.1595"; exon_number "1";
1	StringTie	exon	73588037	73588234	.	+	.	transcript_id "MSTRG.1595.1"; gene_id "MSTRG.1595"; exon_number "2";
1	StringTie	exon	73589233	73589288	.	+	.	transcript_id "MSTRG.1595.1"; gene_id "MSTRG.1595"; exon_number "3";
1	StringTie	transcript	74928615	74933690	.	+	.	transcript_id "MSTRG.1644.1"; gene_id "MSTRG.1644"; xloc "XLOC_000762"; class_code "u"; tss_id "TSS1428";
1	StringTie	exon	74928615	74928865	.	+	.	transcript_id "MSTRG.1644.1"; gene_id "MSTRG.1644"; exon_number "1";
1	StringTie	exon	74933463	74933690	.	+	.	transcript_id "MSTRG.1644.1"; gene_id "MSTRG.1644"; exon_number "2";
1	StringTie	transcript	75178971	75181328	.	+	.	transcript_id "MSTRG.1667.1"; gene_id "MSTRG.1667"; gene_name "FKBP4"; xloc "XLOC_000767"; cmp_ref "ENSGALT00000023158"; class_code "x"; tss_id "TSS1434";
1	StringTie	exon	75178971	75179114	.	+	.	transcript_id "MSTRG.1667.1"; gene_id "MSTRG.1667"; exon_number "1";
1	StringTie	exon	75180605	75180857	.	+	.	transcript_id "MSTRG.1667.1"; gene_id "MSTRG.1667"; exon_number "2";
1	StringTie	exon	75181221	75181328	.	+	.	transcript_id "MSTRG.1667.1"; gene_id "MSTRG.1667"; exon_number "3";
1	StringTie	transcript	76563136	76567914	.	+	.	transcript_id "MSTRG.1737.1"; gene_id "MSTRG.1737"; xloc "XLOC_000789"; class_code "u"; tss_id "TSS1474";
1	StringTie	exon	76563136	76563283	.	+	.	transcript_id "MSTRG.1737.1"; gene_id "MSTRG.1737"; exon_number "1";
1	StringTie	exon	76565227	76567914	.	+	.	transcript_id "MSTRG.1737.1"; gene_id "MSTRG.1737"; exon_number "2";
1	StringTie	transcript	77026218	77028105	.	+	.	transcript_id "MSTRG.1785.1"; gene_id "MSTRG.1785"; xloc "XLOC_000810"; class_code "u"; tss_id "TSS1511";
1	StringTie	exon	77026218	77026410	.	+	.	transcript_id "MSTRG.1785.1"; gene_id "MSTRG.1785"; exon_number "1";
1	StringTie	exon	77026768	77028105	.	+	.	transcript_id "MSTRG.1785.1"; gene_id "MSTRG.1785"; exon_number "2";
1	StringTie	transcript	77250299	77260390	.	+	.	transcript_id "MSTRG.1794.1"; gene_id "MSTRG.1794"; gene_name "ENSGALG00000014720"; xloc "XLOC_000813"; cmp_ref "ENSGALT00000023738"; class_code "x"; tss_id "TSS1518";
1	StringTie	exon	77250299	77250579	.	+	.	transcript_id "MSTRG.1794.1"; gene_id "MSTRG.1794"; exon_number "1";
1	StringTie	exon	77260176	77260390	.	+	.	transcript_id "MSTRG.1794.1"; gene_id "MSTRG.1794"; exon_number "2";
1	StringTie	transcript	77940324	77940957	.	+	.	transcript_id "MSTRG.1823.1"; gene_id "MSTRG.1823"; xloc "XLOC_000826"; class_code "u"; tss_id "TSS1538";
1	StringTie	exon	77940324	77940518	.	+	.	transcript_id "MSTRG.1823.1"; gene_id "MSTRG.1823"; exon_number "1";
1	StringTie	exon	77940876	77940957	.	+	.	transcript_id "MSTRG.1823.1"; gene_id "MSTRG.1823"; exon_number "2";
1	StringTie	transcript	83573971	83586193	.	+	.	transcript_id "MSTRG.1971.1"; gene_id "MSTRG.1971"; xloc "XLOC_000896"; class_code "u"; tss_id "TSS1662";
1	StringTie	exon	83573971	83574590	.	+	.	transcript_id "MSTRG.1971.1"; gene_id "MSTRG.1971"; exon_number "1";
1	StringTie	exon	83575872	83576073	.	+	.	transcript_id "MSTRG.1971.1"; gene_id "MSTRG.1971"; exon_number "2";
1	StringTie	exon	83577568	83577689	.	+	.	transcript_id "MSTRG.1971.1"; gene_id "MSTRG.1971"; exon_number "3";
1	StringTie	exon	83578620	83578719	.	+	.	transcript_id "MSTRG.1971.1"; gene_id "MSTRG.1971"; exon_number "4";
1	StringTie	exon	83582624	83582693	.	+	.	transcript_id "MSTRG.1971.1"; gene_id "MSTRG.1971"; exon_number "5";
1	StringTie	exon	83584057	83584124	.	+	.	transcript_id "MSTRG.1971.1"; gene_id "MSTRG.1971"; exon_number "6";
1	StringTie	exon	83586002	83586193	.	+	.	transcript_id "MSTRG.1971.1"; gene_id "MSTRG.1971"; exon_number "7";
1	StringTie	transcript	84445145	84454958	.	+	.	transcript_id "MSTRG.1987.1"; gene_id "MSTRG.1987"; gene_name "ABI3BP"; xloc "XLOC_000906"; cmp_ref "ENSGALT00000024704"; class_code "x"; tss_id "TSS1692";
1	StringTie	exon	84445145	84445237	.	+	.	transcript_id "MSTRG.1987.1"; gene_id "MSTRG.1987"; exon_number "1";
1	StringTie	exon	84454694	84454958	.	+	.	transcript_id "MSTRG.1987.1"; gene_id "MSTRG.1987"; exon_number "2";
1	StringTie	transcript	89174480	89176304	.	+	.	transcript_id "MSTRG.2050.1"; gene_id "MSTRG.2050"; xloc "XLOC_000952"; class_code "u"; tss_id "TSS1782";
1	StringTie	exon	89174480	89174585	.	+	.	transcript_id "MSTRG.2050.1"; gene_id "MSTRG.2050"; exon_number "1";
1	StringTie	exon	89175594	89175720	.	+	.	transcript_id "MSTRG.2050.1"; gene_id "MSTRG.2050"; exon_number "2";
1	StringTie	exon	89176223	89176304	.	+	.	transcript_id "MSTRG.2050.1"; gene_id "MSTRG.2050"; exon_number "3";
1	StringTie	transcript	95241964	95242613	.	+	.	transcript_id "MSTRG.2135.1"; gene_id "MSTRG.2135"; xloc "XLOC_001001"; class_code "u"; tss_id "TSS1859";
1	StringTie	exon	95241964	95242090	.	+	.	transcript_id "MSTRG.2135.1"; gene_id "MSTRG.2135"; exon_number "1";
1	StringTie	exon	95242333	95242613	.	+	.	transcript_id "MSTRG.2135.1"; gene_id "MSTRG.2135"; exon_number "2";
1	StringTie	transcript	98468615	98480229	.	+	.	transcript_id "MSTRG.2161.1"; gene_id "MSTRG.2161"; xloc "XLOC_001030"; class_code "u"; tss_id "TSS1905";
1	StringTie	exon	98468615	98468679	.	+	.	transcript_id "MSTRG.2161.1"; gene_id "MSTRG.2161"; exon_number "1";
1	StringTie	exon	98479427	98480229	.	+	.	transcript_id "MSTRG.2161.1"; gene_id "MSTRG.2161"; exon_number "2";
1	StringTie	transcript	100353562	100378821	.	+	.	transcript_id "MSTRG.2200.16"; gene_id "MSTRG.2200"; xloc "XLOC_001040"; class_code "u"; tss_id "TSS1919";
1	StringTie	exon	100353562	100353936	.	+	.	transcript_id "MSTRG.2200.16"; gene_id "MSTRG.2200"; exon_number "1";
1	StringTie	exon	100377995	100378821	.	+	.	transcript_id "MSTRG.2200.16"; gene_id "MSTRG.2200"; exon_number "2";
1	StringTie	transcript	105013611	105015918	.	+	.	transcript_id "MSTRG.2261.1"; gene_id "MSTRG.2261"; xloc "XLOC_001084"; class_code "u"; tss_id "TSS1996";
1	StringTie	exon	105013611	105013653	.	+	.	transcript_id "MSTRG.2261.1"; gene_id "MSTRG.2261"; exon_number "1";
1	StringTie	exon	105014049	105014196	.	+	.	transcript_id "MSTRG.2261.1"; gene_id "MSTRG.2261"; exon_number "2";
1	StringTie	exon	105015506	105015918	.	+	.	transcript_id "MSTRG.2261.1"; gene_id "MSTRG.2261"; exon_number "3";
1	StringTie	transcript	107433363	107440150	.	+	.	transcript_id "MSTRG.2315.1"; gene_id "MSTRG.2315"; xloc "XLOC_001107"; class_code "u"; tss_id "TSS2048";
1	StringTie	exon	107433363	107433590	.	+	.	transcript_id "MSTRG.2315.1"; gene_id "MSTRG.2315"; exon_number "1";
1	StringTie	exon	107440017	107440150	.	+	.	transcript_id "MSTRG.2315.1"; gene_id "MSTRG.2315"; exon_number "2";
1	StringTie	transcript	108050387	108067448	.	+	.	transcript_id "MSTRG.2322.1"; gene_id "MSTRG.2322"; xloc "XLOC_001112"; class_code "u"; tss_id "TSS2057";
1	StringTie	exon	108050387	108050489	.	+	.	transcript_id "MSTRG.2322.1"; gene_id "MSTRG.2322"; exon_number "1";
1	StringTie	exon	108065805	108067448	.	+	.	transcript_id "MSTRG.2322.1"; gene_id "MSTRG.2322"; exon_number "2";
1	StringTie	transcript	108950865	108953206	.	+	.	transcript_id "MSTRG.2357.3"; gene_id "MSTRG.2357"; xloc "XLOC_001125"; class_code "u"; tss_id "TSS2086";
1	StringTie	exon	108950865	108951331	.	+	.	transcript_id "MSTRG.2357.3"; gene_id "MSTRG.2357"; exon_number "1";
1	StringTie	exon	108952353	108953206	.	+	.	transcript_id "MSTRG.2357.3"; gene_id "MSTRG.2357"; exon_number "2";
1	StringTie	transcript	108952406	108956934	.	+	.	transcript_id "MSTRG.2357.4"; gene_id "MSTRG.2357"; xloc "XLOC_001125"; class_code "u"; tss_id "TSS2087";
1	StringTie	exon	108952406	108952615	.	+	.	transcript_id "MSTRG.2357.4"; gene_id "MSTRG.2357"; exon_number "1";
1	StringTie	exon	108952700	108956934	.	+	.	transcript_id "MSTRG.2357.4"; gene_id "MSTRG.2357"; exon_number "2";
1	StringTie	transcript	111052988	111070892	.	+	.	transcript_id "MSTRG.2395.1"; gene_id "MSTRG.2395"; xloc "XLOC_001155"; class_code "u"; tss_id "TSS2127";
1	StringTie	exon	111052988	111053124	.	+	.	transcript_id "MSTRG.2395.1"; gene_id "MSTRG.2395"; exon_number "1";
1	StringTie	exon	111070316	111070475	.	+	.	transcript_id "MSTRG.2395.1"; gene_id "MSTRG.2395"; exon_number "2";
1	StringTie	exon	111070840	111070892	.	+	.	transcript_id "MSTRG.2395.1"; gene_id "MSTRG.2395"; exon_number "3";
1	StringTie	transcript	116575113	116582909	.	+	.	transcript_id "MSTRG.2453.1"; gene_id "MSTRG.2453"; xloc "XLOC_001184"; class_code "u"; tss_id "TSS2192";
1	StringTie	exon	116575113	116575659	.	+	.	transcript_id "MSTRG.2453.1"; gene_id "MSTRG.2453"; exon_number "1";
1	StringTie	exon	116582737	116582909	.	+	.	transcript_id "MSTRG.2453.1"; gene_id "MSTRG.2453"; exon_number "2";
1	StringTie	transcript	116813985	116820070	.	+	.	transcript_id "MSTRG.2463.1"; gene_id "MSTRG.2463"; xloc "XLOC_001185"; class_code "u"; tss_id "TSS2193";
1	StringTie	exon	116813985	116814524	.	+	.	transcript_id "MSTRG.2463.1"; gene_id "MSTRG.2463"; exon_number "1";
1	StringTie	exon	116817816	116820070	.	+	.	transcript_id "MSTRG.2463.1"; gene_id "MSTRG.2463"; exon_number "2";
1	StringTie	transcript	117164145	117192182	.	+	.	transcript_id "MSTRG.2472.1"; gene_id "MSTRG.2472"; xloc "XLOC_001186"; class_code "u"; tss_id "TSS2194";
1	StringTie	exon	117164145	117164165	.	+	.	transcript_id "MSTRG.2472.1"; gene_id "MSTRG.2472"; exon_number "1";
1	StringTie	exon	117166153	117166218	.	+	.	transcript_id "MSTRG.2472.1"; gene_id "MSTRG.2472"; exon_number "2";
1	StringTie	exon	117190736	117192182	.	+	.	transcript_id "MSTRG.2472.1"; gene_id "MSTRG.2472"; exon_number "3";
1	StringTie	transcript	123769059	123802624	.	+	.	transcript_id "MSTRG.2618.1"; gene_id "MSTRG.2618"; xloc "XLOC_001250"; class_code "u"; tss_id "TSS2295";
1	StringTie	exon	123769059	123769109	.	+	.	transcript_id "MSTRG.2618.1"; gene_id "MSTRG.2618"; exon_number "1";
1	StringTie	exon	123788998	123789082	.	+	.	transcript_id "MSTRG.2618.1"; gene_id "MSTRG.2618"; exon_number "2";
1	StringTie	exon	123789801	123789840	.	+	.	transcript_id "MSTRG.2618.1"; gene_id "MSTRG.2618"; exon_number "3";
1	StringTie	exon	123792387	123792537	.	+	.	transcript_id "MSTRG.2618.1"; gene_id "MSTRG.2618"; exon_number "4";
1	StringTie	exon	123797086	123797270	.	+	.	transcript_id "MSTRG.2618.1"; gene_id "MSTRG.2618"; exon_number "5";
1	StringTie	exon	123801337	123802624	.	+	.	transcript_id "MSTRG.2618.1"; gene_id "MSTRG.2618"; exon_number "6";
1	StringTie	transcript	123769082	123802425	.	+	.	transcript_id "MSTRG.2618.2"; gene_id "MSTRG.2618"; xloc "XLOC_001250"; class_code "u"; tss_id "TSS2295";
1	StringTie	exon	123769082	123769109	.	+	.	transcript_id "MSTRG.2618.2"; gene_id "MSTRG.2618"; exon_number "1";
1	StringTie	exon	123781656	123781753	.	+	.	transcript_id "MSTRG.2618.2"; gene_id "MSTRG.2618"; exon_number "2";
1	StringTie	exon	123788998	123789082	.	+	.	transcript_id "MSTRG.2618.2"; gene_id "MSTRG.2618"; exon_number "3";
1	StringTie	exon	123789801	123789840	.	+	.	transcript_id "MSTRG.2618.2"; gene_id "MSTRG.2618"; exon_number "4";
1	StringTie	exon	123791183	123791459	.	+	.	transcript_id "MSTRG.2618.2"; gene_id "MSTRG.2618"; exon_number "5";
1	StringTie	exon	123792387	123792537	.	+	.	transcript_id "MSTRG.2618.2"; gene_id "MSTRG.2618"; exon_number "6";
1	StringTie	exon	123797086	123797270	.	+	.	transcript_id "MSTRG.2618.2"; gene_id "MSTRG.2618"; exon_number "7";
1	StringTie	exon	123801337	123802425	.	+	.	transcript_id "MSTRG.2618.2"; gene_id "MSTRG.2618"; exon_number "8";
1	StringTie	transcript	123777692	123778264	.	+	.	transcript_id "MSTRG.2618.3"; gene_id "MSTRG.2618"; xloc "XLOC_001250"; class_code "u"; tss_id "TSS2296";
1	StringTie	exon	123777692	123777898	.	+	.	transcript_id "MSTRG.2618.3"; gene_id "MSTRG.2618"; exon_number "1";
1	StringTie	exon	123778105	123778264	.	+	.	transcript_id "MSTRG.2618.3"; gene_id "MSTRG.2618"; exon_number "2";
1	StringTie	transcript	123777779	123803674	.	+	.	transcript_id "MSTRG.2618.4"; gene_id "MSTRG.2618"; xloc "XLOC_001250"; class_code "u"; tss_id "TSS2296";
1	StringTie	exon	123777779	123777898	.	+	.	transcript_id "MSTRG.2618.4"; gene_id "MSTRG.2618"; exon_number "1";
1	StringTie	exon	123781656	123781753	.	+	.	transcript_id "MSTRG.2618.4"; gene_id "MSTRG.2618"; exon_number "2";
1	StringTie	exon	123788998	123789082	.	+	.	transcript_id "MSTRG.2618.4"; gene_id "MSTRG.2618"; exon_number "3";
1	StringTie	exon	123789801	123789840	.	+	.	transcript_id "MSTRG.2618.4"; gene_id "MSTRG.2618"; exon_number "4";
1	StringTie	exon	123791183	123791459	.	+	.	transcript_id "MSTRG.2618.4"; gene_id "MSTRG.2618"; exon_number "5";
1	StringTie	exon	123792387	123792537	.	+	.	transcript_id "MSTRG.2618.4"; gene_id "MSTRG.2618"; exon_number "6";
1	StringTie	exon	123797086	123797270	.	+	.	transcript_id "MSTRG.2618.4"; gene_id "MSTRG.2618"; exon_number "7";
1	StringTie	exon	123801337	123803674	.	+	.	transcript_id "MSTRG.2618.4"; gene_id "MSTRG.2618"; exon_number "8";
1	StringTie	transcript	124410378	124411636	.	+	.	transcript_id "MSTRG.2638.2"; gene_id "MSTRG.2638"; xloc "XLOC_001257"; class_code "u"; tss_id "TSS2304";
1	StringTie	exon	124410378	124410548	.	+	.	transcript_id "MSTRG.2638.2"; gene_id "MSTRG.2638"; exon_number "1";
1	StringTie	exon	124411279	124411432	.	+	.	transcript_id "MSTRG.2638.2"; gene_id "MSTRG.2638"; exon_number "2";
1	StringTie	exon	124411604	124411636	.	+	.	transcript_id "MSTRG.2638.2"; gene_id "MSTRG.2638"; exon_number "3";
1	StringTie	transcript	124410378	124411707	.	+	.	transcript_id "MSTRG.2638.1"; gene_id "MSTRG.2638"; xloc "XLOC_001257"; class_code "u"; tss_id "TSS2304";
1	StringTie	exon	124410378	124410548	.	+	.	transcript_id "MSTRG.2638.1"; gene_id "MSTRG.2638"; exon_number "1";
1	StringTie	exon	124411279	124411707	.	+	.	transcript_id "MSTRG.2638.1"; gene_id "MSTRG.2638"; exon_number "2";
1	StringTie	transcript	131405672	131407402	.	+	.	transcript_id "MSTRG.2730.1"; gene_id "MSTRG.2730"; xloc "XLOC_001306"; class_code "u"; tss_id "TSS2387";
1	StringTie	exon	131405672	131405785	.	+	.	transcript_id "MSTRG.2730.1"; gene_id "MSTRG.2730"; exon_number "1";
1	StringTie	exon	131407054	131407402	.	+	.	transcript_id "MSTRG.2730.1"; gene_id "MSTRG.2730"; exon_number "2";
1	StringTie	transcript	135716954	135746759	.	+	.	transcript_id "MSTRG.2858.3"; gene_id "MSTRG.2858"; xloc "XLOC_001364"; class_code "u"; tss_id "TSS2480";
1	StringTie	exon	135716954	135717585	.	+	.	transcript_id "MSTRG.2858.3"; gene_id "MSTRG.2858"; exon_number "1";
1	StringTie	exon	135746444	135746759	.	+	.	transcript_id "MSTRG.2858.3"; gene_id "MSTRG.2858"; exon_number "2";
1	StringTie	transcript	135717016	135746266	.	+	.	transcript_id "MSTRG.2858.4"; gene_id "MSTRG.2858"; xloc "XLOC_001364"; class_code "u"; tss_id "TSS2480";
1	StringTie	exon	135717016	135717139	.	+	.	transcript_id "MSTRG.2858.4"; gene_id "MSTRG.2858"; exon_number "1";
1	StringTie	exon	135745998	135746266	.	+	.	transcript_id "MSTRG.2858.4"; gene_id "MSTRG.2858"; exon_number "2";
1	StringTie	transcript	135717510	135746890	.	+	.	transcript_id "MSTRG.2858.5"; gene_id "MSTRG.2858"; xloc "XLOC_001364"; class_code "u"; tss_id "TSS2481";
1	StringTie	exon	135717510	135717910	.	+	.	transcript_id "MSTRG.2858.5"; gene_id "MSTRG.2858"; exon_number "1";
1	StringTie	exon	135746769	135746890	.	+	.	transcript_id "MSTRG.2858.5"; gene_id "MSTRG.2858"; exon_number "2";
1	StringTie	transcript	136302397	136307689	.	+	.	transcript_id "MSTRG.2855.1"; gene_id "MSTRG.2855"; xloc "XLOC_001369"; class_code "u"; tss_id "TSS2505";
1	StringTie	exon	136302397	136302522	.	+	.	transcript_id "MSTRG.2855.1"; gene_id "MSTRG.2855"; exon_number "1";
1	StringTie	exon	136306808	136307689	.	+	.	transcript_id "MSTRG.2855.1"; gene_id "MSTRG.2855"; exon_number "2";
1	StringTie	transcript	137003731	137004770	.	+	.	transcript_id "MSTRG.2886.1"; gene_id "MSTRG.2886"; gene_name "NONGGAT012927.1"; xloc "XLOC_001379"; cmp_ref "NONGGAT012927.1"; class_code "i"; tss_id "TSS2523";
1	StringTie	exon	137003731	137003843	.	+	.	transcript_id "MSTRG.2886.1"; gene_id "MSTRG.2886"; exon_number "1";
1	StringTie	exon	137004413	137004499	.	+	.	transcript_id "MSTRG.2886.1"; gene_id "MSTRG.2886"; exon_number "2";
1	StringTie	exon	137004700	137004770	.	+	.	transcript_id "MSTRG.2886.1"; gene_id "MSTRG.2886"; exon_number "3";
1	StringTie	transcript	137768392	137783891	.	+	.	transcript_id "MSTRG.2895.1"; gene_id "MSTRG.2895"; xloc "XLOC_001383"; class_code "u"; tss_id "TSS2528";
1	StringTie	exon	137768392	137768445	.	+	.	transcript_id "MSTRG.2895.1"; gene_id "MSTRG.2895"; exon_number "1";
1	StringTie	exon	137783451	137783891	.	+	.	transcript_id "MSTRG.2895.1"; gene_id "MSTRG.2895"; exon_number "2";
1	StringTie	transcript	137768421	137783811	.	+	.	transcript_id "MSTRG.2895.3"; gene_id "MSTRG.2895"; xloc "XLOC_001383"; class_code "u"; tss_id "TSS2528";
1	StringTie	exon	137768421	137768445	.	+	.	transcript_id "MSTRG.2895.3"; gene_id "MSTRG.2895"; exon_number "1";
1	StringTie	exon	137776415	137776506	.	+	.	transcript_id "MSTRG.2895.3"; gene_id "MSTRG.2895"; exon_number "2";
1	StringTie	exon	137783451	137783811	.	+	.	transcript_id "MSTRG.2895.3"; gene_id "MSTRG.2895"; exon_number "3";
1	StringTie	transcript	138627488	138628480	.	+	.	transcript_id "MSTRG.2926.1"; gene_id "MSTRG.2926"; xloc "XLOC_001395"; class_code "u"; tss_id "TSS2550";
1	StringTie	exon	138627488	138628260	.	+	.	transcript_id "MSTRG.2926.1"; gene_id "MSTRG.2926"; exon_number "1";
1	StringTie	exon	138628385	138628480	.	+	.	transcript_id "MSTRG.2926.1"; gene_id "MSTRG.2926"; exon_number "2";
1	StringTie	transcript	140513549	140514505	.	+	.	transcript_id "MSTRG.2963.1"; gene_id "MSTRG.2963"; xloc "XLOC_001407"; class_code "u"; tss_id "TSS2570";
1	StringTie	exon	140513549	140513704	.	+	.	transcript_id "MSTRG.2963.1"; gene_id "MSTRG.2963"; exon_number "1";
1	StringTie	exon	140514253	140514505	.	+	.	transcript_id "MSTRG.2963.1"; gene_id "MSTRG.2963"; exon_number "2";
1	StringTie	transcript	145285165	145347248	.	+	.	transcript_id "MSTRG.3055.3"; gene_id "MSTRG.3055"; xloc "XLOC_001446"; class_code "u"; tss_id "TSS2629";
1	StringTie	exon	145285165	145285314	.	+	.	transcript_id "MSTRG.3055.3"; gene_id "MSTRG.3055"; exon_number "1";
1	StringTie	exon	145298842	145298880	.	+	.	transcript_id "MSTRG.3055.3"; gene_id "MSTRG.3055"; exon_number "2";
1	StringTie	exon	145345825	145347248	.	+	.	transcript_id "MSTRG.3055.3"; gene_id "MSTRG.3055"; exon_number "3";
1	StringTie	transcript	145343235	145348064	.	+	.	transcript_id "MSTRG.3055.4"; gene_id "MSTRG.3055"; xloc "XLOC_001446"; class_code "u"; tss_id "TSS2630";
1	StringTie	exon	145343235	145343493	.	+	.	transcript_id "MSTRG.3055.4"; gene_id "MSTRG.3055"; exon_number "1";
1	StringTie	exon	145345825	145348064	.	+	.	transcript_id "MSTRG.3055.4"; gene_id "MSTRG.3055"; exon_number "2";
1	StringTie	transcript	149482614	149487651	.	+	.	transcript_id "MSTRG.3108.3"; gene_id "MSTRG.3108"; xloc "XLOC_001459"; class_code "u"; tss_id "TSS2648";
1	StringTie	exon	149482614	149482870	.	+	.	transcript_id "MSTRG.3108.3"; gene_id "MSTRG.3108"; exon_number "1";
1	StringTie	exon	149484206	149487651	.	+	.	transcript_id "MSTRG.3108.3"; gene_id "MSTRG.3108"; exon_number "2";
1	StringTie	transcript	150833795	150840849	.	+	.	transcript_id "MSTRG.3116.1"; gene_id "MSTRG.3116"; xloc "XLOC_001461"; class_code "u"; tss_id "TSS2650";
1	StringTie	exon	150833795	150833975	.	+	.	transcript_id "MSTRG.3116.1"; gene_id "MSTRG.3116"; exon_number "1";
1	StringTie	exon	150834799	150834945	.	+	.	transcript_id "MSTRG.3116.1"; gene_id "MSTRG.3116"; exon_number "2";
1	StringTie	exon	150836185	150836328	.	+	.	transcript_id "MSTRG.3116.1"; gene_id "MSTRG.3116"; exon_number "3";
1	StringTie	exon	150839720	150840849	.	+	.	transcript_id "MSTRG.3116.1"; gene_id "MSTRG.3116"; exon_number "4";
1	StringTie	transcript	153879685	153974011	.	+	.	transcript_id "MSTRG.3145.1"; gene_id "MSTRG.3145"; xloc "XLOC_001474"; class_code "u"; tss_id "TSS2683";
1	StringTie	exon	153879685	153879761	.	+	.	transcript_id "MSTRG.3145.1"; gene_id "MSTRG.3145"; exon_number "1";
1	StringTie	exon	153913831	153913861	.	+	.	transcript_id "MSTRG.3145.1"; gene_id "MSTRG.3145"; exon_number "2";
1	StringTie	exon	153928617	153928664	.	+	.	transcript_id "MSTRG.3145.1"; gene_id "MSTRG.3145"; exon_number "3";
1	StringTie	exon	153973691	153974011	.	+	.	transcript_id "MSTRG.3145.1"; gene_id "MSTRG.3145"; exon_number "4";
1	StringTie	transcript	157316671	157347673	.	+	.	transcript_id "MSTRG.3182.1"; gene_id "MSTRG.3182"; xloc "XLOC_001487"; class_code "u"; tss_id "TSS2704";
1	StringTie	exon	157316671	157317102	.	+	.	transcript_id "MSTRG.3182.1"; gene_id "MSTRG.3182"; exon_number "1";
1	StringTie	exon	157324223	157324286	.	+	.	transcript_id "MSTRG.3182.1"; gene_id "MSTRG.3182"; exon_number "2";
1	StringTie	exon	157347501	157347673	.	+	.	transcript_id "MSTRG.3182.1"; gene_id "MSTRG.3182"; exon_number "3";
1	StringTie	transcript	158394586	158406634	.	+	.	transcript_id "MSTRG.3206.1"; gene_id "MSTRG.3206"; xloc "XLOC_001495"; class_code "u"; tss_id "TSS2713";
1	StringTie	exon	158394586	158394654	.	+	.	transcript_id "MSTRG.3206.1"; gene_id "MSTRG.3206"; exon_number "1";
1	StringTie	exon	158400294	158400375	.	+	.	transcript_id "MSTRG.3206.1"; gene_id "MSTRG.3206"; exon_number "2";
1	StringTie	exon	158400954	158406634	.	+	.	transcript_id "MSTRG.3206.1"; gene_id "MSTRG.3206"; exon_number "3";
1	StringTie	transcript	166718754	166719053	.	+	.	transcript_id "MSTRG.3346.1"; gene_id "MSTRG.3346"; gene_name "TSC22D1"; xloc "XLOC_001530"; cmp_ref "ENSGALT00000027423"; class_code "x"; tss_id "TSS2759";
1	StringTie	exon	166718754	166718873	.	+	.	transcript_id "MSTRG.3346.1"; gene_id "MSTRG.3346"; exon_number "1";
1	StringTie	exon	166718930	166719053	.	+	.	transcript_id "MSTRG.3346.1"; gene_id "MSTRG.3346"; exon_number "2";
1	StringTie	transcript	168563319	168563716	.	+	.	transcript_id "MSTRG.3385.1"; gene_id "MSTRG.3385"; xloc "XLOC_001555"; class_code "u"; tss_id "TSS2802";
1	StringTie	exon	168563319	168563366	.	+	.	transcript_id "MSTRG.3385.1"; gene_id "MSTRG.3385"; exon_number "1";
1	StringTie	exon	168563461	168563716	.	+	.	transcript_id "MSTRG.3385.1"; gene_id "MSTRG.3385"; exon_number "2";
1	StringTie	transcript	168779634	168785320	.	+	.	transcript_id "MSTRG.3394.1"; gene_id "MSTRG.3394"; xloc "XLOC_001558"; class_code "u"; tss_id "TSS2812";
1	StringTie	exon	168779634	168779721	.	+	.	transcript_id "MSTRG.3394.1"; gene_id "MSTRG.3394"; exon_number "1";
1	StringTie	exon	168785168	168785320	.	+	.	transcript_id "MSTRG.3394.1"; gene_id "MSTRG.3394"; exon_number "2";
1	StringTie	transcript	172874168	172880237	.	+	.	transcript_id "MSTRG.3459.2"; gene_id "MSTRG.3459"; xloc "XLOC_001600"; class_code "u"; tss_id "TSS2890";
1	StringTie	exon	172874168	172874279	.	+	.	transcript_id "MSTRG.3459.2"; gene_id "MSTRG.3459"; exon_number "1";
1	StringTie	exon	172880045	172880237	.	+	.	transcript_id "MSTRG.3459.2"; gene_id "MSTRG.3459"; exon_number "2";
1	StringTie	transcript	177866585	177878002	.	+	.	transcript_id "MSTRG.3554.1"; gene_id "MSTRG.3554"; gene_name "chSAP18"; xloc "XLOC_001649"; cmp_ref "ENSGALT00000027671"; class_code "x"; tss_id "TSS2991";
1	StringTie	exon	177866585	177866870	.	+	.	transcript_id "MSTRG.3554.1"; gene_id "MSTRG.3554"; exon_number "1";
1	StringTie	exon	177867985	177868100	.	+	.	transcript_id "MSTRG.3554.1"; gene_id "MSTRG.3554"; exon_number "2";
1	StringTie	exon	177873227	177873362	.	+	.	transcript_id "MSTRG.3554.1"; gene_id "MSTRG.3554"; exon_number "3";
1	StringTie	exon	177877762	177878002	.	+	.	transcript_id "MSTRG.3554.1"; gene_id "MSTRG.3554"; exon_number "4";
1	StringTie	transcript	177866626	177874932	.	+	.	transcript_id "MSTRG.3554.2"; gene_id "MSTRG.3554"; xloc "XLOC_001649"; class_code "u"; tss_id "TSS2991";
1	StringTie	exon	177866626	177866870	.	+	.	transcript_id "MSTRG.3554.2"; gene_id "MSTRG.3554"; exon_number "1";
1	StringTie	exon	177867985	177868100	.	+	.	transcript_id "MSTRG.3554.2"; gene_id "MSTRG.3554"; exon_number "2";
1	StringTie	exon	177873227	177873362	.	+	.	transcript_id "MSTRG.3554.2"; gene_id "MSTRG.3554"; exon_number "3";
1	StringTie	exon	177874211	177874932	.	+	.	transcript_id "MSTRG.3554.2"; gene_id "MSTRG.3554"; exon_number "4";
1	StringTie	transcript	186095652	186100319	.	+	.	transcript_id "MSTRG.3711.1"; gene_id "MSTRG.3711"; xloc "XLOC_001732"; class_code "u"; tss_id "TSS3119";
1	StringTie	exon	186095652	186095840	.	+	.	transcript_id "MSTRG.3711.1"; gene_id "MSTRG.3711"; exon_number "1";
1	StringTie	exon	186099837	186100319	.	+	.	transcript_id "MSTRG.3711.1"; gene_id "MSTRG.3711"; exon_number "2";
1	StringTie	transcript	187920985	187924389	.	+	.	transcript_id "MSTRG.3745.1"; gene_id "MSTRG.3745"; gene_name "TMEM135"; xloc "XLOC_001750"; cmp_ref "ENSGALT00000027871"; class_code "x"; tss_id "TSS3139";
1	StringTie	exon	187920985	187921049	.	+	.	transcript_id "MSTRG.3745.1"; gene_id "MSTRG.3745"; exon_number "1";
1	StringTie	exon	187922454	187924389	.	+	.	transcript_id "MSTRG.3745.1"; gene_id "MSTRG.3745"; exon_number "2";
1	StringTie	transcript	188306793	188319721	.	+	.	transcript_id "MSTRG.3760.2"; gene_id "MSTRG.3760"; xloc "XLOC_001756"; class_code "u"; tss_id "TSS3148";
1	StringTie	exon	188306793	188306991	.	+	.	transcript_id "MSTRG.3760.2"; gene_id "MSTRG.3760"; exon_number "1";
1	StringTie	exon	188307847	188310532	.	+	.	transcript_id "MSTRG.3760.2"; gene_id "MSTRG.3760"; exon_number "2";
1	StringTie	exon	188317255	188319721	.	+	.	transcript_id "MSTRG.3760.2"; gene_id "MSTRG.3760"; exon_number "3";
1	StringTie	transcript	189916147	189972556	.	+	.	transcript_id "MSTRG.3776.2"; gene_id "MSTRG.3776"; gene_name "NONGGAT013069.1"; xloc "XLOC_001763"; cmp_ref "NONGGAT013069.1"; class_code "x"; tss_id "TSS3159";
1	StringTie	exon	189916147	189916414	.	+	.	transcript_id "MSTRG.3776.2"; gene_id "MSTRG.3776"; exon_number "1";
1	StringTie	exon	189965410	189965489	.	+	.	transcript_id "MSTRG.3776.2"; gene_id "MSTRG.3776"; exon_number "2";
1	StringTie	exon	189965563	189965640	.	+	.	transcript_id "MSTRG.3776.2"; gene_id "MSTRG.3776"; exon_number "3";
1	StringTie	exon	189971545	189972556	.	+	.	transcript_id "MSTRG.3776.2"; gene_id "MSTRG.3776"; exon_number "4";
1	StringTie	transcript	190043253	190046181	.	+	.	transcript_id "MSTRG.3776.5"; gene_id "MSTRG.3776"; xloc "XLOC_001763"; class_code "u"; tss_id "TSS3161";
1	StringTie	exon	190043253	190043359	.	+	.	transcript_id "MSTRG.3776.5"; gene_id "MSTRG.3776"; exon_number "1";
1	StringTie	exon	190043471	190046181	.	+	.	transcript_id "MSTRG.3776.5"; gene_id "MSTRG.3776"; exon_number "2";
1	StringTie	transcript	193446481	193450716	.	+	.	transcript_id "MSTRG.3847.4"; gene_id "MSTRG.3847"; xloc "XLOC_001791"; class_code "u"; tss_id "TSS3209";
1	StringTie	exon	193446481	193446954	.	+	.	transcript_id "MSTRG.3847.4"; gene_id "MSTRG.3847"; exon_number "1";
1	StringTie	exon	193450134	193450716	.	+	.	transcript_id "MSTRG.3847.4"; gene_id "MSTRG.3847"; exon_number "2";
1	StringTie	transcript	193913309	193913802	.	+	.	transcript_id "MSTRG.3886.1"; gene_id "MSTRG.3886"; xloc "XLOC_001814"; class_code "u"; tss_id "TSS3248";
1	StringTie	exon	193913309	193913338	.	+	.	transcript_id "MSTRG.3886.1"; gene_id "MSTRG.3886"; exon_number "1";
1	StringTie	exon	193913606	193913802	.	+	.	transcript_id "MSTRG.3886.1"; gene_id "MSTRG.3886"; exon_number "2";
1	StringTie	transcript	193927866	193930447	.	+	.	transcript_id "MSTRG.3904.1"; gene_id "MSTRG.3904"; gene_name "ART5"; xloc "XLOC_001818"; cmp_ref "ENSGALT00000045886"; class_code "x"; tss_id "TSS3252";
1	StringTie	exon	193927866	193927976	.	+	.	transcript_id "MSTRG.3904.1"; gene_id "MSTRG.3904"; exon_number "1";
1	StringTie	exon	193929807	193930447	.	+	.	transcript_id "MSTRG.3904.1"; gene_id "MSTRG.3904"; exon_number "2";
1	StringTie	transcript	193928021	193930413	.	+	.	transcript_id "MSTRG.3904.2"; gene_id "MSTRG.3904"; gene_name "ART5"; xloc "XLOC_001818"; cmp_ref "ENSGALT00000045886"; class_code "x"; tss_id "TSS3253";
1	StringTie	exon	193928021	193928136	.	+	.	transcript_id "MSTRG.3904.2"; gene_id "MSTRG.3904"; exon_number "1";
1	StringTie	exon	193929967	193930413	.	+	.	transcript_id "MSTRG.3904.2"; gene_id "MSTRG.3904"; exon_number "2";
1	StringTie	transcript	193928191	193930413	.	+	.	transcript_id "MSTRG.3904.3"; gene_id "MSTRG.3904"; gene_name "ART5"; xloc "XLOC_001818"; cmp_ref "ENSGALT00000045886"; class_code "x"; tss_id "TSS3254";
1	StringTie	exon	193928191	193928440	.	+	.	transcript_id "MSTRG.3904.3"; gene_id "MSTRG.3904"; exon_number "1";
1	StringTie	exon	193930271	193930413	.	+	.	transcript_id "MSTRG.3904.3"; gene_id "MSTRG.3904"; exon_number "2";
1	StringTie	transcript	193930838	193931512	.	+	.	transcript_id "MSTRG.3905.1"; gene_id "MSTRG.3905"; xloc "XLOC_001819"; class_code "u"; tss_id "TSS3255";
1	StringTie	exon	193930838	193931305	.	+	.	transcript_id "MSTRG.3905.1"; gene_id "MSTRG.3905"; exon_number "1";
1	StringTie	exon	193931383	193931512	.	+	.	transcript_id "MSTRG.3905.1"; gene_id "MSTRG.3905"; exon_number "2";
1	StringTie	transcript	194826992	194834878	.	+	.	transcript_id "MSTRG.3949.2"; gene_id "MSTRG.3949"; gene_name "C2CD3"; xloc "XLOC_001836"; cmp_ref "ENSGALT00000027981"; class_code "i"; tss_id "TSS3286";
1	StringTie	exon	194826992	194827165	.	+	.	transcript_id "MSTRG.3949.2"; gene_id "MSTRG.3949"; exon_number "1";
1	StringTie	exon	194834602	194834878	.	+	.	transcript_id "MSTRG.3949.2"; gene_id "MSTRG.3949"; exon_number "2";
1	StringTie	transcript	194827472	194832036	.	+	.	transcript_id "MSTRG.3949.5"; gene_id "MSTRG.3949"; gene_name "C2CD3"; xloc "XLOC_001836"; cmp_ref "ENSGALT00000027981"; class_code "i"; tss_id "TSS3288";
1	StringTie	exon	194827472	194827680	.	+	.	transcript_id "MSTRG.3949.5"; gene_id "MSTRG.3949"; exon_number "1";
1	StringTie	exon	194831973	194832036	.	+	.	transcript_id "MSTRG.3949.5"; gene_id "MSTRG.3949"; exon_number "2";
1	StringTie	transcript	194925162	194925565	.	+	.	transcript_id "MSTRG.3955.2"; gene_id "MSTRG.3955"; gene_name "NEU3"; xloc "XLOC_001839"; cmp_ref "ENSGALT00000045322"; class_code "x"; tss_id "TSS3292";
1	StringTie	exon	194925162	194925279	.	+	.	transcript_id "MSTRG.3955.2"; gene_id "MSTRG.3955"; exon_number "1";
1	StringTie	exon	194925442	194925565	.	+	.	transcript_id "MSTRG.3955.2"; gene_id "MSTRG.3955"; exon_number "2";
1	StringTie	transcript	194925162	194925690	.	+	.	transcript_id "MSTRG.3955.1"; gene_id "MSTRG.3955"; gene_name "NEU3"; xloc "XLOC_001839"; cmp_ref "ENSGALT00000045322"; class_code "x"; tss_id "TSS3292";
1	StringTie	exon	194925162	194925360	.	+	.	transcript_id "MSTRG.3955.1"; gene_id "MSTRG.3955"; exon_number "1";
1	StringTie	exon	194925442	194925690	.	+	.	transcript_id "MSTRG.3955.1"; gene_id "MSTRG.3955"; exon_number "2";
1	StringTie	transcript	195058459	195059705	.	+	.	transcript_id "MSTRG.3959.1"; gene_id "MSTRG.3959"; xloc "XLOC_001842"; class_code "u"; tss_id "TSS3300";
1	StringTie	exon	195058459	195058481	.	+	.	transcript_id "MSTRG.3959.1"; gene_id "MSTRG.3959"; exon_number "1";
1	StringTie	exon	195059496	195059705	.	+	.	transcript_id "MSTRG.3959.1"; gene_id "MSTRG.3959"; exon_number "2";
1	StringTie	transcript	2007	9283	.	-	.	transcript_id "MSTRG.2.2"; gene_id "MSTRG.2"; gene_name "ENSGALG00000009771"; xloc "XLOC_001847"; cmp_ref "ENSGALT00000015891"; class_code "x"; tss_id "TSS3308";
1	StringTie	exon	2007	2108	.	-	.	transcript_id "MSTRG.2.2"; gene_id "MSTRG.2"; exon_number "1";
1	StringTie	exon	9160	9283	.	-	.	transcript_id "MSTRG.2.2"; gene_id "MSTRG.2"; exon_number "2";
1	StringTie	transcript	2007	9283	.	-	.	transcript_id "MSTRG.2.1"; gene_id "MSTRG.2"; gene_name "ENSGALG00000009771"; xloc "XLOC_001847"; cmp_ref "ENSGALT00000015891"; class_code "x"; tss_id "TSS3308";
1	StringTie	exon	2007	2099	.	-	.	transcript_id "MSTRG.2.1"; gene_id "MSTRG.2"; exon_number "1";
1	StringTie	exon	9151	9283	.	-	.	transcript_id "MSTRG.2.1"; gene_id "MSTRG.2"; exon_number "2";
1	StringTie	transcript	4027	12669	.	-	.	transcript_id "MSTRG.4.2"; gene_id "MSTRG.4"; gene_name "ENSGALG00000009771"; xloc "XLOC_001848"; cmp_ref "ENSGALT00000015891"; class_code "x"; tss_id "TSS3309";
1	StringTie	exon	4027	4457	.	-	.	transcript_id "MSTRG.4.2"; gene_id "MSTRG.4"; exon_number "1";
1	StringTie	exon	12539	12669	.	-	.	transcript_id "MSTRG.4.2"; gene_id "MSTRG.4"; exon_number "2";
1	StringTie	transcript	15875	19502	.	-	.	transcript_id "MSTRG.5.1"; gene_id "MSTRG.5"; gene_name "ENSGALG00000009771"; xloc "XLOC_001849"; cmp_ref "ENSGALT00000015891"; class_code "x"; tss_id "TSS3310";
1	StringTie	exon	15875	15998	.	-	.	transcript_id "MSTRG.5.1"; gene_id "MSTRG.5"; exon_number "1";
1	StringTie	exon	18306	19502	.	-	.	transcript_id "MSTRG.5.1"; gene_id "MSTRG.5"; exon_number "2";
1	StringTie	transcript	16053	19495	.	-	.	transcript_id "MSTRG.5.3"; gene_id "MSTRG.5"; gene_name "ENSGALG00000009771"; xloc "XLOC_001849"; cmp_ref "ENSGALT00000015891"; class_code "x"; tss_id "TSS3310";
1	StringTie	exon	16053	16295	.	-	.	transcript_id "MSTRG.5.3"; gene_id "MSTRG.5"; exon_number "1";
1	StringTie	exon	18603	19495	.	-	.	transcript_id "MSTRG.5.3"; gene_id "MSTRG.5"; exon_number "2";
1	StringTie	transcript	16053	19511	.	-	.	transcript_id "MSTRG.5.2"; gene_id "MSTRG.5"; gene_name "ENSGALG00000009771"; xloc "XLOC_001849"; cmp_ref "ENSGALT00000015891"; class_code "x"; tss_id "TSS3310";
1	StringTie	exon	16053	16176	.	-	.	transcript_id "MSTRG.5.2"; gene_id "MSTRG.5"; exon_number "1";
1	StringTie	exon	18484	19511	.	-	.	transcript_id "MSTRG.5.2"; gene_id "MSTRG.5"; exon_number "2";
1	StringTie	transcript	618326	619577	.	-	.	transcript_id "MSTRG.27.1"; gene_id "MSTRG.27"; xloc "XLOC_001864"; class_code "u"; tss_id "TSS3342";
1	StringTie	exon	618326	618907	.	-	.	transcript_id "MSTRG.27.1"; gene_id "MSTRG.27"; exon_number "1";
1	StringTie	exon	619549	619577	.	-	.	transcript_id "MSTRG.27.1"; gene_id "MSTRG.27"; exon_number "2";
1	StringTie	transcript	1218649	1220555	.	-	.	transcript_id "MSTRG.80.1"; gene_id "MSTRG.80"; gene_name "ENSGALG00000008449"; xloc "XLOC_001889"; cmp_ref "ENSGALT00000013765"; class_code "i"; tss_id "TSS3387";
1	StringTie	exon	1218649	1218736	.	-	.	transcript_id "MSTRG.80.1"; gene_id "MSTRG.80"; exon_number "1";
1	StringTie	exon	1219007	1219135	.	-	.	transcript_id "MSTRG.80.1"; gene_id "MSTRG.80"; exon_number "2";
1	StringTie	exon	1220461	1220555	.	-	.	transcript_id "MSTRG.80.1"; gene_id "MSTRG.80"; exon_number "3";
1	StringTie	transcript	1312775	1337597	.	-	.	transcript_id "MSTRG.109.8"; gene_id "MSTRG.109"; xloc "XLOC_001890"; class_code "u"; tss_id "TSS3393";
1	StringTie	exon	1312775	1313537	.	-	.	transcript_id "MSTRG.109.8"; gene_id "MSTRG.109"; exon_number "1";
1	StringTie	exon	1314506	1316513	.	-	.	transcript_id "MSTRG.109.8"; gene_id "MSTRG.109"; exon_number "2";
1	StringTie	exon	1320364	1320498	.	-	.	transcript_id "MSTRG.109.8"; gene_id "MSTRG.109"; exon_number "3";
1	StringTie	exon	1325622	1325710	.	-	.	transcript_id "MSTRG.109.8"; gene_id "MSTRG.109"; exon_number "4";
1	StringTie	exon	1328472	1328629	.	-	.	transcript_id "MSTRG.109.8"; gene_id "MSTRG.109"; exon_number "5";
1	StringTie	exon	1332197	1332310	.	-	.	transcript_id "MSTRG.109.8"; gene_id "MSTRG.109"; exon_number "6";
1	StringTie	exon	1333238	1333439	.	-	.	transcript_id "MSTRG.109.8"; gene_id "MSTRG.109"; exon_number "7";
1	StringTie	exon	1337387	1337597	.	-	.	transcript_id "MSTRG.109.8"; gene_id "MSTRG.109"; exon_number "8";
1	StringTie	transcript	1312783	1322882	.	-	.	transcript_id "MSTRG.109.11"; gene_id "MSTRG.109"; xloc "XLOC_001890"; class_code "u"; tss_id "TSS3394";
1	StringTie	exon	1312783	1313537	.	-	.	transcript_id "MSTRG.109.11"; gene_id "MSTRG.109"; exon_number "1";
1	StringTie	exon	1314506	1314675	.	-	.	transcript_id "MSTRG.109.11"; gene_id "MSTRG.109"; exon_number "2";
1	StringTie	exon	1320364	1320498	.	-	.	transcript_id "MSTRG.109.11"; gene_id "MSTRG.109"; exon_number "3";
1	StringTie	exon	1322000	1322132	.	-	.	transcript_id "MSTRG.109.11"; gene_id "MSTRG.109"; exon_number "4";
1	StringTie	exon	1322589	1322882	.	-	.	transcript_id "MSTRG.109.11"; gene_id "MSTRG.109"; exon_number "5";
1	StringTie	transcript	1312982	1352404	.	-	.	transcript_id "MSTRG.109.16"; gene_id "MSTRG.109"; xloc "XLOC_001890"; class_code "u"; tss_id "TSS3396";
1	StringTie	exon	1312982	1313537	.	-	.	transcript_id "MSTRG.109.16"; gene_id "MSTRG.109"; exon_number "1";
1	StringTie	exon	1314506	1314675	.	-	.	transcript_id "MSTRG.109.16"; gene_id "MSTRG.109"; exon_number "2";
1	StringTie	exon	1320364	1320498	.	-	.	transcript_id "MSTRG.109.16"; gene_id "MSTRG.109"; exon_number "3";
1	StringTie	exon	1325622	1325710	.	-	.	transcript_id "MSTRG.109.16"; gene_id "MSTRG.109"; exon_number "4";
1	StringTie	exon	1328472	1328629	.	-	.	transcript_id "MSTRG.109.16"; gene_id "MSTRG.109"; exon_number "5";
1	StringTie	exon	1332197	1332310	.	-	.	transcript_id "MSTRG.109.16"; gene_id "MSTRG.109"; exon_number "6";
1	StringTie	exon	1333238	1333439	.	-	.	transcript_id "MSTRG.109.16"; gene_id "MSTRG.109"; exon_number "7";
1	StringTie	exon	1337387	1337500	.	-	.	transcript_id "MSTRG.109.16"; gene_id "MSTRG.109"; exon_number "8";
1	StringTie	exon	1338543	1338639	.	-	.	transcript_id "MSTRG.109.16"; gene_id "MSTRG.109"; exon_number "9";
1	StringTie	exon	1338862	1338920	.	-	.	transcript_id "MSTRG.109.16"; gene_id "MSTRG.109"; exon_number "10";
1	StringTie	exon	1341630	1341749	.	-	.	transcript_id "MSTRG.109.16"; gene_id "MSTRG.109"; exon_number "11";
1	StringTie	exon	1347295	1347381	.	-	.	transcript_id "MSTRG.109.16"; gene_id "MSTRG.109"; exon_number "12";
1	StringTie	exon	1348864	1348944	.	-	.	transcript_id "MSTRG.109.16"; gene_id "MSTRG.109"; exon_number "13";
1	StringTie	exon	1351900	1352404	.	-	.	transcript_id "MSTRG.109.16"; gene_id "MSTRG.109"; exon_number "14";
1	StringTie	transcript	1313029	1352449	.	-	.	transcript_id "MSTRG.109.19"; gene_id "MSTRG.109"; xloc "XLOC_001890"; class_code "u"; tss_id "TSS3396";
1	StringTie	exon	1313029	1313537	.	-	.	transcript_id "MSTRG.109.19"; gene_id "MSTRG.109"; exon_number "1";
1	StringTie	exon	1314506	1314675	.	-	.	transcript_id "MSTRG.109.19"; gene_id "MSTRG.109"; exon_number "2";
1	StringTie	exon	1320364	1320498	.	-	.	transcript_id "MSTRG.109.19"; gene_id "MSTRG.109"; exon_number "3";
1	StringTie	exon	1325622	1325710	.	-	.	transcript_id "MSTRG.109.19"; gene_id "MSTRG.109"; exon_number "4";
1	StringTie	exon	1328472	1328629	.	-	.	transcript_id "MSTRG.109.19"; gene_id "MSTRG.109"; exon_number "5";
1	StringTie	exon	1332197	1332310	.	-	.	transcript_id "MSTRG.109.19"; gene_id "MSTRG.109"; exon_number "6";
1	StringTie	exon	1333238	1333439	.	-	.	transcript_id "MSTRG.109.19"; gene_id "MSTRG.109"; exon_number "7";
1	StringTie	exon	1337387	1337500	.	-	.	transcript_id "MSTRG.109.19"; gene_id "MSTRG.109"; exon_number "8";
1	StringTie	exon	1338543	1341749	.	-	.	transcript_id "MSTRG.109.19"; gene_id "MSTRG.109"; exon_number "9";
1	StringTie	exon	1345525	1345635	.	-	.	transcript_id "MSTRG.109.19"; gene_id "MSTRG.109"; exon_number "10";
1	StringTie	exon	1347295	1347381	.	-	.	transcript_id "MSTRG.109.19"; gene_id "MSTRG.109"; exon_number "11";
1	StringTie	exon	1348864	1348944	.	-	.	transcript_id "MSTRG.109.19"; gene_id "MSTRG.109"; exon_number "12";
1	StringTie	exon	1351900	1352449	.	-	.	transcript_id "MSTRG.109.19"; gene_id "MSTRG.109"; exon_number "13";
1	StringTie	transcript	1317840	1352447	.	-	.	transcript_id "MSTRG.109.20"; gene_id "MSTRG.109"; xloc "XLOC_001890"; class_code "u"; tss_id "TSS3396";
1	StringTie	exon	1317840	1319695	.	-	.	transcript_id "MSTRG.109.20"; gene_id "MSTRG.109"; exon_number "1";
1	StringTie	exon	1320364	1320498	.	-	.	transcript_id "MSTRG.109.20"; gene_id "MSTRG.109"; exon_number "2";
1	StringTie	exon	1325622	1325710	.	-	.	transcript_id "MSTRG.109.20"; gene_id "MSTRG.109"; exon_number "3";
1	StringTie	exon	1328472	1328629	.	-	.	transcript_id "MSTRG.109.20"; gene_id "MSTRG.109"; exon_number "4";
1	StringTie	exon	1332197	1332310	.	-	.	transcript_id "MSTRG.109.20"; gene_id "MSTRG.109"; exon_number "5";
1	StringTie	exon	1333238	1333439	.	-	.	transcript_id "MSTRG.109.20"; gene_id "MSTRG.109"; exon_number "6";
1	StringTie	exon	1337387	1337500	.	-	.	transcript_id "MSTRG.109.20"; gene_id "MSTRG.109"; exon_number "7";
1	StringTie	exon	1338543	1341749	.	-	.	transcript_id "MSTRG.109.20"; gene_id "MSTRG.109"; exon_number "8";
1	StringTie	exon	1345525	1345631	.	-	.	transcript_id "MSTRG.109.20"; gene_id "MSTRG.109"; exon_number "9";
1	StringTie	exon	1347295	1347381	.	-	.	transcript_id "MSTRG.109.20"; gene_id "MSTRG.109"; exon_number "10";
1	StringTie	exon	1348864	1348944	.	-	.	transcript_id "MSTRG.109.20"; gene_id "MSTRG.109"; exon_number "11";
1	StringTie	exon	1351900	1352447	.	-	.	transcript_id "MSTRG.109.20"; gene_id "MSTRG.109"; exon_number "12";
1	StringTie	transcript	4016092	4017596	.	-	.	transcript_id "MSTRG.130.1"; gene_id "MSTRG.130"; gene_name "ENSGALG00000026622"; xloc "XLOC_001904"; cmp_ref "ENSGALT00000045452"; class_code "x"; tss_id "TSS3420";
1	StringTie	exon	4016092	4016523	.	-	.	transcript_id "MSTRG.130.1"; gene_id "MSTRG.130"; exon_number "1";
1	StringTie	exon	4017532	4017596	.	-	.	transcript_id "MSTRG.130.1"; gene_id "MSTRG.130"; exon_number "2";
1	StringTie	transcript	10791833	10799877	.	-	.	transcript_id "MSTRG.195.1"; gene_id "MSTRG.195"; xloc "XLOC_001932"; class_code "u"; tss_id "TSS3467";
1	StringTie	exon	10791833	10792263	.	-	.	transcript_id "MSTRG.195.1"; gene_id "MSTRG.195"; exon_number "1";
1	StringTie	exon	10793398	10793480	.	-	.	transcript_id "MSTRG.195.1"; gene_id "MSTRG.195"; exon_number "2";
1	StringTie	exon	10799839	10799877	.	-	.	transcript_id "MSTRG.195.1"; gene_id "MSTRG.195"; exon_number "3";
1	StringTie	transcript	11133673	11136157	.	-	.	transcript_id "MSTRG.202.1"; gene_id "MSTRG.202"; xloc "XLOC_001934"; class_code "u"; tss_id "TSS3473";
1	StringTie	exon	11133673	11133906	.	-	.	transcript_id "MSTRG.202.1"; gene_id "MSTRG.202"; exon_number "1";
1	StringTie	exon	11134749	11134852	.	-	.	transcript_id "MSTRG.202.1"; gene_id "MSTRG.202"; exon_number "2";
1	StringTie	exon	11135339	11135414	.	-	.	transcript_id "MSTRG.202.1"; gene_id "MSTRG.202"; exon_number "3";
1	StringTie	exon	11136070	11136157	.	-	.	transcript_id "MSTRG.202.1"; gene_id "MSTRG.202"; exon_number "4";
1	StringTie	transcript	12375060	12377996	.	-	.	transcript_id "MSTRG.220.1"; gene_id "MSTRG.220"; gene_name "NONGGAT000080.2"; xloc "XLOC_001942"; cmp_ref "NONGGAT000080.2"; class_code "x"; tss_id "TSS3484";
1	StringTie	exon	12375060	12375594	.	-	.	transcript_id "MSTRG.220.1"; gene_id "MSTRG.220"; exon_number "1";
1	StringTie	exon	12377779	12377996	.	-	.	transcript_id "MSTRG.220.1"; gene_id "MSTRG.220"; exon_number "2";
1	StringTie	transcript	12375366	12377858	.	-	.	transcript_id "MSTRG.220.2"; gene_id "MSTRG.220"; gene_name "NONGGAT000080.2"; xloc "XLOC_001942"; cmp_ref "NONGGAT000080.2"; class_code "x"; tss_id "TSS3485";
1	StringTie	exon	12375366	12375594	.	-	.	transcript_id "MSTRG.220.2"; gene_id "MSTRG.220"; exon_number "1";
1	StringTie	exon	12376823	12376876	.	-	.	transcript_id "MSTRG.220.2"; gene_id "MSTRG.220"; exon_number "2";
1	StringTie	exon	12377779	12377858	.	-	.	transcript_id "MSTRG.220.2"; gene_id "MSTRG.220"; exon_number "3";
1	StringTie	transcript	15078912	15080129	.	-	.	transcript_id "MSTRG.291.1"; gene_id "MSTRG.291"; xloc "XLOC_001974"; class_code "u"; tss_id "TSS3541";
[truncated: 9,375 more rows]
