# Supplementary material for: Transcriptome sequencing reveals key potential long non-coding RNAs related to duration of fertility trait in the uterovaginal junction of egg-laying hens
Source: Sci Rep. 2018 Sep 4;8:13185. doi: 10.1038/s41598-018-31301-z (PMC6123486; doi:10.1038/s41598-018-31301-z)
Supplement: Supplementary file 3 — Supplementary Dataset 3 [file 41598_2018_31301_MOESM3_ESM.xlsx]

## Sheet: Sheet 1
Transcriptome sequencing reveals key potential long non-coding RNAs related to duration of fertility trait in the uterovaginal junction of egg-laying hens Adeyinka Abiola Adetula, Lantao Gu, Chinedu Charles Nwafor, Xiaoyong Du, Shuhong Zhao and Shijun Li
Supplementary Table S3 LncRNAs types in the uterovaginal junction of long- and short-DF hens
lncRNA_id	LncRNA type
NONGGAT014224.1	intronic_sense
NONGGAT001916.2	intergenic
NONGGAT005755.2	bidirectional
NONGGAT002106.2	intergenic
NONGGAT008742.2	exonic_antisense
NONGGAT006869.2	intergenic
NONGGAT004373.2	intergenic
NONGGAT016012.1	exonic_sense
NONGGAT001876.2	intergenic
NONGGAT016418.1	exonic_sense
NONGGAT015177.1	intronic_antisense
NONGGAT000482.2	intergenic
NONGGAT001529.2	bidirectional
NONGGAT009414.2	exonic_antisense
NONGGAT003657.2	intergenic
NONGGAT004503.2	intergenic
NONGGAT009097.2	exonic_antisense
NONGGAT001172.2	intronic_antisense
NONGGAT005242.2	exonic_sense
NONGGAT014255.1	exonic_sense
NONGGAT002169.2	exonic_antisense
NONGGAT009381.2	exonic_antisense
NONGGAT006053.2	intronic_antisense
NONGGAT007043.2	exonic_antisense
NONGGAT016185.1	intergenic
NONGGAT008154.2	intergenic
NONGGAT000716.2	intergenic
NONGGAT007759.2	intergenic
NONGGAT003078.2	intronic_sense
NONGGAT011755.2	exonic_antisense
NONGGAT000811.2	intergenic
NONGGAT001279.2	intergenic
NONGGAT010912.2	intergenic
NONGGAT005582.2	bidirectional
NONGGAT007337.2	intergenic
NONGGAT000956.2	intergenic
NONGGAT013854.1	intronic_antisense
NONGGAT001676.2	exonic_sense
NONGGAT010481.2	exonic_sense
NONGGAT008361.2	intergenic
NONGGAT002930.2	exonic_antisense
NONGGAT005170.2	bidirectional
NONGGAT013102.1	exonic_antisense
NONGGAT016736.1	exonic_sense
NONGGAT001773.2	intergenic
NONGGAT012885.1	intergenic
NONGGAT016034.1	exonic_antisense
NONGGAT008069.2	exonic_antisense
NONGGAT012172.1	exonic_sense
NONGGAT000675.2	intergenic
NONGGAT016486.1	intronic_antisense
NONGGAT013961.1	intronic_sense
NONGGAT003268.2	intronic_sense
NONGGAT014656.1	exonic_sense
NONGGAT006073.2	exonic_sense
NONGGAT013920.1	intronic_antisense
NONGGAT014273.1	intronic_sense
NONGGAT016506.1	intergenic
NONGGAT003128.2	exonic_sense
NONGGAT008929.2	intergenic
NONGGAT002456.2	bidirectional
NONGGAT003459.2	bidirectional
NONGGAT013344.1	intronic_sense
NONGGAT000896.2	intergenic
NONGGAT006820.2	exonic_sense
NONGGAT007372.2	intronic_antisense
NONGGAT013839.1	intergenic
NONGGAT005699.2	intergenic
NONGGAT003331.2	exonic_sense
NONGGAT009191.2	intergenic
NONGGAT003595.2	intergenic
NONGGAT014349.1	exonic_sense
NONGGAT006476.2	intergenic
NONGGAT006685.2	intergenic
NONGGAT016673.1	exonic_sense
NONGGAT011993.2	intergenic
NONGGAT013785.1	intronic_antisense
NONGGAT014078.1	exonic_antisense
NONGGAT007715.2	bidirectional
NONGGAT006271.2	exonic_sense
NONGGAT009893.2	exonic_sense
NONGGAT008116.2	bidirectional
NONGGAT013201.1	bidirectional
NONGGAT003266.2	intronic_antisense
NONGGAT009341.2	bidirectional
NONGGAT009034.2	bidirectional
NONGGAT002825.2	intergenic
NONGGAT014035.1	intronic_sense
NONGGAT007402.2	intergenic
NONGGAT001062.2	exonic_antisense
NONGGAT007761.2	intronic_antisense
NONGGAT014129.1	intronic_sense
NONGGAT003170.2	exonic_sense
NONGGAT000666.2	intergenic
NONGGAT016586.1	intronic_sense
NONGGAT013517.1	exonic_antisense
NONGGAT009229.2	intergenic
NONGGAT009429.2	bidirectional
NONGGAT010857.2	exonic_antisense
NONGGAT008786.2	exonic_antisense
NONGGAT005047.2	exonic_antisense
NONGGAT004424.2	exonic_antisense
NONGGAT015572.1	exonic_sense
NONGGAT016231.1	intronic_antisense
NONGGAT008046.2	intergenic
NONGGAT002532.2	exonic_sense
NONGGAT008570.2	intergenic
NONGGAT005257.2	intergenic
NONGGAT012576.1	exonic_sense
NONGGAT003577.2	exonic_antisense
NONGGAT011688.2	exonic_antisense
NONGGAT005283.2	intergenic
NONGGAT015435.1	intronic_sense
NONGGAT005360.2	intergenic
NONGGAT005761.2	intergenic
NONGGAT005230.2	intergenic
NONGGAT002572.2	intergenic
NONGGAT001914.2	intronic_sense
NONGGAT009217.2	intergenic
NONGGAT011979.2	intergenic
NONGGAT000919.2	intergenic
NONGGAT005410.2	exonic_antisense
NONGGAT000754.2	intergenic
NONGGAT002655.2	bidirectional
NONGGAT004541.2	exonic_antisense
NONGGAT006897.2	exonic_sense
NONGGAT013776.1	intronic_antisense
NONGGAT015573.1	exonic_antisense
NONGGAT016332.1	exonic_sense
NONGGAT007371.2	intronic_antisense
NONGGAT004483.2	intergenic
NONGGAT007680.2	intergenic
NONGGAT002170.2	intergenic
NONGGAT012191.1	intergenic
NONGGAT010581.2	exonic_sense
NONGGAT005820.2	intergenic
NONGGAT012791.1	intergenic
NONGGAT016079.1	exonic_antisense
NONGGAT013432.1	exonic_sense
NONGGAT005979.2	exonic_antisense
NONGGAT014557.1	intronic_antisense
NONGGAT016170.1	intergenic
NONGGAT006276.2	intergenic
NONGGAT007839.2	intergenic
NONGGAT009238.2	bidirectional
NONGGAT012181.1	intergenic
NONGGAT014795.1	exonic_sense
NONGGAT008700.2	bidirectional
NONGGAT007273.2	intergenic
NONGGAT000087.2	intergenic
ENSGALT00000042608	intergenic
NONGGAT005987.2	intronic_antisense
NONGGAT002065.2	intergenic
NONGGAT007927.2	intergenic
NONGGAT005026.2	exonic_antisense
NONGGAT002964.2	intergenic
NONGGAT015937.1	exonic_sense
NONGGAT006967.2	intergenic
NONGGAT007502.2	exonic_antisense
NONGGAT004782.2	intergenic
NONGGAT014435.1	intergenic
NONGGAT008280.2	exonic_sense
NONGGAT007300.2	exonic_antisense
NONGGAT003180.2	exonic_antisense
NONGGAT001644.2	intergenic
NONGGAT008542.2	intergenic
NONGGAT014006.1	exonic_antisense
NONGGAT014442.1	intronic_sense
NONGGAT003202.2	intergenic
NONGGAT003906.2	intergenic
NONGGAT003231.2	intergenic
NONGGAT003431.2	exonic_antisense
NONGGAT002396.2	exonic_antisense
NONGGAT007548.2	intergenic
NONGGAT002819.2	bidirectional
NONGGAT012908.1	exonic_sense
NONGGAT016280.1	exonic_antisense
NONGGAT008473.2	exonic_sense
NONGGAT002501.2	intergenic
NONGGAT000290.2	exonic_sense
NONGGAT000494.2	bidirectional
NONGGAT001423.2	intergenic
NONGGAT001922.2	exonic_sense
NONGGAT009641.2	exonic_sense
NONGGAT007114.2	intronic_antisense
NONGGAT004972.2	intergenic
NONGGAT004498.2	intergenic
NONGGAT014758.1	intronic_sense
NONGGAT002182.2	bidirectional
NONGGAT002570.2	intergenic
NONGGAT010383.2	bidirectional
NONGGAT002218.2	exonic_antisense
NONGGAT012098.2	exonic_antisense
NONGGAT006850.2	exonic_antisense
NONGGAT001655.2	exonic_antisense
NONGGAT007842.2	intergenic
NONGGAT006737.2	exonic_sense
NONGGAT004158.2	intergenic
NONGGAT011923.2	exonic_antisense
NONGGAT004211.2	intergenic
NONGGAT014615.1	intergenic
NONGGAT013597.1	intronic_sense
NONGGAT015862.1	exonic_antisense
NONGGAT000444.2	intronic_antisense
NONGGAT003788.2	intergenic
NONGGAT016177.1	exonic_sense
NONGGAT016135.1	exonic_sense
NONGGAT013856.1	exonic_sense
NONGGAT005332.2	exonic_sense
NONGGAT000762.2	intergenic
NONGGAT004863.2	intergenic
NONGGAT006147.2	intergenic
NONGGAT014242.1	exonic_antisense
NONGGAT003291.2	exonic_antisense
NONGGAT006219.2	intergenic
NONGGAT001837.2	bidirectional
NONGGAT012865.1	intronic_antisense
NONGGAT004338.2	intronic_sense
NONGGAT009115.2	intronic_sense
NONGGAT007335.2	intergenic
NONGGAT010582.2	exonic_sense
NONGGAT000663.2	intergenic
NONGGAT010498.2	exonic_sense
NONGGAT012095.2	exonic_antisense
NONGGAT007102.2	intergenic
NONGGAT014179.1	intronic_sense
NONGGAT005650.2	exonic_antisense
NONGGAT004292.2	intergenic
NONGGAT009168.2	intergenic
NONGGAT002177.2	exonic_antisense
NONGGAT000909.2	intergenic
NONGGAT002264.2	exonic_antisense
NONGGAT003614.2	intergenic
NONGGAT002743.2	intergenic
NONGGAT009665.2	intergenic
NONGGAT009207.2	intergenic
NONGGAT016046.1	exonic_antisense
NONGGAT016003.1	exonic_antisense
NONGGAT005678.2	intergenic
NONGGAT002391.2	exonic_sense
NONGGAT009273.2	bidirectional
NONGGAT005494.2	intronic_sense
NONGGAT011716.2	exonic_antisense
NONGGAT005718.2	intergenic
NONGGAT005049.2	exonic_sense
NONGGAT003157.2	bidirectional
NONGGAT007541.2	exonic_antisense
NONGGAT014012.1	intronic_antisense
NONGGAT006413.2	intergenic
NONGGAT008163.2	intergenic
NONGGAT016048.1	exonic_antisense
NONGGAT016146.1	exonic_antisense
NONGGAT007417.2	exonic_antisense
NONGGAT000005.2	exonic_antisense
NONGGAT014418.1	exonic_sense
NONGGAT004831.2	exonic_antisense
NONGGAT006979.2	intronic_antisense
NONGGAT015653.1	intronic_antisense
NONGGAT000034.2	exonic_sense
NONGGAT009683.2	exonic_sense
NONGGAT011250.2	exonic_sense
NONGGAT012645.1	exonic_antisense
NONGGAT016699.1	intronic_sense
NONGGAT002072.2	intergenic
NONGGAT013633.1	intergenic
NONGGAT013497.1	intergenic
NONGGAT000412.2	intergenic
NONGGAT004895.2	intergenic
NONGGAT014962.1	exonic_antisense
NONGGAT009182.2	intergenic
NONGGAT008188.2	exonic_sense
NONGGAT000720.2	intergenic
NONGGAT004520.2	intergenic
NONGGAT007580.2	bidirectional
NONGGAT000175.2	exonic_antisense
NONGGAT004741.2	exonic_sense
NONGGAT007819.2	intronic_antisense
NONGGAT012355.1	intergenic
NONGGAT006233.2	bidirectional
NONGGAT006202.2	intronic_antisense
NONGGAT005560.2	exonic_antisense
NONGGAT013278.1	intronic_sense
NONGGAT013247.1	exonic_antisense
NONGGAT013212.1	intronic_antisense
NONGGAT004258.2	exonic_antisense
NONGGAT002674.2	exonic_antisense
NONGGAT002603.2	intergenic
NONGGAT012129.1	intronic_antisense
NONGGAT015190.1	intronic_antisense
NONGGAT000202.2	intergenic
NONGGAT000187.2	intergenic
NONGGAT014713.1	exonic_sense
NONGGAT013894.1	exonic_antisense
NONGGAT003473.2	bidirectional
NONGGAT006051.2	intronic_antisense
NONGGAT002098.2	exonic_sense
NONGGAT000380.2	exonic_antisense
NONGGAT012171.1	intronic_antisense
NONGGAT009250.2	exonic_antisense
NONGGAT004939.2	exonic_sense
NONGGAT016456.1	exonic_sense
NONGGAT005948.2	intergenic
NONGGAT010895.2	intergenic
NONGGAT008358.2	intronic_sense
NONGGAT002753.2	intergenic
NONGGAT014009.1	intergenic
NONGGAT011804.2	intergenic
ENSGALT00000042470	intergenic
NONGGAT003996.2	intergenic
NONGGAT015087.1	exonic_sense
NONGGAT009017.2	intergenic
NONGGAT000354.2	intergenic
NONGGAT010876.2	exonic_sense
NONGGAT002062.2	intergenic
NONGGAT015097.1	exonic_sense
NONGGAT009264.2	intergenic
NONGGAT014733.1	exonic_sense
NONGGAT003050.2	intergenic
NONGGAT005596.2	exonic_antisense
NONGGAT011869.2	intergenic
NONGGAT013456.1	intronic_antisense
NONGGAT004494.2	exonic_sense
NONGGAT016509.1	exonic_sense
NONGGAT014443.1	exonic_sense
NONGGAT007150.2	exonic_sense
NONGGAT015613.1	exonic_sense
NONGGAT005897.2	intergenic
NONGGAT004753.2	exonic_antisense
NONGGAT007815.2	exonic_sense
NONGGAT006524.2	intergenic
NONGGAT001707.2	exonic_antisense
NONGGAT015576.1	exonic_sense
NONGGAT011638.2	intergenic
NONGGAT003915.2	intergenic
NONGGAT003053.2	intergenic
NONGGAT016383.1	exonic_sense
NONGGAT013798.1	intronic_antisense
NONGGAT002818.2	bidirectional
NONGGAT006046.2	bidirectional
NONGGAT004270.2	exonic_sense
NONGGAT003490.2	exonic_sense
NONGGAT003579.2	bidirectional
NONGGAT006888.2	intronic_sense
NONGGAT015061.1	intronic_antisense
NONGGAT013665.1	intergenic
NONGGAT001073.2	exonic_sense
NONGGAT009195.2	bidirectional
NONGGAT008474.2	intronic_antisense
NONGGAT006460.2	intergenic
NONGGAT002413.2	exonic_antisense
NONGGAT007377.2	exonic_antisense
NONGGAT006591.2	exonic_sense
NONGGAT015464.1	exonic_sense
NONGGAT010671.2	exonic_sense
NONGGAT009187.2	intergenic
NONGGAT003035.2	exonic_antisense
NONGGAT004442.2	bidirectional
NONGGAT004781.2	intergenic
NONGGAT013682.1	exonic_sense
NONGGAT005770.2	exonic_antisense
NONGGAT005195.2	exonic_antisense
NONGGAT015938.1	exonic_antisense
NONGGAT011999.2	intergenic
NONGGAT008857.2	intergenic
NONGGAT014484.1	exonic_sense
NONGGAT003271.2	intergenic
NONGGAT008391.2	intergenic
NONGGAT001579.2	exonic_sense
NONGGAT008099.2	exonic_antisense
NONGGAT014351.1	exonic_antisense
NONGGAT002190.2	bidirectional
NONGGAT003219.2	intergenic
NONGGAT000922.2	bidirectional
NONGGAT003610.2	intergenic
NONGGAT013852.1	bidirectional
NONGGAT008978.2	exonic_antisense
NONGGAT006915.2	exonic_antisense
NONGGAT014300.1	intronic_sense
NONGGAT013847.1	intronic_antisense
NONGGAT009684.2	intergenic
NONGGAT014923.1	intronic_antisense
NONGGAT014536.1	intergenic
NONGGAT004797.2	intergenic
NONGGAT000503.2	intergenic
NONGGAT000364.2	intergenic
NONGGAT006638.2	intronic_antisense
NONGGAT005130.2	exonic_sense
NONGGAT005848.2	intergenic
NONGGAT013670.1	exonic_antisense
NONGGAT005893.2	exonic_antisense
NONGGAT001575.2	exonic_antisense
NONGGAT009067.2	bidirectional
NONGGAT012033.2	intergenic
NONGGAT002955.2	exonic_sense
NONGGAT014026.1	exonic_sense
NONGGAT002298.2	intergenic
NONGGAT009076.2	exonic_antisense
NONGGAT006045.2	exonic_antisense
NONGGAT009295.2	bidirectional
NONGGAT006154.2	exonic_sense
NONGGAT004067.2	exonic_sense
NONGGAT003250.2	intergenic
NONGGAT003453.2	exonic_antisense
NONGGAT008657.2	intergenic
NONGGAT011522.2	intergenic
NONGGAT005456.2	bidirectional
NONGGAT000387.2	intronic_antisense
NONGGAT006963.2	bidirectional
NONGGAT006339.2	intergenic
NONGGAT000983.2	intergenic
NONGGAT015349.1	intergenic
NONGGAT016323.1	exonic_sense
NONGGAT013649.1	exonic_sense
NONGGAT014180.1	intergenic
NONGGAT001175.2	bidirectional
NONGGAT007639.2	exonic_sense
NONGGAT007604.2	exonic_antisense
NONGGAT004331.2	bidirectional
NONGGAT005459.2	exonic_antisense
NONGGAT007074.2	intergenic
NONGGAT007717.2	intergenic
NONGGAT000914.2	exonic_antisense
NONGGAT005613.2	intergenic
NONGGAT008442.2	intergenic
NONGGAT002699.2	intronic_sense
NONGGAT004471.2	intergenic
NONGGAT006542.2	exonic_antisense
NONGGAT008187.2	exonic_antisense
NONGGAT000589.2	intergenic
NONGGAT010873.2	exonic_sense
NONGGAT005419.2	exonic_antisense
NONGGAT009057.2	intergenic
NONGGAT005112.2	exonic_antisense
NONGGAT008230.2	intergenic
NONGGAT012431.1	intergenic
NONGGAT014021.1	exonic_antisense
NONGGAT006741.2	intergenic
NONGGAT012121.2	intergenic
NONGGAT007523.2	intergenic
NONGGAT000237.2	intergenic
NONGGAT007305.2	intergenic
NONGGAT016654.1	intronic_antisense
NONGGAT006826.2	intergenic
NONGGAT007802.2	exonic_sense
NONGGAT006318.2	intergenic
NONGGAT016203.1	intronic_sense
NONGGAT010319.2	exonic_sense
NONGGAT016743.1	intronic_sense
NONGGAT016479.1	exonic_antisense
NONGGAT002882.2	exonic_antisense
NONGGAT016087.1	intergenic
NONGGAT016577.1	exonic_sense
NONGGAT013502.1	exonic_sense
NONGGAT003039.2	intronic_sense
NONGGAT003979.2	intronic_antisense
NONGGAT004033.2	exonic_sense
NONGGAT008769.2	intergenic
NONGGAT001583.2	intergenic
NONGGAT000019.2	intergenic
NONGGAT009443.2	bidirectional
NONGGAT007795.2	intergenic
NONGGAT014121.1	exonic_sense
NONGGAT008679.2	intergenic
NONGGAT003425.2	intergenic
NONGGAT000559.2	intergenic
NONGGAT005669.2	bidirectional
NONGGAT007910.2	intergenic
NONGGAT016527.1	exonic_antisense
NONGGAT004463.2	exonic_antisense
NONGGAT011605.2	intergenic
NONGGAT002700.2	exonic_antisense
NONGGAT000899.2	intergenic
NONGGAT001330.2	exonic_sense
NONGGAT006833.2	intergenic
NONGGAT006567.2	bidirectional
NONGGAT002888.2	exonic_antisense
NONGGAT000634.2	exonic_antisense
NONGGAT000435.2	exonic_sense
NONGGAT006238.2	intergenic
NONGGAT013552.1	intergenic
NONGGAT003761.2	intronic_antisense
NONGGAT013598.1	exonic_antisense
NONGGAT005980.2	exonic_antisense
NONGGAT008221.2	intergenic
NONGGAT012880.1	exonic_sense
NONGGAT008281.2	exonic_antisense
NONGGAT008178.2	bidirectional
NONGGAT000436.2	exonic_sense
NONGGAT003985.2	intergenic
NONGGAT012234.1	intronic_antisense
NONGGAT003272.2	intergenic
NONGGAT003599.2	bidirectional
NONGGAT000493.2	bidirectional
NONGGAT008251.2	intergenic
NONGGAT002181.2	bidirectional
NONGGAT002210.2	intergenic
NONGGAT013429.1	exonic_antisense
NONGGAT009192.2	exonic_antisense
NONGGAT005774.2	intergenic
NONGGAT002615.2	intergenic
NONGGAT004428.2	intergenic
NONGGAT011884.2	intergenic
NONGGAT007164.2	intergenic
NONGGAT012844.1	exonic_antisense
NONGGAT013977.1	intronic_antisense
NONGGAT010233.2	exonic_sense
NONGGAT004555.2	intergenic
NONGGAT000636.2	bidirectional
NONGGAT004040.2	exonic_sense
NONGGAT013612.1	intronic_sense
NONGGAT001034.2	exonic_antisense
NONGGAT004415.2	intergenic
NONGGAT013640.1	intronic_sense
NONGGAT005689.2	intronic_sense
NONGGAT006364.2	intergenic
NONGGAT009402.2	intergenic
NONGGAT008903.2	intronic_antisense
NONGGAT015674.1	exonic_sense
NONGGAT000039.2	intergenic
NONGGAT012521.1	exonic_antisense
NONGGAT004064.2	exonic_sense
NONGGAT015616.1	exonic_antisense
NONGGAT000050.2	intergenic
NONGGAT003342.2	exonic_antisense
NONGGAT007672.2	exonic_antisense
NONGGAT014582.1	intergenic
NONGGAT000753.2	intergenic
NONGGAT005450.2	intergenic
NONGGAT006061.2	exonic_antisense
NONGGAT003169.2	exonic_antisense
NONGGAT001563.2	exonic_antisense
NONGGAT014015.1	intronic_antisense
NONGGAT003559.2	intergenic
NONGGAT002370.2	intergenic
NONGGAT005491.2	intronic_sense
NONGGAT002453.2	exonic_antisense
NONGGAT015062.1	intergenic
NONGGAT006435.2	intergenic
NONGGAT013051.1	intronic_sense
NONGGAT005241.2	bidirectional
NONGGAT012770.1	exonic_antisense
NONGGAT008377.2	intronic_antisense
NONGGAT000885.2	intergenic
NONGGAT001947.2	intergenic
NONGGAT002112.2	exonic_sense
NONGGAT005169.2	bidirectional
NONGGAT002352.2	bidirectional
NONGGAT014089.1	exonic_sense
NONGGAT003161.2	bidirectional
NONGGAT015347.1	intergenic
NONGGAT014368.1	exonic_antisense
NONGGAT012720.1	exonic_antisense
NONGGAT000670.2	intergenic
NONGGAT002389.2	exonic_sense
NONGGAT005247.2	exonic_antisense
NONGGAT003792.2	exonic_antisense
NONGGAT008140.2	exonic_sense
NONGGAT006002.2	intergenic
NONGGAT008211.2	exonic_antisense
NONGGAT016149.1	exonic_antisense
NONGGAT006022.2	intronic_sense
NONGGAT009237.2	intergenic
NONGGAT008819.2	intergenic
NONGGAT010050.2	exonic_antisense
NONGGAT014707.1	intronic_antisense
NONGGAT002457.2	bidirectional
NONGGAT014754.1	intergenic
NONGGAT000270.2	intergenic
NONGGAT006484.2	exonic_sense
NONGGAT005746.2	intronic_sense
NONGGAT002913.2	intergenic
NONGGAT008716.2	intergenic
NONGGAT009247.2	intergenic
NONGGAT009426.2	exonic_sense
NONGGAT008025.2	intergenic
NONGGAT000759.2	exonic_sense
NONGGAT002946.2	intergenic
NONGGAT014695.1	intergenic
NONGGAT009424.2	intergenic
NONGGAT014510.1	exonic_sense
NONGGAT001338.2	intergenic
NONGGAT002438.2	exonic_antisense
NONGGAT001645.2	intergenic
NONGGAT000487.2	intergenic
NONGGAT000921.2	exonic_antisense
NONGGAT009038.2	bidirectional
NONGGAT003067.2	intergenic
NONGGAT006804.2	bidirectional
NONGGAT007857.2	intergenic
NONGGAT014721.1	exonic_sense
NONGGAT002454.2	bidirectional
NONGGAT016342.1	intronic_sense
NONGGAT013664.1	exonic_antisense
NONGGAT007865.2	intronic_sense
NONGGAT008217.2	bidirectional
NONGGAT000369.2	bidirectional
NONGGAT014211.1	intronic_antisense
NONGGAT004758.2	intergenic
NONGGAT003892.2	intergenic
NONGGAT001054.2	intergenic
NONGGAT006255.2	exonic_antisense
NONGGAT016041.1	exonic_antisense
NONGGAT001597.2	intergenic
NONGGAT013314.1	intergenic
NONGGAT005933.2	intergenic
NONGGAT007089.2	intergenic
NONGGAT012934.1	exonic_antisense
NONGGAT015628.1	intronic_sense
NONGGAT007926.2	intergenic
NONGGAT002623.2	intergenic
NONGGAT011607.2	intergenic
NONGGAT005849.2	intergenic
NONGGAT007956.2	intergenic
NONGGAT013588.1	intronic_sense
NONGGAT003373.2	bidirectional
NONGGAT016262.1	exonic_antisense
NONGGAT000191.2	intronic_sense
NONGGAT005600.2	intergenic
NONGGAT002554.2	bidirectional
NONGGAT000331.2	intergenic
NONGGAT008687.2	bidirectional
NONGGAT000967.2	intergenic
NONGGAT012719.1	exonic_antisense
NONGGAT002277.2	intergenic
NONGGAT012251.1	intergenic
NONGGAT016633.1	exonic_antisense
NONGGAT005931.2	intergenic
NONGGAT014127.1	intergenic
NONGGAT013774.1	exonic_antisense
NONGGAT001280.2	intergenic
NONGGAT007740.2	intergenic
NONGGAT008990.2	intergenic
NONGGAT005797.2	intergenic
NONGGAT006523.2	intergenic
NONGGAT013773.1	exonic_antisense
NONGGAT002524.2	exonic_antisense
NONGGAT001443.2	exonic_sense
NONGGAT009269.2	intergenic
NONGGAT001395.2	intronic_sense
NONGGAT002558.2	intergenic
NONGGAT004074.2	exonic_sense
NONGGAT009405.2	exonic_antisense
NONGGAT004622.2	bidirectional
NONGGAT001224.2	intergenic
NONGGAT008981.2	exonic_sense
NONGGAT012474.1	exonic_sense
NONGGAT005901.2	intergenic
NONGGAT007146.2	exonic_antisense
NONGGAT004042.2	exonic_antisense
NONGGAT002225.2	intronic_antisense
NONGGAT006720.2	intergenic
NONGGAT009321.2	intergenic
NONGGAT016165.1	exonic_antisense
NONGGAT005014.2	intergenic
NONGGAT004068.2	exonic_sense
NONGGAT006811.2	intergenic
NONGGAT011281.2	exonic_sense
NONGGAT004953.2	exonic_antisense
NONGGAT003899.2	intergenic
NONGGAT008179.2	intergenic
NONGGAT008090.2	intergenic
NONGGAT012472.1	intergenic
NONGGAT005120.2	exonic_antisense
NONGGAT009297.2	intergenic
NONGGAT010378.2	exonic_sense
NONGGAT002747.2	intergenic
NONGGAT006473.2	intergenic
NONGGAT002899.2	intergenic
NONGGAT007813.2	exonic_antisense
NONGGAT001305.2	intergenic
NONGGAT003739.2	intergenic
NONGGAT015403.1	exonic_sense
NONGGAT016068.1	intergenic
NONGGAT002351.2	exonic_antisense
NONGGAT016324.1	exonic_sense
NONGGAT000082.2	bidirectional
NONGGAT012006.2	intronic_antisense
NONGGAT006582.2	intronic_antisense
NONGGAT003750.2	intergenic
NONGGAT016136.1	intergenic
NONGGAT000203.2	intergenic
NONGGAT016331.1	exonic_sense
NONGGAT004730.2	bidirectional
NONGGAT005474.2	intergenic
NONGGAT003950.2	intergenic
NONGGAT014842.1	intronic_antisense
NONGGAT004821.2	exonic_antisense
NONGGAT004591.2	exonic_antisense
NONGGAT009794.2	exonic_sense
NONGGAT003616.2	intergenic
NONGGAT006009.2	exonic_antisense
NONGGAT008078.2	intergenic
NONGGAT004277.2	intergenic
NONGGAT004085.2	intronic_sense
NONGGAT003114.2	intronic_antisense
NONGGAT014316.1	intergenic
NONGGAT014525.1	intergenic
NONGGAT008121.2	intergenic
NONGGAT007968.2	intergenic
NONGGAT000581.2	intergenic
NONGGAT001508.2	intronic_antisense
NONGGAT007180.2	exonic_antisense
NONGGAT004103.2	exonic_antisense
NONGGAT009425.2	exonic_sense
NONGGAT005075.2	exonic_sense
NONGGAT007529.2	intergenic
NONGGAT003533.2	exonic_antisense
NONGGAT012247.1	intronic_sense
NONGGAT002968.2	exonic_sense
NONGGAT015340.1	intronic_antisense
NONGGAT002898.2	intergenic
NONGGAT005862.2	bidirectional
NONGGAT000161.2	bidirectional
NONGGAT005567.2	bidirectional
NONGGAT007851.2	intronic_antisense
NONGGAT000272.2	intergenic
NONGGAT002297.2	intergenic
NONGGAT001996.2	intergenic
NONGGAT006528.2	exonic_sense
NONGGAT016562.1	intergenic
NONGGAT016207.1	intronic_antisense
NONGGAT006246.2	intergenic
NONGGAT006370.2	intergenic
NONGGAT010773.2	intergenic
NONGGAT007285.2	intergenic
NONGGAT013475.1	exonic_antisense
NONGGAT009848.2	intergenic
NONGGAT006878.2	intergenic
NONGGAT002566.2	intergenic
NONGGAT013943.1	intergenic
NONGGAT015020.1	intergenic
NONGGAT008914.2	exonic_antisense
NONGGAT015981.1	exonic_sense
NONGGAT000744.2	exonic_sense
NONGGAT001144.2	intergenic
NONGGAT005690.2	intronic_sense
NONGGAT008910.2	exonic_antisense
NONGGAT008923.2	exonic_sense
NONGGAT008852.2	intergenic
NONGGAT009277.2	intronic_antisense
NONGGAT002834.2	intergenic
NONGGAT001528.2	intergenic
NONGGAT014692.1	exonic_sense
NONGGAT004087.2	intronic_sense
NONGGAT004635.2	exonic_sense
NONGGAT005799.2	exonic_antisense
NONGGAT005440.2	exonic_sense
NONGGAT012528.1	intronic_sense
NONGGAT009355.2	intergenic
NONGGAT013271.1	intronic_sense
NONGGAT004461.2	bidirectional
NONGGAT012092.2	intergenic
NONGGAT011847.2	intergenic
NONGGAT002976.2	intergenic
NONGGAT003628.2	exonic_antisense
NONGGAT016163.1	intergenic
NONGGAT007433.2	intergenic
NONGGAT005353.2	exonic_antisense
NONGGAT002233.2	exonic_antisense
NONGGAT000723.2	exonic_antisense
NONGGAT016676.1	exonic_antisense
NONGGAT011827.2	exonic_sense
NONGGAT004393.2	intergenic
NONGGAT009868.2	exonic_sense
NONGGAT000761.2	intergenic
NONGGAT011809.2	intergenic
NONGGAT001723.2	intergenic
NONGGAT003224.2	intergenic
NONGGAT001502.2	exonic_antisense
NONGGAT011711.2	intergenic
NONGGAT015918.1	exonic_antisense
NONGGAT011801.2	intergenic
NONGGAT009041.2	intergenic
NONGGAT005827.2	exonic_antisense
NONGGAT015523.1	exonic_antisense
NONGGAT009344.2	bidirectional
NONGGAT001964.2	intergenic
NONGGAT014650.1	exonic_antisense
NONGGAT009677.2	exonic_sense
NONGGAT016173.1	exonic_antisense
NONGGAT001955.2	exonic_antisense
NONGGAT002594.2	intronic_antisense
NONGGAT004396.2	intergenic
NONGGAT015127.1	intronic_sense
NONGGAT007782.2	exonic_sense
NONGGAT003759.2	exonic_antisense
NONGGAT006055.2	intronic_antisense
NONGGAT002548.2	exonic_antisense
NONGGAT013516.1	intergenic
NONGGAT012204.1	exonic_sense
NONGGAT003211.2	intergenic
NONGGAT011498.2	intergenic
NONGGAT002714.2	intergenic
NONGGAT000472.2	exonic_antisense
NONGGAT014665.1	intergenic
NONGGAT008017.2	exonic_antisense
NONGGAT012548.1	intronic_antisense
NONGGAT013010.1	intronic_antisense
NONGGAT005453.2	intronic_sense
NONGGAT000962.2	intergenic
NONGGAT013237.1	exonic_sense
NONGGAT006403.2	bidirectional
NONGGAT013611.1	intronic_sense
NONGGAT014500.1	exonic_antisense
NONGGAT003563.2	intergenic
NONGGAT014059.1	intergenic
NONGGAT013348.1	exonic_antisense
NONGGAT015201.1	exonic_antisense
NONGGAT012012.2	intergenic
NONGGAT005250.2	intergenic
NONGGAT003673.2	exonic_sense
NONGGAT016502.1	exonic_sense
NONGGAT003702.2	exonic_sense
NONGGAT015471.1	intergenic
NONGGAT006174.2	intergenic
NONGGAT007243.2	intergenic
NONGGAT006111.2	intergenic
NONGGAT007087.2	intergenic
NONGGAT002289.2	intergenic
NONGGAT005591.2	intronic_sense
NONGGAT004715.2	exonic_sense
NONGGAT006682.2	intergenic
NONGGAT009127.2	intergenic
NONGGAT006841.2	intergenic
NONGGAT001461.2	exonic_antisense
NONGGAT001895.2	exonic_antisense
NONGGAT015374.1	exonic_sense
NONGGAT003889.2	intergenic
NONGGAT006081.2	intergenic
NONGGAT014030.1	exonic_antisense
NONGGAT004034.2	exonic_sense
NONGGAT002667.2	exonic_antisense
NONGGAT014689.1	exonic_sense
NONGGAT007679.2	intergenic
NONGGAT011987.2	exonic_antisense
NONGGAT006168.2	intronic_antisense
NONGGAT006160.2	intergenic
NONGGAT007435.2	intergenic
NONGGAT003714.2	exonic_antisense
NONGGAT007467.2	intergenic
NONGGAT013379.1	exonic_antisense
NONGGAT006895.2	exonic_antisense
NONGGAT000410.2	exonic_sense
NONGGAT006922.2	intergenic
NONGGAT006761.2	exonic_antisense
NONGGAT002311.2	exonic_sense
NONGGAT009289.2	intergenic
NONGGAT008283.2	intergenic
NONGGAT006472.2	intergenic
NONGGAT002173.2	intergenic
NONGGAT007044.2	exonic_antisense
NONGGAT009220.2	intergenic
NONGGAT006306.2	exonic_sense
NONGGAT008043.2	intergenic
NONGGAT015261.1	exonic_antisense
NONGGAT007383.2	exonic_antisense
NONGGAT006227.2	exonic_sense
NONGGAT007612.2	intronic_sense
NONGGAT002302.2	intergenic
NONGGAT012511.1	intronic_antisense
NONGGAT006657.2	exonic_antisense
NONGGAT003758.2	exonic_antisense
NONGGAT000481.2	exonic_antisense
NONGGAT015868.1	intronic_antisense
NONGGAT001578.2	intronic_sense
NONGGAT008232.2	intergenic
NONGGAT000404.2	exonic_sense
NONGGAT015133.1	intergenic
NONGGAT013440.1	exonic_antisense
NONGGAT004874.2	exonic_sense
NONGGAT002474.2	intergenic
NONGGAT013587.1	intergenic
NONGGAT002502.2	intergenic
NONGGAT012297.1	intergenic
NONGGAT015643.1	intergenic
NONGGAT001625.2	bidirectional
NONGGAT007918.2	exonic_antisense
NONGGAT015856.1	intergenic
NONGGAT000032.2	exonic_sense
NONGGAT016304.1	intronic_sense
NONGGAT012864.1	intergenic
NONGGAT013342.1	exonic_antisense
NONGGAT002279.2	intergenic
NONGGAT005376.2	intergenic
NONGGAT013506.1	exonic_sense
NONGGAT015593.1	intergenic
NONGGAT001701.2	intergenic
NONGGAT000377.2	intergenic
NONGGAT011805.2	bidirectional
NONGGAT015672.1	intronic_sense
NONGGAT001518.2	exonic_sense
NONGGAT001348.2	exonic_antisense
NONGGAT012145.1	intronic_sense
NONGGAT015198.1	exonic_sense
NONGGAT000361.2	intergenic
NONGGAT000628.2	exonic_antisense
NONGGAT002742.2	intergenic
NONGGAT001315.2	intergenic
NONGGAT005813.2	exonic_antisense
NONGGAT004084.2	intergenic
NONGGAT005158.2	intergenic
NONGGAT016045.1	exonic_sense
NONGGAT011596.2	exonic_sense
NONGGAT015156.1	exonic_antisense
NONGGAT004719.2	bidirectional
NONGGAT009428.2	bidirectional
NONGGAT016053.1	intergenic
NONGGAT001924.2	exonic_antisense
NONGGAT000584.2	intergenic
NONGGAT004641.2	exonic_sense
NONGGAT008761.2	intergenic
NONGGAT008105.2	exonic_antisense
NONGGAT013349.1	exonic_sense
NONGGAT008414.2	intergenic
NONGGAT009883.2	exonic_sense
NONGGAT004974.2	intronic_sense
NONGGAT005727.2	exonic_antisense
NONGGAT007577.2	intergenic
NONGGAT015569.1	exonic_sense
NONGGAT009682.2	exonic_sense
NONGGAT001662.2	intergenic
NONGGAT001972.2	intergenic
NONGGAT013609.1	intergenic
NONGGAT012114.2	intergenic
NONGGAT001478.2	bidirectional
NONGGAT008085.2	exonic_antisense
NONGGAT010604.2	intronic_antisense
NONGGAT004811.2	intergenic
NONGGAT013044.1	bidirectional
NONGGAT001750.2	exonic_antisense
NONGGAT009423.2	intergenic
NONGGAT014708.1	intronic_sense
NONGGAT011270.2	exonic_sense
NONGGAT016211.1	exonic_antisense
NONGGAT004151.2	intergenic
NONGGAT016010.1	intergenic
NONGGAT015158.1	exonic_antisense
NONGGAT002246.2	intergenic
NONGGAT000025.2	intergenic
NONGGAT009045.2	intergenic
NONGGAT006419.2	intergenic
NONGGAT002184.2	intergenic
NONGGAT009126.2	exonic_antisense
NONGGAT004678.2	exonic_antisense
NONGGAT016029.1	intergenic
NONGGAT008223.2	intergenic
NONGGAT001039.2	exonic_antisense
NONGGAT011707.2	exonic_antisense
NONGGAT004884.2	intergenic
NONGGAT005837.2	intergenic
NONGGAT000785.2	exonic_sense
NONGGAT001360.2	intergenic
NONGGAT005841.2	intergenic
NONGGAT016707.1	exonic_antisense
NONGGAT015651.1	exonic_sense
NONGGAT007593.2	intergenic
NONGGAT015930.1	exonic_antisense
NONGGAT006801.2	intergenic
NONGGAT006718.2	intergenic
NONGGAT007709.2	intergenic
NONGGAT014452.1	exonic_sense
NONGGAT011981.2	intergenic
NONGGAT005584.2	exonic_sense
NONGGAT013282.1	intronic_antisense
NONGGAT002425.2	intergenic
NONGGAT016668.1	intergenic
NONGGAT007447.2	intergenic
NONGGAT016279.1	exonic_sense
NONGGAT009964.2	exonic_sense
NONGGAT003031.2	bidirectional
NONGGAT014250.1	exonic_antisense
NONGGAT014670.1	intergenic
NONGGAT012200.1	intergenic
NONGGAT013457.1	exonic_antisense
NONGGAT001554.2	bidirectional
NONGGAT000803.2	intergenic
NONGGAT014724.1	intergenic
NONGGAT015282.1	exonic_sense
NONGGAT015043.1	exonic_antisense
NONGGAT012123.1	exonic_antisense
NONGGAT003743.2	intergenic
NONGGAT005525.2	intergenic
NONGGAT014057.1	exonic_sense
NONGGAT014491.1	exonic_sense
NONGGAT013126.1	exonic_sense
NONGGAT007479.2	exonic_antisense
NONGGAT015685.1	exonic_sense
NONGGAT013954.1	intronic_sense
NONGGAT008678.2	exonic_antisense
NONGGAT003970.2	intergenic
NONGGAT007834.2	exonic_sense
NONGGAT004659.2	intergenic
NONGGAT013123.1	intergenic
NONGGAT001896.2	exonic_antisense
NONGGAT007444.2	bidirectional
NONGGAT013417.1	intergenic
NONGGAT004364.2	intergenic
NONGGAT001103.2	intergenic
NONGGAT001957.2	exonic_sense
NONGGAT011709.2	bidirectional
NONGGAT004381.2	intergenic
NONGGAT005457.2	intergenic
NONGGAT007116.2	intronic_antisense
NONGGAT014205.1	intergenic
NONGGAT001784.2	intronic_antisense
NONGGAT001706.2	exonic_antisense
NONGGAT008893.2	intergenic
NONGGAT004925.2	exonic_sense
NONGGAT015688.1	exonic_sense
NONGGAT001647.2	bidirectional
NONGGAT005285.2	intronic_sense
NONGGAT015427.1	exonic_sense
NONGGAT007013.2	intergenic
NONGGAT013226.1	exonic_sense
NONGGAT008001.2	intergenic
NONGGAT008983.2	exonic_sense
NONGGAT003500.2	intergenic
NONGGAT013916.1	intronic_antisense
NONGGAT003568.2	exonic_antisense
NONGGAT015316.1	exonic_sense
NONGGAT004780.2	intergenic
NONGGAT011793.2	exonic_sense
NONGGAT015526.1	exonic_antisense
NONGGAT011950.2	exonic_sense
NONGGAT004919.2	intergenic
NONGGAT004122.2	intergenic
NONGGAT001465.2	intergenic
NONGGAT015540.1	exonic_sense
NONGGAT001482.2	intergenic
NONGGAT001765.2	bidirectional
NONGGAT008452.2	intergenic
NONGGAT011865.2	intergenic
NONGGAT000660.2	intergenic
NONGGAT015203.1	exonic_sense
NONGGAT012275.1	intronic_sense
NONGGAT002866.2	exonic_sense
NONGGAT002864.2	intergenic
NONGGAT015065.1	intergenic
NONGGAT000998.2	exonic_sense
NONGGAT013684.1	intergenic
NONGGAT011628.2	intergenic
NONGGAT002920.2	exonic_antisense
NONGGAT000993.2	intergenic
NONGGAT000709.2	intergenic
NONGGAT016531.1	exonic_sense
NONGGAT005642.2	exonic_antisense
NONGGAT004351.2	intergenic
NONGGAT013404.1	exonic_sense
NONGGAT000637.2	exonic_antisense
NONGGAT012891.1	exonic_sense
NONGGAT005165.2	exonic_antisense
NONGGAT014719.1	intergenic
NONGGAT011730.2	intronic_antisense
NONGGAT013002.1	exonic_sense
NONGGAT013632.1	exonic_antisense
NONGGAT014900.1	intronic_antisense
NONGGAT004246.2	intronic_sense
NONGGAT003404.2	intergenic
NONGGAT007661.2	intergenic
NONGGAT015295.1	intergenic
NONGGAT004097.2	intergenic
NONGGAT000067.2	exonic_sense
NONGGAT012667.1	exonic_antisense
NONGGAT004234.2	intergenic
NONGGAT005304.2	exonic_antisense
NONGGAT008553.2	exonic_antisense
NONGGAT001951.2	intergenic
NONGGAT016132.1	exonic_antisense
NONGGAT004434.2	exonic_sense
NONGGAT016282.1	intronic_antisense
NONGGAT003133.2	intergenic
NONGGAT003562.2	intergenic
NONGGAT004217.2	intergenic
NONGGAT013368.1	intergenic
NONGGAT014422.1	intergenic
NONGGAT004691.2	intergenic
NONGGAT011252.2	intronic_sense
NONGGAT005904.2	bidirectional
NONGGAT008822.2	bidirectional
NONGGAT014229.1	intronic_sense
NONGGAT009095.2	intergenic
NONGGAT005754.2	bidirectional
NONGGAT002080.2	intergenic
NONGGAT013476.1	intronic_sense
NONGGAT008322.2	intronic_antisense
NONGGAT006007.2	exonic_sense
NONGGAT014580.1	intronic_antisense
NONGGAT000078.2	intergenic
NONGGAT001016.2	intergenic
NONGGAT014501.1	intronic_sense
NONGGAT012031.2	intergenic
NONGGAT016632.1	exonic_antisense
NONGGAT000543.2	bidirectional
NONGGAT001743.2	intronic_sense
NONGGAT007084.2	intergenic
NONGGAT002337.2	exonic_antisense
NONGGAT007957.2	intergenic
NONGGAT011045.2	intergenic
NONGGAT002648.2	exonic_antisense
NONGGAT004896.2	intergenic
NONGGAT004834.2	intronic_antisense
NONGGAT007822.2	intergenic
NONGGAT006127.2	intergenic
NONGGAT013575.1	exonic_sense
NONGGAT005601.2	intergenic
NONGGAT011719.2	intergenic
NONGGAT001216.2	intronic_sense
NONGGAT012125.1	intronic_antisense
NONGGAT014563.1	exonic_antisense
NONGGAT012977.1	intergenic
NONGGAT001038.2	intergenic
NONGGAT013422.1	exonic_sense
NONGGAT013690.1	intergenic
NONGGAT000062.2	intergenic
NONGGAT008931.2	bidirectional
NONGGAT005702.2	exonic_sense
NONGGAT016235.1	intronic_sense
NONGGAT003630.2	exonic_sense
NONGGAT005529.2	exonic_antisense
NONGGAT004511.2	intergenic
NONGGAT007209.2	intergenic
NONGGAT005346.2	intergenic
NONGGAT004581.2	intergenic
NONGGAT004921.2	exonic_sense
NONGGAT003432.2	bidirectional
NONGGAT013615.1	exonic_sense
NONGGAT008153.2	intergenic
NONGGAT002927.2	intergenic
NONGGAT009307.2	intergenic
NONGGAT007184.2	bidirectional
NONGGAT014642.1	exonic_antisense
NONGGAT003255.2	intergenic
NONGGAT013993.1	exonic_sense
NONGGAT009039.2	bidirectional
NONGGAT012579.1	exonic_sense
NONGGAT015720.1	exonic_sense
NONGGAT004915.2	exonic_antisense
NONGGAT005764.2	exonic_sense
NONGGAT012007.2	exonic_sense
NONGGAT001941.2	intergenic
NONGGAT009801.2	exonic_sense
NONGGAT008291.2	intergenic
NONGGAT014280.1	exonic_sense
NONGGAT014997.1	intergenic
NONGGAT001801.2	intronic_sense
NONGGAT015796.1	exonic_sense
NONGGAT007796.2	intergenic
NONGGAT001564.2	intronic_antisense
NONGGAT007230.2	exonic_antisense
NONGGAT008115.2	bidirectional
NONGGAT001786.2	intronic_antisense
NONGGAT000991.2	intergenic
NONGGAT000903.2	intergenic
NONGGAT010352.2	exonic_sense
NONGGAT013680.1	intergenic
NONGGAT013157.1	intergenic
NONGGAT014550.1	intronic_sense
NONGGAT001715.2	exonic_antisense
NONGGAT004866.2	exonic_antisense
NONGGAT010187.2	exonic_sense
NONGGAT003187.2	exonic_sense
NONGGAT013217.1	exonic_antisense
NONGGAT010320.2	exonic_sense
NONGGAT016134.1	intergenic
NONGGAT002774.2	bidirectional
NONGGAT013643.1	intergenic
NONGGAT014295.1	exonic_antisense
NONGGAT003427.2	exonic_antisense
NONGGAT002392.2	exonic_sense
NONGGAT015788.1	exonic_sense
NONGGAT003936.2	exonic_antisense
NONGGAT004047.2	intergenic
NONGGAT007907.2	intergenic
NONGGAT013492.1	exonic_antisense
NONGGAT009019.2	intergenic
NONGGAT006293.2	intergenic
NONGGAT002934.2	intronic_antisense
NONGGAT000814.2	intergenic
NONGGAT002923.2	intergenic
NONGGAT008768.2	intergenic
NONGGAT009388.2	intergenic
NONGGAT013263.1	intergenic
NONGGAT004977.2	intergenic
NONGGAT016193.1	exonic_sense
NONGGAT003593.2	exonic_sense
NONGGAT003864.2	intergenic
NONGGAT007088.2	bidirectional
NONGGAT014886.1	exonic_antisense
NONGGAT000051.2	intergenic
NONGGAT011727.2	intergenic
NONGGAT004901.2	bidirectional
NONGGAT014611.1	exonic_antisense
NONGGAT003715.2	intergenic
NONGGAT013373.1	exonic_sense
NONGGAT001481.2	intronic_antisense
NONGGAT001920.2	bidirectional
NONGGAT015035.1	exonic_sense
NONGGAT009021.2	exonic_antisense
NONGGAT007772.2	intergenic
NONGGAT007668.2	intergenic
NONGGAT004584.2	intergenic
NONGGAT006779.2	exonic_sense
NONGGAT016137.1	intergenic
NONGGAT005735.2	exonic_sense
NONGGAT008823.2	bidirectional
NONGGAT008070.2	exonic_antisense
NONGGAT013596.1	intergenic
NONGGAT001239.2	exonic_antisense
NONGGAT006714.2	intergenic
NONGGAT013681.1	exonic_sense
NONGGAT013826.1	intergenic
NONGGAT005507.2	intronic_antisense
NONGGAT004926.2	exonic_sense
NONGGAT013003.1	exonic_sense
NONGGAT015719.1	intergenic
NONGGAT016252.1	intronic_sense
NONGGAT015776.1	exonic_antisense
NONGGAT011764.2	intergenic
NONGGAT001245.2	intergenic
NONGGAT008294.2	intronic_sense
NONGGAT002688.2	exonic_sense
NONGGAT008772.2	intergenic
NONGGAT000972.2	bidirectional
NONGGAT016730.1	exonic_sense
NONGGAT007028.2	intergenic
NONGGAT003470.2	exonic_antisense
NONGGAT003776.2	bidirectional
NONGGAT005181.2	intergenic
NONGGAT006200.2	intronic_antisense
NONGGAT006812.2	intergenic
NONGGAT012500.1	intergenic
NONGGAT008107.2	intergenic
NONGGAT009351.2	intergenic
NONGGAT008228.2	bidirectional
NONGGAT015778.1	exonic_antisense
NONGGAT015966.1	intergenic
NONGGAT006840.2	bidirectional
NONGGAT009011.2	exonic_antisense
NONGGAT000916.2	exonic_antisense
NONGGAT007645.2	exonic_sense
NONGGAT013336.1	intergenic
NONGGAT014865.1	intronic_antisense
NONGGAT003567.2	bidirectional
NONGGAT003613.2	intergenic
NONGGAT003399.2	intergenic
NONGGAT005226.2	intergenic
NONGGAT015178.1	intronic_antisense
NONGGAT003989.2	intergenic
NONGGAT008465.2	intergenic
NONGGAT002252.2	exonic_antisense
NONGGAT007358.2	bidirectional
NONGGAT012572.1	exonic_antisense
NONGGAT011946.2	intergenic
NONGGAT004580.2	intergenic
NONGGAT004407.2	intergenic
NONGGAT002261.2	intergenic
NONGGAT016783.1	intergenic
NONGGAT014515.1	exonic_antisense
NONGGAT008010.2	intergenic
NONGGAT004466.2	intergenic
NONGGAT006112.2	intergenic
NONGGAT007667.2	intergenic
NONGGAT001142.2	intergenic
NONGGAT004898.2	intergenic
NONGGAT008873.2	exonic_sense
NONGGAT013288.1	exonic_sense
NONGGAT013671.1	exonic_sense
NONGGAT006197.2	exonic_sense
ENSGALT00000041877	intronic_sense
NONGGAT000177.2	intronic_antisense
NONGGAT001989.2	intergenic
NONGGAT012745.1	intronic_sense
NONGGAT003869.2	intronic_sense
NONGGAT003393.2	intergenic
NONGGAT009046.2	intergenic
NONGGAT006179.2	intergenic
NONGGAT004906.2	intergenic
NONGGAT006998.2	exonic_antisense
NONGGAT010772.2	intergenic
NONGGAT013711.1	intergenic
NONGGAT014934.1	exonic_antisense
NONGGAT012276.1	intergenic
NONGGAT007048.2	exonic_antisense
NONGGAT013513.1	exonic_sense
NONGGAT005885.2	intergenic
NONGGAT013468.1	intronic_antisense
NONGGAT005175.2	bidirectional
NONGGAT005982.2	exonic_sense
NONGGAT001670.2	intergenic
NONGGAT011839.2	intergenic
NONGGAT011856.2	intergenic
NONGGAT002557.2	intergenic
NONGGAT013478.1	exonic_antisense
NONGGAT009438.2	intergenic
NONGGAT013574.1	intronic_sense
NONGGAT000018.2	intergenic
NONGGAT006477.2	intergenic
NONGGAT002205.2	intergenic
NONGGAT002187.2	exonic_antisense
NONGGAT016471.1	exonic_antisense
NONGGAT005720.2	intergenic
NONGGAT006192.2	exonic_antisense
NONGGAT005953.2	exonic_antisense
NONGGAT005876.2	exonic_sense
NONGGAT013747.1	exonic_sense
NONGGAT005455.2	exonic_antisense
NONGGAT002929.2	intergenic
NONGGAT016644.1	intronic_antisense
NONGGAT015350.1	intergenic
NONGGAT000060.2	intergenic
NONGGAT000102.2	exonic_antisense
NONGGAT006316.2	intergenic
NONGGAT007167.2	exonic_antisense
NONGGAT004954.2	intergenic
NONGGAT000987.2	exonic_sense
NONGGAT009412.2	exonic_sense
NONGGAT000166.2	intergenic
NONGGAT012049.2	exonic_sense
NONGGAT001815.2	exonic_antisense
NONGGAT011597.2	intergenic
NONGGAT006234.2	intergenic
NONGGAT004929.2	intronic_sense
NONGGAT005087.2	intergenic
NONGGAT002833.2	intergenic
NONGGAT003440.2	intergenic
NONGGAT007141.2	exonic_antisense
NONGGAT008606.2	intergenic
NONGGAT002037.2	intergenic
NONGGAT007365.2	exonic_sense
NONGGAT005145.2	intergenic
NONGGAT008088.2	intergenic
NONGGAT008258.2	exonic_antisense
NONGGAT004113.2	intronic_antisense
NONGGAT002906.2	exonic_antisense
NONGGAT001726.2	intergenic
NONGGAT004976.2	intergenic
NONGGAT015961.1	exonic_antisense
NONGGAT014428.1	intronic_antisense
NONGGAT007186.2	intergenic
NONGGAT009206.2	intergenic
NONGGAT015935.1	intergenic
NONGGAT004787.2	intergenic
NONGGAT004313.2	intergenic
NONGGAT005007.2	intronic_sense
NONGGAT000766.2	intergenic
NONGGAT004029.2	intergenic
ENSGALT00000042579	intronic_sense
NONGGAT007112.2	exonic_antisense
NONGGAT014991.1	bidirectional
NONGGAT009331.2	intergenic
NONGGAT016311.1	exonic_antisense
NONGGAT012585.1	intronic_antisense
NONGGAT013164.1	intergenic
NONGGAT012571.1	exonic_antisense
NONGGAT001885.2	intergenic
NONGGAT002587.2	exonic_sense
NONGGAT016421.1	exonic_sense
NONGGAT002326.2	intergenic
NONGGAT015444.1	intergenic
NONGGAT008247.2	intergenic
NONGGAT000488.2	intronic_antisense
NONGGAT011728.2	intergenic
NONGGAT008736.2	exonic_antisense
NONGGAT013504.1	bidirectional
NONGGAT002419.2	intergenic
NONGGAT009457.2	exonic_sense
NONGGAT008456.2	exonic_sense
NONGGAT009056.2	exonic_sense
NONGGAT012263.1	exonic_antisense
NONGGAT007015.2	intronic_antisense
NONGGAT013134.1	exonic_antisense
NONGGAT015249.1	exonic_antisense
NONGGAT011619.2	intergenic
NONGGAT005150.2	bidirectional
NONGGAT005385.2	intergenic
NONGGAT016140.1	exonic_antisense
NONGGAT013459.1	intergenic
NONGGAT003401.2	intergenic
NONGGAT003164.2	exonic_sense
NONGGAT002584.2	intergenic
NONGGAT006040.2	intergenic
NONGGAT002355.2	bidirectional
NONGGAT005202.2	exonic_sense
NONGGAT009143.2	bidirectional
NONGGAT003545.2	exonic_antisense
NONGGAT013554.1	intronic_antisense
NONGGAT000824.2	intergenic
NONGGAT010956.2	intergenic
NONGGAT002207.2	intergenic
NONGGAT016534.1	exonic_antisense
NONGGAT009325.2	intergenic
NONGGAT005199.2	bidirectional
NONGGAT016761.1	intronic_sense
NONGGAT003173.2	exonic_sense
NONGGAT003517.2	exonic_antisense
NONGGAT004923.2	exonic_antisense
NONGGAT002195.2	exonic_antisense
NONGGAT009313.2	intergenic
NONGGAT008764.2	intergenic
NONGGAT010752.2	exonic_sense
NONGGAT014796.1	exonic_sense
NONGGAT006225.2	intergenic
NONGGAT014999.1	exonic_antisense
NONGGAT016391.1	intergenic
NONGGAT007294.2	intergenic
NONGGAT009437.2	intergenic
NONGGAT002686.2	bidirectional
NONGGAT016606.1	exonic_sense
NONGGAT010555.2	intergenic
NONGGAT011889.2	intergenic
NONGGAT016308.1	exonic_sense
NONGGAT005160.2	intergenic
NONGGAT012926.1	intronic_antisense
NONGGAT004145.2	exonic_antisense
NONGGAT014734.1	exonic_sense
NONGGAT007923.2	bidirectional
NONGGAT013165.1	exonic_sense
NONGGAT007892.2	exonic_sense
NONGGAT004982.2	intergenic
NONGGAT000298.2	intergenic
NONGGAT002079.2	intergenic
NONGGAT014499.1	exonic_antisense
NONGGAT007085.2	intergenic
NONGGAT003439.2	bidirectional
NONGGAT003990.2	intergenic
NONGGAT014666.1	intergenic
NONGGAT005842.2	intergenic
NONGGAT015271.1	intronic_antisense
NONGGAT001048.2	intergenic
NONGGAT008156.2	intergenic
NONGGAT016362.1	exonic_antisense
NONGGAT003197.2	intergenic
NONGGAT007214.2	exonic_antisense
NONGGAT002478.2	intergenic
NONGGAT007389.2	exonic_antisense
NONGGAT006302.2	exonic_sense
NONGGAT003083.2	bidirectional
NONGGAT005895.2	intergenic
NONGGAT004620.2	intergenic
NONGGAT007937.2	intergenic
NONGGAT016365.1	exonic_sense
NONGGAT002631.2	intergenic
NONGGAT002359.2	exonic_antisense
NONGGAT012839.1	exonic_antisense
NONGGAT006149.2	intergenic
NONGGAT000564.2	intergenic
NONGGAT013786.1	intronic_antisense
NONGGAT002273.2	exonic_sense
NONGGAT003131.2	bidirectional
NONGGAT015072.1	intronic_sense
NONGGAT007858.2	intergenic
NONGGAT001740.2	intergenic
NONGGAT015016.1	intergenic
NONGGAT014555.1	exonic_antisense
NONGGAT002483.2	bidirectional
NONGGAT001803.2	bidirectional
NONGGAT000930.2	intergenic
NONGGAT005436.2	exonic_antisense
NONGGAT009834.2	exonic_sense
NONGGAT008621.2	exonic_sense
NONGGAT005204.2	intergenic
NONGGAT005865.2	intergenic
NONGGAT003853.2	exonic_sense
NONGGAT016168.1	intergenic
NONGGAT001944.2	intergenic
NONGGAT011701.2	exonic_sense
NONGGAT001203.2	intergenic
NONGGAT000211.2	intergenic
NONGGAT003703.2	exonic_sense
NONGGAT011668.2	intergenic
NONGGAT003277.2	exonic_sense
NONGGAT005295.2	intergenic
NONGGAT011790.2	exonic_antisense
NONGGAT003315.2	exonic_sense
NONGGAT002154.2	exonic_antisense
NONGGAT006692.2	bidirectional
NONGGAT012646.1	exonic_antisense
NONGGAT006353.2	bidirectional
NONGGAT005334.2	intergenic
NONGGAT008938.2	intergenic
NONGGAT002038.2	intergenic
NONGGAT002632.2	intergenic
NONGGAT007989.2	exonic_antisense
NONGGAT012544.1	exonic_antisense
NONGGAT014539.1	intergenic
NONGGAT014441.1	exonic_antisense
NONGGAT007140.2	bidirectional
NONGGAT005934.2	intergenic
NONGGAT008152.2	exonic_antisense
NONGGAT009328.2	intergenic
NONGGAT004909.2	intergenic
NONGGAT013208.1	bidirectional
NONGGAT011718.2	exonic_sense
NONGGAT001548.2	exonic_antisense
NONGGAT012066.2	intronic_sense
NONGGAT003704.2	exonic_sense
NONGGAT007136.2	exonic_antisense
NONGGAT000379.2	exonic_sense
NONGGAT008260.2	exonic_antisense
NONGGAT011049.2	exonic_antisense
NONGGAT011918.2	exonic_antisense
NONGGAT002668.2	intergenic
NONGGAT000011.2	exonic_sense
NONGGAT012527.1	intergenic
NONGGAT007208.2	intergenic
NONGGAT015701.1	exonic_sense
NONGGAT007175.2	exonic_antisense
NONGGAT008175.2	exonic_antisense
NONGGAT006917.2	exonic_antisense
NONGGAT009334.2	exonic_antisense
NONGGAT015725.1	bidirectional
NONGGAT002537.2	bidirectional
NONGGAT009171.2	intergenic
NONGGAT002590.2	intergenic
NONGGAT009253.2	intronic_antisense
NONGGAT003276.2	exonic_sense
NONGGAT005935.2	intergenic
NONGGAT015003.1	exonic_antisense
NONGGAT005405.2	intergenic
NONGGAT005647.2	exonic_antisense
NONGGAT013884.1	exonic_sense
NONGGAT006236.2	intergenic
NONGGAT014618.1	intronic_sense
NONGGAT012266.1	intergenic
NONGGAT014982.1	exonic_sense
NONGGAT000295.2	intergenic
NONGGAT012310.1	exonic_antisense
NONGGAT007678.2	intergenic
NONGGAT002857.2	exonic_antisense
NONGGAT001821.2	intronic_antisense
NONGGAT004647.2	intronic_antisense
NONGGAT005083.2	exonic_antisense
NONGGAT001449.2	exonic_sense
NONGGAT009936.2	intergenic
NONGGAT015038.1	intronic_antisense
NONGGAT000980.2	intronic_antisense
NONGGAT013380.1	intergenic
NONGGAT008108.2	intergenic
NONGGAT009932.2	exonic_sense
NONGGAT005449.2	intergenic
NONGGAT015798.1	intronic_antisense
NONGGAT011082.2	intronic_antisense
NONGGAT008100.2	exonic_sense
NONGGAT011806.2	intergenic
NONGGAT008521.2	intronic_sense
NONGGAT005246.2	intergenic
NONGGAT012464.1	bidirectional
NONGGAT002208.2	bidirectional
NONGGAT001641.2	intergenic
NONGGAT004218.2	intergenic
NONGGAT010794.2	exonic_sense
NONGGAT003447.2	exonic_antisense
NONGGAT002314.2	intergenic
NONGGAT001929.2	exonic_antisense
NONGGAT004335.2	intergenic
NONGGAT015008.1	exonic_sense
NONGGAT000917.2	intergenic
NONGGAT003558.2	exonic_antisense
NONGGAT009255.2	exonic_antisense
NONGGAT002113.2	intergenic
NONGGAT001469.2	intergenic
NONGGAT013843.1	intergenic
NONGGAT012882.1	intronic_sense
NONGGAT007732.2	intergenic
NONGGAT003843.2	intergenic
NONGGAT003306.2	exonic_sense
NONGGAT008879.2	intergenic
NONGGAT005606.2	intergenic
NONGGAT014581.1	exonic_sense
NONGGAT015733.1	exonic_sense
NONGGAT000376.2	exonic_antisense
NONGGAT004823.2	exonic_antisense
NONGGAT002651.2	exonic_antisense
NONGGAT007609.2	intergenic
NONGGAT000097.2	bidirectional
NONGGAT014698.1	exonic_sense
NONGGAT013110.1	intronic_sense
NONGGAT008346.2	intergenic
NONGGAT006414.2	intergenic
NONGGAT011460.2	exonic_sense
NONGGAT009787.2	exonic_sense
NONGGAT006208.2	exonic_antisense
NONGGAT015411.1	exonic_sense
NONGGAT013686.1	intergenic
NONGGAT005104.2	intronic_sense
NONGGAT014051.1	intergenic
NONGGAT005219.2	intergenic
NONGGAT011618.2	exonic_antisense
NONGGAT000420.2	intergenic
NONGGAT002650.2	intergenic
NONGGAT001513.2	intronic_sense
NONGGAT003602.2	intergenic
NONGGAT016727.1	intronic_sense
NONGGAT004991.2	intergenic
NONGGAT006918.2	exonic_antisense
NONGGAT013666.1	intronic_sense
NONGGAT005672.2	exonic_sense
NONGGAT002168.2	exonic_antisense
NONGGAT006559.2	exonic_antisense
NONGGAT007967.2	intergenic
NONGGAT002990.2	bidirectional
NONGGAT001954.2	intergenic
NONGGAT003954.2	intergenic
NONGGAT000696.2	intergenic
NONGGAT006453.2	exonic_sense
NONGGAT008648.2	intergenic
NONGGAT005472.2	intergenic
NONGGAT007176.2	intergenic
NONGGAT008136.2	intergenic
NONGGAT005196.2	exonic_antisense
NONGGAT001301.2	intergenic
NONGGAT001849.2	bidirectional
NONGGAT008446.2	intergenic
NONGGAT013347.1	exonic_sense
NONGGAT015272.1	intronic_antisense
NONGGAT006478.2	intergenic
NONGGAT001967.2	intergenic
NONGGAT005977.2	exonic_antisense
NONGGAT015406.1	exonic_sense
NONGGAT006847.2	exonic_antisense
NONGGAT013545.1	exonic_sense
NONGGAT002844.2	bidirectional
NONGGAT013346.1	intergenic
NONGGAT009373.2	bidirectional
NONGGAT005784.2	intergenic
NONGGAT016751.1	intronic_sense
NONGGAT009084.2	exonic_antisense
NONGGAT000598.2	bidirectional
NONGGAT002088.2	bidirectional
NONGGAT004449.2	bidirectional
NONGGAT006652.2	intergenic
NONGGAT005921.2	bidirectional
NONGGAT008629.2	intergenic
NONGGAT009283.2	exonic_antisense
NONGGAT012128.1	intronic_antisense
NONGGAT005281.2	exonic_sense
NONGGAT014058.1	bidirectional
NONGGAT002576.2	bidirectional
NONGGAT002851.2	intergenic
NONGGAT016073.1	exonic_sense
NONGGAT005533.2	intergenic
NONGGAT008189.2	exonic_antisense
NONGGAT004817.2	exonic_antisense
NONGGAT008192.2	intergenic
NONGGAT013914.1	bidirectional
NONGGAT002285.2	exonic_sense
NONGGAT000355.2	intergenic
NONGGAT007728.2	exonic_antisense
NONGGAT013140.1	exonic_sense
NONGGAT006926.2	intergenic
NONGGAT000066.2	intergenic
NONGGAT001314.2	intergenic
NONGGAT000024.2	intergenic
NONGGAT007563.2	bidirectional
NONGGAT010065.2	exonic_sense
NONGGAT001416.2	intergenic
NONGGAT007746.2	exonic_antisense
NONGGAT016247.1	exonic_antisense
NONGGAT006911.2	exonic_antisense
NONGGAT006140.2	exonic_antisense
NONGGAT004059.2	intergenic
NONGGAT013770.1	exonic_antisense
NONGGAT012931.1	intronic_sense
NONGGAT013227.1	exonic_sense
NONGGAT002805.2	intergenic
NONGGAT007963.2	exonic_antisense
NONGGAT003228.2	intergenic
NONGGAT005394.2	exonic_antisense
NONGGAT003787.2	exonic_sense
NONGGAT003093.2	exonic_antisense
NONGGAT015250.1	exonic_antisense
NONGGAT004997.2	intergenic
NONGGAT001892.2	intergenic
NONGGAT003795.2	intronic_sense
NONGGAT005920.2	bidirectional
NONGGAT004720.2	intronic_sense
NONGGAT000745.2	intronic_antisense
NONGGAT004878.2	exonic_antisense
NONGGAT003957.2	intergenic
NONGGAT008470.2	intergenic
NONGGAT014674.1	exonic_sense
NONGGAT000764.2	intergenic
NONGGAT006570.2	exonic_sense
NONGGAT012898.1	intronic_sense
NONGGAT002331.2	exonic_sense
NONGGAT000465.2	intergenic
NONGGAT015252.1	exonic_sense
NONGGAT005502.2	exonic_antisense
NONGGAT016283.1	exonic_antisense
NONGGAT007916.2	exonic_sense
NONGGAT015294.1	intronic_antisense
NONGGAT011780.2	bidirectional
NONGGAT012075.2	exonic_sense
NONGGAT015535.1	intergenic
NONGGAT002334.2	exonic_antisense
NONGGAT015959.1	intergenic
NONGGAT008575.2	exonic_antisense
NONGGAT000269.2	bidirectional
NONGGAT000733.2	intergenic
NONGGAT002296.2	intergenic
NONGGAT014103.1	exonic_antisense
NONGGAT008506.2	exonic_antisense
NONGGAT004159.2	intergenic
NONGGAT000703.2	intergenic
NONGGAT012232.1	exonic_sense
NONGGAT016657.1	intronic_sense
NONGGAT004868.2	bidirectional
NONGGAT012912.1	intronic_sense
NONGGAT014011.1	exonic_antisense
NONGGAT003395.2	intergenic
NONGGAT011671.2	exonic_antisense
NONGGAT003045.2	intergenic
NONGGAT001923.2	exonic_antisense
NONGGAT004625.2	bidirectional
NONGGAT011454.2	exonic_sense
NONGGAT014613.1	intronic_sense
NONGGAT006966.2	intergenic
NONGGAT004437.2	exonic_sense
NONGGAT008620.2	exonic_sense
NONGGAT013382.1	exonic_antisense
NONGGAT003775.2	intergenic
NONGGAT011523.2	intergenic
NONGGAT002362.2	exonic_antisense
NONGGAT000057.2	exonic_sense
NONGGAT002817.2	exonic_antisense
NONGGAT009037.2	bidirectional
NONGGAT010197.2	exonic_sense
NONGGAT007045.2	exonic_antisense
NONGGAT009000.2	exonic_sense
NONGGAT008590.2	exonic_sense
NONGGAT015570.1	intergenic
NONGGAT006159.2	intergenic
NONGGAT016495.1	exonic_antisense
NONGGAT016120.1	intronic_antisense
NONGGAT002287.2	bidirectional
NONGGAT003770.2	bidirectional
NONGGAT006109.2	exonic_sense
NONGGAT002435.2	bidirectional
NONGGAT011864.2	intergenic
NONGGAT006155.2	intergenic
NONGGAT009047.2	intergenic
NONGGAT003058.2	exonic_antisense
NONGGAT002931.2	bidirectional
NONGGAT016422.1	exonic_sense
NONGGAT004383.2	bidirectional
NONGGAT008122.2	intergenic
NONGGAT004519.2	intergenic
NONGGAT002301.2	intergenic
NONGGAT005210.2	exonic_sense
NONGGAT003687.2	exonic_antisense
NONGGAT001092.2	intergenic
NONGGAT003072.2	intergenic
NONGGAT001053.2	intronic_sense
NONGGAT005617.2	intronic_sense
NONGGAT003097.2	intergenic
NONGGAT013913.1	exonic_sense
NONGGAT013777.1	intronic_antisense
NONGGAT013766.1	intergenic
NONGGAT006702.2	exonic_antisense
NONGGAT003487.2	exonic_sense
NONGGAT000652.2	exonic_sense
NONGGAT003369.2	exonic_antisense
NONGGAT007747.2	exonic_sense
NONGGAT002612.2	exonic_antisense
NONGGAT012126.1	intergenic
NONGGAT009234.2	intergenic
NONGGAT008894.2	intergenic
NONGGAT006948.2	intergenic
NONGGAT008850.2	intergenic
NONGGAT003717.2	intergenic
NONGGAT010574.2	exonic_sense
NONGGAT011813.2	intronic_antisense
NONGGAT009774.2	exonic_sense
NONGGAT011759.2	exonic_antisense
NONGGAT003238.2	intergenic
NONGGAT002407.2	exonic_antisense
NONGGAT010517.2	intergenic
NONGGAT002512.2	intronic_sense
NONGGAT013069.1	intergenic
NONGGAT011768.2	intergenic
NONGGAT003186.2	exonic_sense
NONGGAT008020.2	intergenic
NONGGAT008234.2	exonic_antisense
NONGGAT011666.2	intergenic
NONGGAT000713.2	exonic_sense
NONGGAT000897.2	intergenic
NONGGAT008241.2	bidirectional
NONGGAT006886.2	intergenic
NONGGAT016492.1	intergenic
NONGGAT005442.2	exonic_sense
NONGGAT007696.2	intergenic
NONGGAT005482.2	bidirectional
NONGGAT004226.2	intergenic
NONGGAT000714.2	intergenic
NONGGAT007868.2	intronic_sense
NONGGAT000026.2	intergenic
NONGGAT001908.2	exonic_sense
NONGGAT007809.2	exonic_sense
NONGGAT005916.2	intergenic
NONGGAT003278.2	exonic_sense
NONGGAT007685.2	exonic_antisense
NONGGAT014203.1	intronic_sense
NONGGAT008019.2	intergenic
NONGGAT002069.2	intergenic
NONGGAT008702.2	intergenic
NONGGAT001012.2	intergenic
NONGGAT008539.2	intergenic
NONGGAT002467.2	intergenic
NONGGAT001572.2	exonic_antisense
NONGGAT000135.2	intergenic
NONGGAT007178.2	intergenic
NONGGAT004475.2	intronic_sense
NONGGAT002523.2	intergenic
NONGGAT016386.1	exonic_sense
NONGGAT016511.1	exonic_sense
NONGGAT004070.2	intergenic
ENSGALT00000028633	intergenic
NONGGAT006113.2	intergenic
NONGGAT002427.2	exonic_antisense
NONGGAT003933.2	exonic_sense
NONGGAT015166.1	exonic_sense
NONGGAT006719.2	intergenic
NONGGAT005809.2	intergenic
NONGGAT015631.1	exonic_sense
NONGGAT014603.1	exonic_sense
NONGGAT014572.1	exonic_sense
NONGGAT008741.2	bidirectional
NONGGAT007190.2	intergenic
NONGGAT002642.2	intronic_antisense
NONGGAT005379.2	exonic_antisense
NONGGAT004867.2	exonic_antisense
NONGGAT010041.2	bidirectional
NONGGAT006829.2	bidirectional
NONGGAT011838.2	intergenic
NONGGAT006968.2	intergenic
NONGGAT005741.2	intergenic
NONGGAT012713.1	intergenic
NONGGAT003797.2	exonic_sense
NONGGAT011862.2	intergenic
NONGGAT014115.1	exonic_antisense
NONGGAT003842.2	intergenic
NONGGAT008721.2	intergenic
NONGGAT002616.2	bidirectional
NONGGAT010072.2	intergenic
NONGGAT010057.2	exonic_sense
NONGGAT013005.1	exonic_sense
NONGGAT002265.2	intergenic
NONGGAT009197.2	bidirectional
NONGGAT000302.2	intergenic
NONGGAT002928.2	intergenic
NONGGAT001046.2	intergenic
NONGGAT011690.2	bidirectional
NONGGAT001969.2	bidirectional
NONGGAT007869.2	exonic_sense
NONGGAT016001.1	intronic_antisense
NONGGAT013155.1	exonic_antisense
NONGGAT003927.2	exonic_antisense
NONGGAT010978.2	exonic_sense
NONGGAT013205.1	exonic_sense
NONGGAT007248.2	intergenic
NONGGAT010519.2	exonic_sense
NONGGAT004667.2	exonic_sense
NONGGAT012052.2	bidirectional
NONGGAT013446.1	exonic_sense
NONGGAT011947.2	intronic_antisense
NONGGAT008032.2	intergenic
NONGGAT005730.2	intergenic
NONGGAT011702.2	exonic_sense
NONGGAT007456.2	intergenic
NONGGAT011866.2	exonic_sense
NONGGAT008038.2	intergenic
NONGGAT014102.1	intronic_antisense
NONGGAT012102.2	exonic_sense
NONGGAT006607.2	intergenic
NONGGAT003357.2	intergenic
NONGGAT001332.2	bidirectional
NONGGAT005447.2	intergenic
NONGGAT007760.2	intergenic
NONGGAT014370.1	intronic_antisense
NONGGAT014380.1	intergenic
NONGGAT009135.2	intergenic
NONGGAT001872.2	intergenic
NONGGAT013796.1	exonic_sense
NONGGAT015013.1	exonic_antisense
NONGGAT000375.2	exonic_antisense
NONGGAT009874.2	exonic_sense
NONGGAT000304.2	intergenic
NONGGAT002549.2	intergenic
NONGGAT012620.1	intergenic
NONGGAT003117.2	intergenic
NONGGAT004988.2	intergenic
NONGGAT007714.2	exonic_antisense
NONGGAT013370.1	intronic_sense
NONGGAT009153.2	intergenic
NONGGAT016056.1	exonic_antisense
NONGGAT006758.2	exonic_antisense
NONGGAT002785.2	bidirectional
NONGGAT007568.2	intergenic
NONGGAT005069.2	intergenic
NONGGAT013797.1	exonic_antisense
NONGGAT000767.2	exonic_antisense
NONGGAT007632.2	bidirectional
NONGGAT006975.2	intergenic
NONGGAT005728.2	intergenic
NONGGAT005539.2	intergenic
NONGGAT005189.2	exonic_sense
NONGGAT013915.1	intronic_antisense
NONGGAT005369.2	exonic_antisense
NONGGAT009548.2	exonic_sense
NONGGAT005894.2	intergenic
NONGGAT009353.2	intergenic
NONGGAT004615.2	intergenic
NONGGAT006949.2	intergenic
NONGGAT001894.2	intergenic
NONGGAT005583.2	exonic_sense
NONGGAT015291.1	exonic_sense
NONGGAT000875.2	intergenic
NONGGAT005443.2	bidirectional
NONGGAT011269.2	exonic_sense
NONGGAT007073.2	intergenic
NONGGAT016058.1	intronic_antisense
NONGGAT006887.2	intronic_antisense
NONGGAT001143.2	intergenic
NONGGAT002638.2	bidirectional
NONGGAT010908.2	intergenic
NONGGAT004815.2	exonic_sense
NONGGAT007628.2	intergenic
NONGGAT001047.2	intergenic
NONGGAT002001.2	intergenic
NONGGAT014916.1	intergenic
NONGGAT008182.2	intergenic
NONGGAT003233.2	intergenic
NONGGAT009186.2	bidirectional
NONGGAT004323.2	exonic_antisense
NONGGAT006799.2	exonic_sense
NONGGAT002256.2	intergenic
NONGGAT003746.2	bidirectional
NONGGAT012784.1	intergenic
NONGGAT005282.2	intergenic
NONGGAT000732.2	intergenic
NONGGAT013376.1	exonic_antisense
NONGGAT009667.2	intergenic
NONGGAT008198.2	intergenic
NONGGAT000085.2	exonic_antisense
NONGGAT006203.2	exonic_antisense
NONGGAT014585.1	exonic_sense
NONGGAT016232.1	intronic_antisense
NONGGAT005561.2	exonic_antisense
NONGGAT006094.2	exonic_sense
NONGGAT012930.1	intronic_sense
NONGGAT003246.2	intronic_antisense
NONGGAT013539.1	intronic_antisense
NONGGAT005061.2	exonic_antisense
NONGGAT013472.1	intergenic
NONGGAT007818.2	exonic_sense
NONGGAT002019.2	exonic_antisense
NONGGAT003942.2	intergenic
NONGGAT007976.2	exonic_sense
NONGGAT007893.2	exonic_sense
NONGGAT007081.2	exonic_antisense
NONGGAT002405.2	intergenic
NONGGAT007056.2	intergenic
NONGGAT005240.2	intergenic
NONGGAT007648.2	exonic_sense
NONGGAT012014.2	exonic_antisense
NONGGAT007673.2	intergenic
NONGGAT002167.2	intergenic
NONGGAT004665.2	intronic_sense
NONGGAT002066.2	bidirectional
NONGGAT009251.2	intronic_antisense
NONGGAT005759.2	exonic_sense
NONGGAT011898.2	exonic_sense
NONGGAT001097.2	exonic_antisense
NONGGAT008364.2	intergenic
NONGGAT003929.2	exonic_antisense
NONGGAT005123.2	exonic_sense
NONGGAT005674.2	intergenic
NONGGAT004785.2	bidirectional
NONGGAT012980.1	intergenic
NONGGAT015000.1	exonic_antisense
NONGGAT001852.2	intergenic
NONGGAT012817.1	exonic_sense
NONGGAT015409.1	intronic_antisense
NONGGAT013111.1	intergenic
NONGGAT015620.1	exonic_antisense
NONGGAT014654.1	intergenic
NONGGAT006673.2	exonic_antisense
NONGGAT002905.2	exonic_antisense
NONGGAT007896.2	intergenic
NONGGAT003734.2	intergenic
NONGGAT001492.2	exonic_sense
NONGGAT005355.2	bidirectional
NONGGAT007838.2	exonic_antisense
NONGGAT011268.2	exonic_sense
NONGGAT000974.2	intronic_antisense
NONGGAT015385.1	intergenic
NONGGAT007852.2	bidirectional
[truncated: 7,980 more rows]
