# Supplementary material for: Transcriptome sequencing reveals key potential long non-coding RNAs related to duration of fertility trait in the uterovaginal junction of egg-laying hens
Source: Sci Rep. 2018 Sep 4;8:13185. doi: 10.1038/s41598-018-31301-z (PMC6123486; doi:10.1038/s41598-018-31301-z)
Supplement: Supplementary file 4 — Supplementary Dataset 4 [file 41598_2018_31301_MOESM4_ESM.xlsx]

## Sheet: Sheet 1
Transcriptome sequencing reveals key potential long non-coding RNAs related to duration of fertility trait in the uterovaginal junction of egg-laying hens Adeyinka Abiola Adetula, Lantao Gu, Chinedu Charles Nwafor, Xiaoyong Du, Shuhong Zhao and Shijun Li
Supplementary Table S4 Differentially expressed (DE)-lncRNAs in the long-DF group compared with the short-DF group.
lncRNA ID	lncRNA type	locus	length	Value 1	Value 2	log2FC	Pvalue	Qvalue	Regulation type
MSTRG.838.2	intergenic	1:45400352-45405478	5023	13.6584	0.0276645	8.94754	3.74587e-31	1.64706e-27	UP
MSTRG.15070.6	intergenic	3:28585526-28643504	3272	0.0191204	2.49509	-7.02783	2.07598e-13	6.08539e-10	DOWN
NONGGAT009046.2	intergenic	8:24645647-24651671	2442	0.027005	1.64159	-5.92573	3.40127e-11	4.98513e-08	DOWN
NONGGAT009044.2	exonic_antisense	8:24645563-24663216	2660	1.48821	0.104764	3.82836	2.32648e-07	0.000185992	UP
MSTRG.15669.1	exonic_antisense	3:54216595-54225713	1003	0.255128	1.36564	-2.42029	0.000702476	0.0290054	DOWN
MSTRG.10030.1	intergenic	2:56225454-56240751	2695	4.02124	0.0177142	7.82659	1.12653e-06	0.000707623	UP
NONGGAT014414.1	exonic_sense	20:9362389-9370709	352	49.185	0.404859	6.92465	1.40277e-06	0.000725647	UP
MSTRG.16830.1	intergenic	4:1963628-1967143	849	0.681212	39.9575	-5.87422	2.83254e-05	0.0112031	DOWN
MSTRG.26352.3	intergenic	AADN03021349.1:136-1192	901	0.0347181	2.28685	-6.04153	3.61306e-05	0.012891	DOWN
MSTRG.4068.1	exonic_antisense	10:2134222-2135225	330	0.0656013	1.26199	-4.26584	8.39e-05	0.0357382	DOWN
NONGGAT006506.2	exonic_sense	3:96735367-96739167	2145	0.259474	3.91509	-3.91538	5.59416e-05	0.0158694	DOWN
MSTRG.11712.1	exonic_antisense	20:5791462-5793730	460	24.926	0.037401	9.38036	1.69567e-06	0.00311796	UP
MSTRG.13790.1	intronic_antisense	27:1615470-1616169	507	2.53482	0.0303821	6.38252	1.11175e-06	0.00311796	UP
MSTRG.15771.3	intergenic	3:59336031-59344414	7399	0.0335052	2.76691	-6.36775	0.000107481	0.0276967	DOWN
MSTRG.14980.2	intergenic	3:23839442-23874347	1031	0.0359612	1.1807	-5.03706	0.000126246	0.0292161	DOWN
MSTRG.15070.1	intergenic	3:28585401-28643502	3576	0.0476132	1.25149	-4.71615	0.000133627	0.0301311	DOWN
MSTRG.2982.4	intergenic	1:140700907-140714981	4713	29.2816	0.0195051	10.5519	0.000147665	0.0324641	UP
MSTRG.22424.1	exonic_antisense	8:18159485-18167826	1914	0.493608	2.12391	-2.10528	0.000294311	0.0152523	DOWN
NONGGAT002534.2	exonic_sense	14:852587-859689	1074	2.1587	0.290216	2.89497	2.06e-05	0.0122827	UP
MSTRG.13256.1	intergenic	25:748264-748821	210	0.0714434	13.8794	-7.60193	8.92843e-06	0.0112332	DOWN
NONGGAT006949.2	intergenic	4:39273291-39274867	1225	0.120302	1.96277	-4.02816	6.81e-05	0.0304582	DOWN
NONGGAT001650.2	intergenic	10:11720710-11722938	1700	0.0656013	1.26199	-4.26584	8.39e-05	0.0357382	DOWN
MSTRG.23244.2	intergenic	9:14859485-14867970	7559	0.0147087	1.305	-6.47123	9.55e-05	0.0388053	DOWN
MSTRG.2059.3	intergenic	1:89873361-89899404	6585	0.00549525	15.7732	-11.487	1.15912e-21	1.04147e-17	DOWN
MSTRG.23913.2	intergenic	AADN03010861.1:1-911	837	46.4073	1.77252	4.71047	1.02884e-10	1.02712e-07	UP
NONGGAT000772.2	intergenic	1:89838301-89856353	2560	0.0314528	1.6116	-5.67916	1.29429e-08	1.0572e-05	DOWN
NONGGAT003930.2	exonic_antisense	2:42759575-42795298	1735	0.0415179	8.27803	-7.63941	1.80272e-08	1.34979e-05	DOWN
MSTRG.7526.1	intronic_antisense	16:299035-301256	911	9.3563	0.0535746	7.44825	7.00232e-08	4.19439e-05	UP
MSTRG.7676.1	intergenic	17:3854680-3863628	247	0.244089	11.1455	-5.51291	1.16381e-05	0.0128121	DOWN
MSTRG.28441.8	intergenic	JH375787.1:119-1784	1532	2.81091	34.9923	-3.63793	6.02697e-07	0.000270762	DOWN
MSTRG.6385.5	intergenic	14:1267801-1270704	2632	9.91273	0.0768073	7.01189	7.13315e-07	0.000305197	UP
MSTRG.29522.1	intergenic	Z:16571398-16576453	3517	1.56074	0.0138773	6.81336	3.87397e-06	0.00124313	UP
MSTRG.28829.4	bidirectional	JH376279.1:92717-94566	1755	0.362377	7.33095	-4.33844	7.0882e-06	0.00219612	DOWN
MSTRG.29422.1	exonic_antisense	Z:10480521-10506963	5615	2.48489	0.0132061	7.55584	1.78693e-20	2.71643e-17	UP
MSTRG.27235.1	intergenic	AADN03025445.1:682-1891	629	0.527249	26.2581	-5.63814	1.17097e-05	0.00300604	DOWN
NONGGAT005291.2	bidirectional	24:5399728-5400670	316	0.578728	20.5253	-5.14837	1.74435e-05	0.00382269	DOWN
MSTRG.2463.1	intergenic	1:116813985-116820070	2795	1.94424	0.102024	4.25223	1.90423e-05	0.00392674	UP
NONGGAT005610.2	bidirectional	28:1862565-1863890	345	33.903	0.346853	6.61094	2.8697e-05	0.00560528	UP
MSTRG.1096.2	intergenic	1:52147793-52153920	1362	5.84603	0.030269	7.59347	3.58203e-05	0.00656827	UP
NONGGAT002584.2	intergenic	14:5108015-5111128	1286	0.0557501	2.91669	-5.70921	5.01561e-05	0.00866639	DOWN
NONGGAT006320.2	bidirectional	3:66873186-66875204	936	0.732224	5.01583	-2.77613	6.22104e-05	0.00998144	DOWN
NONGGAT002547.2	bidirectional	14:1724361-1725246	644	3.01126	49.8274	-4.0485	7.1565e-05	0.0110864	DOWN
MSTRG.8138.1	bidirectional	18:4936949-4938607	1579	4.23541	0.245563	4.10834	7.75387e-05	0.0115765	UP
NONGGAT002974.2	intergenic	15:11318589-11319705	716	1.0358	23.3888	-4.497	7.9005e-05	0.0115765	DOWN
MSTRG.19853.2	intergenic	5:44099683-44100977	857	0.0888311	1.49869	-4.07649	8.83196e-05	0.0122085	DOWN
NONGGAT008118.2	intergenic	6:16929205-16943141	1853	0.119756	3.48317	-4.86222	9.4548e-05	0.0124928	DOWN
MSTRG.26879.2	intergenic	AADN03023817.1:1-1272	365	11.9774	0.6683	4.16368	0.00010017	0.0128575	UP
MSTRG.16236.1	intergenic	3:83318844-83329668	2485	0.118114	2.14203	-4.18073	0.000124646	0.0149326	DOWN
MSTRG.27272.2	intergenic	AADN03025611.1:797-1186	294	1.88295	11.7753	-2.6447	0.000132414	0.0156545	DOWN
NONGGAT000774.2	intergenic	1:89846914-89856353	3008	0.08297	0.851091	-3.35865	0.000134914	0.0157429	DOWN
NONGGAT004298.2	intergenic	2:97958083-97984444	1740	0.041573	0.857274	-4.36604	0.000146395	0.0166501	DOWN
MSTRG.13739.2	intronic_sense	27:208338-210467	1718	0.300067	2.56091	-3.0933	0.000149917	0.0167463	DOWN
MSTRG.17455.2	intergenic	4:28448476-28485597	1861	0.0192624	2.76763	-7.16672	0.000180291	0.0195171	DOWN
NONGGAT000773.2	intergenic	1:89842862-89853000	2192	0.279133	2.65025	-3.2471	0.000185313	0.0198219	DOWN
NONGGAT004414.2	intergenic	2:114987611-114989935	333	3.53854	106.503	-4.9116	0.000201958	0.0208574	DOWN
NONGGAT001593.2	intergenic	10:7879897-7911685	398	0.827766	8.55377	-3.36927	0.000248121	0.0242322	DOWN
NONGGAT005251.2	intergenic	24:2892972-2898577	2380	0.187921	1.2071	-2.68335	0.000240648	0.0242322	DOWN
MSTRG.13754.1	exonic_antisense	27:387047-422843	704	0.0497942	1.14864	-4.52781	0.000275851	0.0261327	DOWN
MSTRG.22548.1	intergenic	8:21595094-21605634	237	8.27803	0.0492524	7.39295	1.77016e-06	0.00311796	UP
MSTRG.18839.3	intergenic	5:5514181-5522972	2542	1.39487	0.115522	3.59389	0.000279214	0.0261327	UP
MSTRG.29422.2	intronic_antisense	Z:10480555-10481973	1323	0.508036	15.649	-4.94499	3.51728e-05	0.0270981	DOWN
MSTRG.23181.9	exonic_antisense	9:13281571-13289747	1229	0.0871348	7.49541	-6.42661	0.000305763	0.0274728	DOWN
NONGGAT000386.2	exonic_antisense	1:50342116-50352389	1698	0.685875	5.61397	-3.033	0.00030434	0.0274728	DOWN
MSTRG.26879.1	intergenic	AADN03023817.1:1-1272	395	18.4211	2.255	3.03016	0.000349872	0.0305204	UP
MSTRG.20091.1	intergenic	5:54963306-54964983	1531	18.7246	0.976728	4.26083	0.000365786	0.0309323	UP
MSTRG.23181.2	exonic_antisense	9:13281083-13304234	2242	1.23288	0.075143	4.03625	0.00040928	0.0337375	UP
NONGGAT001620.2	bidirectional	10:10220937-10222592	682	0.102857	1.68182	-4.03131	0.00043881	0.0355199	DOWN
MSTRG.2807.1	intergenic	1:133341619-133346441	2490	0.146126	1.81229	-3.63253	0.000447263	0.0355633	DOWN
NONGGAT000589.2	intergenic	1:74336233-74337789	1021	0.104554	3.26903	-4.96654	0.000445679	0.0355633	DOWN
MSTRG.10838.7	intergenic	2:109711972-109716861	4099	2.30769	0.265009	3.12233	0.000512316	0.0367684	UP
MSTRG.15729.1	intergenic	3:56591868-56598853	3579	4.80383	0.102724	5.54734	0.000506355	0.0367684	UP
MSTRG.28487.2	intergenic	JH375827.1:149-1257	313	7.59962	293.998	-5.27374	0.000492017	0.0367684	DOWN
MSTRG.3518.4	intergenic	1:175637971-175671483	464	3.65133	0.27856	3.71237	0.000479147	0.0367684	UP
NONGGAT004727.2	exonic_antisense	20:5821029-5823596	2055	0.0546543	0.936419	-4.09875	0.000470124	0.0367684	DOWN
MSTRG.23113.1	intergenic	9:11077713-11088371	5255	0.151312	2.124	-3.81118	0.000525078	0.0368426	DOWN
NONGGAT004821.2	exonic_antisense	20:14054314-14056508	824	0.178847	5.11129	-4.83689	0.000526851	0.0368426	DOWN
MSTRG.28315.10	intergenic	JH375697.1:836-2038	1049	7.01392	0.872084	3.00768	0.000575744	0.038319	UP
MSTRG.27912.1	intergenic	JH375350.1:81-4205	1961	29.1283	3.73786	2.96214	0.000592669	0.0391554	UP
MSTRG.10925.1	intergenic	2:114983442-114985893	2357	6.1238	49.1843	-3.0057	0.000634248	0.041295	DOWN
MSTRG.2975.1	intergenic	1:140574594-140578900	3433	0.740361	0.0114241	6.01808	0.000659265	0.0423107	UP
NONGGAT002548.2	exonic_antisense	14:1724398-1725747	1074	21.0797	178.663	-3.08332	0.000666242	0.0424398	DOWN
MSTRG.13742.1	exonic_antisense	27:229839-274201	634	0.0565415	1.13517	-4.32746	0.000716975	0.0432775	DOWN
NONGGAT009241.2	intronic_antisense	9:9338373-9356527	2324	0.221978	1.26358	-2.50903	0.00075663	0.045022	DOWN
NONGGAT001933.2	bidirectional	11:9500012-9503090	1979	0.358286	2.55883	-2.8363	0.000776164	0.0458805	DOWN
MSTRG.15728.1	intergenic	3:56582977-56591766	3900	2.75798	0.0225706	6.93302	0.000798659	0.0462965	UP
NONGGAT002782.2	exonic_antisense	15:4732955-4739591	456	1.92678	10.4709	-2.44212	0.000794725	0.0462965	DOWN
MSTRG.12746.1	intergenic	23:2506218-2508669	898	11.0676	70.0872	-2.66281	0.00085983	0.0485885	DOWN
NONGGAT015911.1	intergenic	6:6600377-6603625	379	2.76931	0.10348	4.7421	0.00084959	0.0485885	UP
MSTRG.17237.1	intergenic	4:17496582-17510533	665	0.174987	3.33767	-4.25352	0.000865255	0.0485895	DOWN
MSTRG.5381.1	exonic_antisense	12:4487619-4496158	344	8.27803	0.0492524	7.39295	1.77016e-06	0.00311796	UP
MSTRG.838.3	intergenic	1:45400764-45405478	3098	14.2889	0	0	9.54864e-32	8.39708e-28	UP
NONGGAT003200.2	intergenic	17:10448894-10451975	2371	0.565129	0	0	9.32077e-07	0.000630514	UP
NONGGAT000798.2	exonic_antisense	1:91630403-91635620	2711	1.48815	0	0	5.32367e-06	0.00246402	UP
NONGGAT004913.2	exonic_antisense	21:3621814-3629921	716	1.19095	0	0	2.7285e-05	0.0112031	UP
NONGGAT003505.2	intergenic	19:5988837-5991219	874	1.3256	0	0	4.73693e-05	0.015359	UP
NONGGAT007176.2	intergenic	4:65621648-65733104	467	4.05859	0	0	4.6514e-05	0.015359	UP
MSTRG.4233.3	intergenic	10:8395706-8398138	1924	15.8957	0	0	9.04767e-05	0.0241107	UP
NONGGAT008832.2	bidirectional	8:7085966-7091168	925	5.3772	0	0	1.49e-13	7.14e-10	UP
NONGGAT000404.2	exonic_sense	1:50732010-50733536	748	1.97483	0	0	4.28e-08	0.000127439	UP
NONGGAT007926.2	intergenic	5:58022531-58023695	1104	6.68526	0	0	9.21e-08	0.000205787	UP
MSTRG.18356.18	intergenic	4:74826349-74858679	636	1.45461	0	0	1.94e-06	0.00347526	UP
MSTRG.18307.22	intergenic	4:70554489-70595981	3608	0.641496	0	0	5.13e-06	0.0076435	UP
MSTRG.15070.16	intergenic	3:28592124-28642138	1874	1.24453	0	0	1.07e-05	0.0103821	UP
MSTRG.24396.2	intergenic	AADN03012779.1:565-1277	336	6.72771	0	0	1.28e-05	0.0103821	UP
NONGGAT005594.2	exonic_antisense	28:1056691-1059523	2262	0.849562	0	0	1.25e-05	0.0103821	UP
MSTRG.695.1	bidirectional	1:37956974-37959343	2277	5.86139	0	0	1.74e-05	0.0119541	UP
MSTRG.18307.27	intergenic	4:70554489-70594608	3966	1.50978	0	0	5.28e-05	0.0248622	UP
MSTRG.800.5	intergenic	1:44442631-44453259	649	1.91203	0	0	4.88e-05	0.0248622	UP
MSTRG.24229.6	intergenic	AADN03012036.1:1-1863	1714	1.25947	0	0	0.000107203	0.0416739	UP
NONGGAT009143.2	bidirectional	9:1788882-1791417	1188	25.5329	0	0	4.38711e-07	0.00021899	UP
MSTRG.10838.8	intergenic	2:109714089-109784491	2978	4.37291	0	0	4.64571e-07	0.000219693	UP
MSTRG.16267.2	intergenic	3:85110020-85123966	555	4.15023	0	0	1.2693e-06	0.000518395	UP
NONGGAT009223.2	intergenic	9:7869536-7874343	1226	1.66703	0	0	1.90701e-06	0.000744976	UP
MSTRG.15471.4	intergenic	3:45622636-45646196	2265	3.80668	0	0	7.65647e-06	0.00222086	UP
NONGGAT005743.2	intergenic	3:3244680-3248831	3939	0.435859	0	0	1.86974e-05	0.00392674	UP
MSTRG.27570.2	intergenic	AADN03026913.1:3-1645	938	4.65888	0	0	3.53451e-05	0.00656827	UP
NONGGAT002753.2	intergenic	15:1396340-1403617	1638	0.970955	0	0	4.23059e-05	0.00745331	UP
MSTRG.2982.1	intergenic	1:140675436-140714980	4655	7.44593	0	0	5.69095e-05	0.00946911	UP
MSTRG.1188.3	intronic_antisense	1:55927897-55930936	2362	1.54648	0	0	6.08331e-05	0.00993791	UP
MSTRG.11450.3	intergenic	2:147866494-147874133	4009	0.866462	0	0	7.03955e-05	0.0110864	UP
NONGGAT007478.2	intergenic	5:14622516-14624840	777	1.94934	0	0	8.19796e-05	0.0116919	UP
MSTRG.1188.1	intronic_antisense	1:55927839-55930936	2546	1.32691	0	0	0.00012153	0.0148343	UP
MSTRG.28189.12	intergenic	JH375608.1:2549-3498	793	2.45264	0	0	0.000122174	0.0148343	UP
MSTRG.29422.3	exonic_antisense	Z:10480598-10505306	3983	1.98749	0	0	1.22993e-17	1.60259e-14	UP
MSTRG.27980.2	intergenic	JH375466.1:3360-4477	376	2.45534	0	0	0.00014428	0.0166199	UP
MSTRG.2982.3	intergenic	1:140699299-140714980	4583	10.3724	0	0	0.000150969	0.0167463	UP
NONGGAT014563.1	exonic_antisense	27:5092086-5097538	557	1.8009	0	0	0.000168277	0.0184386	UP
NONGGAT006052.2	intronic_antisense	3:30899209-30901789	1096	0.818169	0	0	0.000189715	0.020054	UP
MSTRG.28954.5	intergenic	JH376349.1:26385-30699	1290	1.51976	0	0	0.000221231	0.0225882	UP
NONGGAT001640.2	intergenic	10:10562502-10565402	1105	2.53897	0	0	0.000295661	0.0273868	UP
NONGGAT011758.2	exonic_antisense	Z:24022969-24023966	657	1.06685	0	0	0.000363268	0.0309323	UP
NONGGAT005257.2	intergenic	24:2895704-2898811	890	1.81181	0	0	0.000379768	0.0315946	UP
MSTRG.14719.6	intergenic	3:13541751-13587712	3328	2.6811	0	0	0.000423123	0.0345615	UP
MSTRG.10033.6	bidirectional	2:56253960-56260525	794	1.88976	0	0	0.000491265	0.0367684	UP
MSTRG.18311.1	intergenic	4:71031829-71040356	936	1.017	0	0	0.000482957	0.0367684	UP
MSTRG.2982.5	intergenic	1:140701257-140714980	4433	8.60209	0	0	0.000619663	0.0406399	UP
MSTRG.18954.1	intergenic	5:10910337-10914752	1684	0.781283	0	0	0.000691349	0.0428014	UP
NONGGAT000664.2	intergenic	1:79638747-79651988	1046	0.636149	0	0	0.000739469	0.0442942	UP
MSTRG.23300.4	exonic_antisense	9:16342741-16366724	1648	0.79678	0	0	0.000827228	0.0476452	UP
MSTRG.28829.2	bidirectional	JH376279.1:92713-94533	1726	0	3.35333	0	7.55784e-13	1.66159e-09	DOWN
NONGGAT004914.2	exonic_antisense	21:3627571-3632800	2242	0	1.25888	0	1.84682e-11	3.24818e-08	DOWN
NONGGAT008511.2	exonic_antisense	7:15706565-15714614	2588	0	0.983427	0	8.63564e-11	1.08488e-07	DOWN
MSTRG.6835.6	bidirectional	14:13887626-13893077	2008	0	0.831962	0	1.03694e-08	1.13986e-05	DOWN
MSTRG.15070.12	intergenic	3:28585540-28643504	3387	0	2.36192	0	4.66115e-08	4.55447e-05	DOWN
MSTRG.15070.4	intergenic	3:28585473-28643502	3248	0	1.97516	0	1.02143e-07	8.98244e-05	DOWN
NONGGAT000465.2	intergenic	1:57071500-57076236	2814	0	1.52179	0	6.17656e-07	0.000452639	DOWN
NONGGAT004040.2	exonic_sense	2:56301348-56306273	3708	0	1.32279	0	1.39233e-06	0.000725647	DOWN
NONGGAT005125.2	exonic_antisense	23:1883056-1885514	1629	0	2.29018	0	1.29623e-06	0.000725647	DOWN
MSTRG.28829.5	bidirectional	JH376279.1:92723-94534	1408	0	2.47121	0	4.51968e-06	0.00220811	DOWN
MSTRG.30180.2	exonic_antisense	Z:46140080-46144880	458	0	1.9202	0	6.80369e-06	0.00299158	DOWN
MSTRG.3687.2	intergenic	1:184872228-184876937	1796	0	1.05647	0	2.93008e-05	0.0112031	DOWN
NONGGAT000024.2	intergenic	1:731324-734467	551	0	16.6471	0	3.66472e-05	0.012891	DOWN
MSTRG.10526.6	exonic_antisense	2:89370206-89373168	976	0	1.55853	0	4.89028e-05	0.015359	DOWN
MSTRG.24395.7	intergenic	AADN03012779.1:598-1545	265	0	6.8477	0	5.48761e-05	0.0158694	DOWN
NONGGAT005932.2	intergenic	3:19304518-19305533	774	0	1.7909	0	5.41897e-05	0.0158694	DOWN
MSTRG.22585.3	exonic_antisense	8:23384822-23387718	1015	0	1.38081	0	5.9609e-05	0.0163813	DOWN
MSTRG.11450.4	intergenic	2:147866563-147871144	910	0	1.32896	0	0.000110232	0.0276967	DOWN
MSTRG.8217.2	bidirectional	18:7425779-7428331	745	0	1.46968	0	0.000113899	0.027823	DOWN
NONGGAT002209.2	exonic_antisense	12:12093004-12142244	2153	0	0.509871	0	0.000118243	0.0281035	DOWN
MSTRG.2982.2	intergenic	1:140683232-140713968	3176	0	1.21086	0	0.000175695	0.0376845	DOWN
MSTRG.18839.4	intergenic	5:5514187-5522974	2024	0	0.516109	0	0.000198137	0.0414861	DOWN
NONGGAT007928.2	intergenic	5:58022531-58023695	1104	0	6.36831	0	1.6e-13	7.14e-10	DOWN
NONGGAT002535.2	exonic_sense	14:853146-855308	628	0	1.29952	0	8.67e-06	0.00968655	DOWN
NONGGAT003456.2	exonic_antisense	19:4947750-4949695	1839	0	0.613398	0	5.13e-05	0.0248622	DOWN
NONGGAT007451.2	bidirectional	5:12033539-12065960	19572	0	0.39944	0	4.65e-05	0.0248622	DOWN
NONGGAT000025.2	intergenic	1:731486-735390	1497	0	19.0678	0	1.50877e-19	6.77816e-16	DOWN
MSTRG.2059.10	intergenic	1:89879882-89883184	1909	0	9.65416	0	1.88673e-18	5.65076e-15	DOWN
MSTRG.7525.1	exonic_antisense	16:296713-338338	758	0	8.97408	0	3.0912e-12	5.55488e-09	DOWN
MSTRG.2059.8	intergenic	1:89879878-89900158	1450	0	5.45055	0	7.84761e-12	1.14852e-08	DOWN
MSTRG.2059.9	intergenic	1:89879878-89900156	1443	0	5.69023	0	8.94788e-12	1.14852e-08	DOWN
MSTRG.2059.2	intergenic	1:89873361-89900158	5628	0	2.53482	0	1.33451e-11	1.49882e-08	DOWN
MSTRG.2059.7	intergenic	1:89879859-89900162	1314	0	3.51273	0	1.87239e-10	1.68235e-07	DOWN
MSTRG.10694.1	exonic_antisense	2:100528255-100544064	228	0	10.0314	0	2.03635e-08	1.40743e-05	DOWN
NONGGAT000565.2	intergenic	1:71250080-71258012	758	0	2.61461	0	6.29973e-08	4.04307e-05	DOWN
MSTRG.2059.1	intergenic	1:89873306-89899470	5709	0	3.0626	0	1.13649e-07	6.00666e-05	DOWN
NONGGAT012784.1	intergenic	1:89863358-89864950	351	0	3.52586	0	2.17881e-06	0.000815692	DOWN
MSTRG.28189.9	intergenic	JH375608.1:37-1003	476	0	2.57992	0	2.77864e-06	0.000960232	DOWN
NONGGAT009019.2	intergenic	8:23180516-23187274	2827	0	1.05113	0	2.70542e-06	0.000960232	DOWN
MSTRG.25030.3	intergenic	AADN03015586.1:555-1446	791	0	3.76359	0	3.43875e-06	0.00114434	DOWN
MSTRG.19072.1	exonic_antisense	5:14151644-14152383	218	0	35.4974	0	7.76619e-06	0.00222086	DOWN
NONGGAT014562.1	exonic_antisense	27:5092086-5096648	548	0	1.96109	0	9.47825e-06	0.00258067	DOWN
MSTRG.27334.1	intergenic	AADN03025870.1:16-1014	414	0	7.42373	0	1.07293e-05	0.00283537	DOWN
MSTRG.12674.4	exonic_antisense	23:1772233-1775970	753	0	4.04287	0	1.34368e-05	0.00326297	DOWN
MSTRG.20950.12	intergenic	6:29256201-29275958	715	0	4.0367	0	1.3244e-05	0.00326297	DOWN
MSTRG.27570.4	intergenic	AADN03026913.1:10-623	452	0	1.98822	0	1.4342e-05	0.00339113	DOWN
NONGGAT011759.2	exonic_antisense	Z:24023081-24023984	560	0	1.38114	0	1.48895e-05	0.0034303	DOWN
MSTRG.23167.4	exonic_antisense	9:13427009-13428094	973	0	84.8471	0	1.60139e-05	0.00359713	DOWN
MSTRG.24725.1	intergenic	AADN03014192.1:46-983	294	0	2.62392	0	2.18094e-05	0.0043546	DOWN
MSTRG.13719.23	intergenic	27:126165-158733	685	0	3.70195	0	3.46592e-05	0.00656827	DOWN
NONGGAT006889.2	intronic_sense	4:33624439-33628176	1167	0	16.7691	0	4.0489e-05	0.00727588	DOWN
MSTRG.12198.4	exonic_antisense	21:2578819-2595436	5146	0	3.64081	0	5.36332e-05	0.00909235	DOWN
NONGGAT001950.2	intergenic	11:9763341-9768071	1731	0	1.01738	0	7.98823e-05	0.0115765	DOWN
MSTRG.25476.3	intergenic	AADN03017609.1:14-990	427	0	1.46855	0	8.83133e-05	0.0122085	DOWN
MSTRG.13719.11	intergenic	27:126148-146701	663	0	2.40564	0	9.08922e-05	0.0123737	DOWN
MSTRG.17455.3	intergenic	4:28448476-28485597	1734	0	1.32477	0	9.36418e-05	0.0124928	DOWN
NONGGAT009153.2	intergenic	9:2163042-2167735	1475	0	1.15967	0	9.68668e-05	0.0126137	DOWN
MSTRG.15627.1	intergenic	3:52612802-52638918	742	0	0.94066	0	0.000116906	0.0145889	DOWN
MSTRG.28902.1	intergenic	JH376321.1:17659-18588	250	0	5.03101	0	0.000200704	0.0208574	DOWN
NONGGAT003275.2	bidirectional	18:4678419-4680472	1952	0	0.441605	0	0.000244734	0.0242322	DOWN
MSTRG.10329.14	intergenic	2:73772752-73789599	4506	0	1.05243	0	0.000268788	0.0259684	DOWN
MSTRG.11056.2	exonic_antisense	2:122487393-122499614	512	0	8.53733	0	0.000310859	0.0276541	DOWN
NONGGAT002915.2	intergenic	15:9121457-9123141	898	0	1.12779	0	0.000315778	0.0278164	DOWN
MSTRG.9249.3	bidirectional	2:17247496-17250346	908	0	1.16523	0	0.000368364	0.0309323	DOWN
MSTRG.2059.4	intergenic	1:89873361-89900148	5587	0	0.751033	0	0.000489544	0.0367684	DOWN
MSTRG.25786.3	intergenic	AADN03018763.1:275-1423	722	0	5.74406	0	0.000506573	0.0367684	DOWN
MSTRG.9514.10	bidirectional	2:31825841-31865392	425	0	2.1631	0	0.000513026	0.0367684	DOWN
NONGGAT001016.2	intergenic	1:117662087-117663688	1410	0	0.626887	0	0.000515617	0.0367684	DOWN
NONGGAT005741.2	intergenic	3:3243695-3246534	1476	0	0.340024	0	0.000502914	0.0367684	DOWN
NONGGAT007197.2	intergenic	4:68766244-68774172	1604	0	2.10813	0	0.000480988	0.0367684	DOWN
MSTRG.4830.4	intergenic	11:4591520-4748117	940	0	0.858064	0	0.000528959	0.0368426	DOWN
MSTRG.11111.1	exonic_antisense	2:125857088-125882229	496	0	1.83886	0	0.000547114	0.0374941	DOWN
MSTRG.30266.4	exonic_antisense	Z:51837071-51854779	692	0	5.78157	0	0.000543522	0.0374941	DOWN
NONGGAT005120.2	exonic_antisense	23:1641837-1647962	1212	0	0.726155	0	0.000550831	0.0374941	DOWN
MSTRG.30266.5	exonic_antisense	Z:51837071-51854779	692	0	5.71104	0	0.000556509	0.0375957	DOWN
MSTRG.23453.8	bidirectional	9:22231221-22235930	1754	0	1.6457	0	0.000658723	0.0423107	DOWN
MSTRG.25345.3	intergenic	AADN03017067.1:17-1041	602	0	5.91651	0	0.000670723	0.0424398	DOWN
ENSGALT00000041589	intergenic	1:50354165-50354490	326	0	1.31586	0	0.000695493	0.0428014	DOWN
MSTRG.15698.2	intergenic	3:55380529-55419644	390	0	2.43547	0	0.000687274	0.0428014	DOWN
MSTRG.16625.1	intergenic	3:106738038-106738738	425	0	6.59791	0	0.000691867	0.0428014	DOWN
MSTRG.13719.21	intergenic	27:126165-136144	678	0	3.9333	0	0.000701681	0.0428884	DOWN
NONGGAT001555.2	bidirectional	10:4891523-4892210	436	0	1.99556	0	0.000717678	0.0432775	DOWN
MSTRG.9670.1	intergenic	2:39106284-39112901	2090	0	1.22329	0	0.000791839	0.0462965	DOWN
NONGGAT006918.2	exonic_antisense	4:37997723-38007673	2761	0	0.316687	0	0.000855912	0.0485885	DOWN
