# Supplementary material for: Transcriptome sequencing reveals key potential long non-coding RNAs related to duration of fertility trait in the uterovaginal junction of egg-laying hens
Source: Sci Rep. 2018 Sep 4;8:13185. doi: 10.1038/s41598-018-31301-z (PMC6123486; doi:10.1038/s41598-018-31301-z)
Supplement: Supplementary file 5 — Supplementary Dataset 5 [file 41598_2018_31301_MOESM5_ESM.xlsx]

## Sheet: MSTRG.20950.12
Transcriptome sequencing reveals key potential long non-coding RNAs related to duration of fertility trait in the uterovaginal junction of egg-laying hens Adeyinka Abiola Adetula, Lantao Gu, Chinedu Charles Nwafor, Xiaoyong Du, Shuhong Zhao and Shijun Li
Supplementary Table S5 Eight key DE-lncRNAs and target genes involved in regulating the duration of fertility trait in egg-laying hens
lncRNA ID	Gene ID	Correlation	p value
MSTRG.20950.12	ENSGALG00000002108	0.999029	1.41e-06
MSTRG.20950.12	ENSGALG00000002988	0.998978	1.57e-06
MSTRG.20950.12	ENSGALG00000016592	0.998895	1.83e-06
MSTRG.20950.12	ENSGALG00000016186	0.998869	1.92e-06
MSTRG.20950.12	ENSGALG00000014965	0.998813	2.11e-06
MSTRG.20950.12	ENSGALG00000018374	0.998732	2.41e-06
MSTRG.20950.12	ENSGALG00000025337	0.998732	2.41e-06
MSTRG.20950.12	ENSGALG00000025704	0.998732	2.41e-06
MSTRG.20950.12	ENSGALG00000026416	0.998732	2.41e-06
MSTRG.20950.12	ENSGALG00000026966	0.998732	2.41e-06
MSTRG.20950.12	ENSGALG00000027606	0.998732	2.41e-06
MSTRG.20950.12	ENSGALG00000027753	0.998732	2.41e-06
MSTRG.20950.12	ENSGALG00000007620	0.99861	2.9e-06
MSTRG.20950.12	ENSGALG00000027770	0.998576	3.04e-06
MSTRG.20950.12	ENSGALG00000000119	0.998542	3.19e-06
MSTRG.20950.12	ENSGALG00000005618	0.998537	3.21e-06
MSTRG.20950.12	ENSGALG00000006717	0.998388	3.9e-06
MSTRG.20950.12	ENSGALG00000014678	0.998355	4.06e-06
MSTRG.20950.12	ENSGALG00000008177	0.998334	4.16e-06
MSTRG.20950.12	ENSGALG00000009262	0.998318	4.24e-06
MSTRG.20950.12	ENSGALG00000019852	0.998217	4.76e-06
MSTRG.20950.12	ENSGALG00000001621	0.997862	6.85e-06
MSTRG.20950.12	ENSGALG00000016943	0.997704	7.9e-06
MSTRG.20950.12	ENSGALG00000016667	0.997389	1.02e-05
MSTRG.20950.12	ENSGALG00000015961	0.996886	1.45e-05
MSTRG.20950.12	ENSGALG00000028326	0.996741	1.59e-05
MSTRG.20950.12	ENSGALG00000005957	0.996576	1.76e-05
MSTRG.20950.12	ENSGALG00000006469	0.996458	1.88e-05
MSTRG.20950.12	ENSGALG00000023157	0.996438	1.9e-05
MSTRG.20950.12	ENSGALG00000011003	0.996142	2.23e-05
MSTRG.20950.12	ENSGALG00000003640	0.995796	2.65e-05
MSTRG.20950.12	ENSGALG00000002215	0.995667	2.81e-05
MSTRG.20950.12	ENSGALG00000007179	0.995526	3e-05
MSTRG.20950.12	ENSGALG00000019847	0.994756	4.12e-05
MSTRG.20950.12	ENSGALG00000011238	0.994686	4.23e-05
MSTRG.20950.12	ENSGALG00000012550	0.994178	5.07e-05
MSTRG.20950.12	ENSGALG00000014961	0.993854	5.65e-05
MSTRG.20950.12	ENSGALG00000003137	0.993259	6.8e-05
MSTRG.20950.12	ENSGALG00000019233	0.993154	7.01e-05
MSTRG.20950.12	ENSGALG00000002187	0.99292	7.5e-05
MSTRG.20950.12	ENSGALG00000013177	0.992367	8.72e-05
MSTRG.20950.12	ENSGALG00000027806	0.992365	8.72e-05
MSTRG.20950.12	ENSGALG00000002917	0.992272	8.93e-05
MSTRG.20950.12	ENSGALG00000016027	0.99199	9.6e-05
MSTRG.20950.12	ENSGALG00000004596	0.991686	0.0001034
MSTRG.20950.12	ENSGALG00000014244	0.989859	0.000153745
MSTRG.20950.12	ENSGALG00000026974	0.988642	0.000192776
MSTRG.20950.12	ENSGALG00000014072	0.987916	0.000218154
MSTRG.20950.12	ENSGALG00000003193	0.987846	0.00022068
MSTRG.20950.12	ENSGALG00000012668	0.987632	0.000228509
MSTRG.20950.12	ENSGALG00000027743	0.987425	0.000236194
MSTRG.20950.12	ENSGALG00000005209	0.987276	0.000241827
MSTRG.20950.12	ENSGALG00000007320	0.987193	0.000244995
MSTRG.20950.12	ENSGALG00000002207	0.986758	0.000261878
MSTRG.20950.12	ENSGALG00000015770	-0.986523	0.000271209
MSTRG.20950.12	ENSGALG00000002105	0.986511	0.000271685
MSTRG.20950.12	ENSGALG00000005401	0.986366	0.000277544
MSTRG.20950.12	ENSGALG00000016216	0.986248	0.000282362
MSTRG.20950.12	ENSGALG00000006606	0.985576	0.000310588
MSTRG.20950.12	ENSGALG00000028661	0.985067	0.000332828
MSTRG.20950.12	ENSGALG00000015454	0.983719	0.000395451
MSTRG.20950.12	ENSGALG00000010094	0.981456	0.00051265
MSTRG.20950.12	ENSGALG00000015416	0.980457	0.000569161
MSTRG.20950.12	ENSGALG00000026618	0.980302	0.000578169
MSTRG.20950.12	ENSGALG00000016844	0.980053	0.000592837
MSTRG.20950.12	ENSGALG00000027165	0.98003	0.000594206
MSTRG.20950.12	ENSGALG00000012377	0.979275	0.000639808
MSTRG.20950.12	ENSGALG00000029149	0.977409	0.000759777
MSTRG.20950.12	ENSGALG00000023882	0.975476	0.000894774
MSTRG.20950.12	ENSGALG00000012298	0.975092	0.000922913
MSTRG.20950.12	ENSGALG00000006202	0.973204	0.00106745
MSTRG.20950.12	ENSGALG00000014324	0.972714	0.00110661
MSTRG.20950.12	ENSGALG00000003713	0.9716	0.00119837
MSTRG.20950.12	ENSGALG00000017644	0.970806	0.00126599
MSTRG.20950.12	ENSGALG00000010402	0.970598	0.00128402
MSTRG.20950.12	ENSGALG00000015868	0.966104	0.0017039
MSTRG.20950.12	ENSGALG00000023933	0.964851	0.00183147
MSTRG.20950.12	ENSGALG00000015042	0.963965	0.00192441
MSTRG.20950.12	ENSGALG00000005812	0.963527	0.00197115
MSTRG.20950.12	ENSGALG00000018375	0.962895	0.00203966
MSTRG.20950.12	ENSGALG00000014471	0.962831	0.00204661
MSTRG.20950.12	ENSGALG00000011207	-0.96176	0.00216552
MSTRG.20950.12	ENSGALG00000010983	-0.957445	0.00267782
MSTRG.20950.12	ENSGALG00000004617	0.957138	0.00271633
MSTRG.20950.12	ENSGALG00000007543	0.956644	0.00277883
MSTRG.20950.12	ENSGALG00000003248	0.955941	0.00286898
MSTRG.20950.12	ENSGALG00000014189	-0.955676	0.00290336
MSTRG.20950.12	ENSGALG00000002792	0.955547	0.00292024
MSTRG.20950.12	ENSGALG00000012809	0.954086	0.00311373
MSTRG.20950.12	ENSGALG00000006729	0.95289	0.00327679
MSTRG.20950.12	ENSGALG00000011865	-0.951621	0.00345414
MSTRG.20950.12	ENSGALG00000026262	0.9478	0.00401615
MSTRG.20950.12	ENSGALG00000016485	-0.946224	0.00426007
MSTRG.20950.12	ENSGALG00000004860	0.94599	0.00429682
MSTRG.20950.12	ENSGALG00000026159	-0.945302	0.00440605
MSTRG.20950.12	ENSGALG00000016144	0.944641	0.00451217
MSTRG.20950.12	ENSGALG00000018380	0.94457	0.00452359
MSTRG.20950.12	ENSGALG00000011635	0.943265	0.00473697
MSTRG.20950.12	ENSGALG00000025804	0.93842	0.00557146
MSTRG.20950.12	ENSGALG00000027483	0.938026	0.00564213
MSTRG.20950.12	ENSGALG00000006764	-0.937392	0.00575691
MSTRG.20950.12	ENSGALG00000004223	0.93102	0.00697317
MSTRG.20950.12	ENSGALG00000025680	-0.930321	0.00711364
MSTRG.20950.12	ENSGALG00000008848	-0.929391	0.00730238
MSTRG.20950.12	ENSGALG00000007193	0.929139	0.00735408
MSTRG.20950.12	ENSGALG00000006344	0.928951	0.00739263
MSTRG.20950.12	ENSGALG00000009594	0.926234	0.00796148
MSTRG.20950.12	ENSGALG00000026572	-0.926232	0.00796192
MSTRG.20950.12	ENSGALG00000027827	0.919352	0.00949383
MSTRG.20950.12	ENSGALG00000005360	-0.918288	0.00974243
MSTRG.20950.12	ENSGALG00000008072	-0.915587	0.0103876
MSTRG.20950.12	ENSGALG00000002708	-0.913763	0.0108346
MSTRG.20950.12	ENSGALG00000014962	0.911981	0.01128
MSTRG.20950.12	ENSGALG00000016791	0.90986	0.0118215
MSTRG.20950.12	ENSGALG00000026173	0.90874	0.0121127
MSTRG.20950.12	ENSGALG00000028855	-0.908313	0.0122243
MSTRG.20950.12	ENSGALG00000013036	0.906117	0.0128072
MSTRG.20950.12	ENSGALG00000008836	0.903877	0.0134153
MSTRG.20950.12	ENSGALG00000005675	-0.902834	0.0137032
MSTRG.20950.12	ENSGALG00000003263	0.90119	0.0141627
MSTRG.20950.12	ENSGALG00000000674	-0.900156	0.0144557

## Sheet: MSTRG.28487.2
lncRNA ID	Gene ID	Correlation	p value
MSTRG.28487.2	ENSGALG00000015454	0.999459	4.38e-07
MSTRG.28487.2	ENSGALG00000003193	0.999267	8.07e-07
MSTRG.28487.2	ENSGALG00000003137	0.998767	2.28e-06
MSTRG.28487.2	ENSGALG00000019233	0.997683	8.04e-06
MSTRG.28487.2	ENSGALG00000019847	0.997392	1.02e-05
MSTRG.28487.2	ENSGALG00000015416	0.997296	1.1e-05
MSTRG.28487.2	ENSGALG00000014244	0.997263	1.12e-05
MSTRG.28487.2	ENSGALG00000007320	0.996717	1.62e-05
MSTRG.28487.2	ENSGALG00000011003	0.996555	1.78e-05
MSTRG.28487.2	ENSGALG00000003640	0.996538	1.8e-05
MSTRG.28487.2	ENSGALG00000023157	0.996481	1.86e-05
MSTRG.28487.2	ENSGALG00000016216	0.995423	3.14e-05
MSTRG.28487.2	ENSGALG00000013177	0.995394	3.18e-05
MSTRG.28487.2	ENSGALG00000015961	0.995365	3.22e-05
MSTRG.28487.2	ENSGALG00000002187	0.995078	3.63e-05
MSTRG.28487.2	ENSGALG00000027806	0.995043	3.68e-05
MSTRG.28487.2	ENSGALG00000008177	0.994317	4.83e-05
MSTRG.28487.2	ENSGALG00000012668	0.994079	5.25e-05
MSTRG.28487.2	ENSGALG00000014072	0.993836	5.69e-05
MSTRG.28487.2	ENSGALG00000002105	0.993188	6.95e-05
MSTRG.28487.2	ENSGALG00000009262	0.992974	7.39e-05
MSTRG.28487.2	ENSGALG00000006606	0.992274	8.93e-05
MSTRG.28487.2	ENSGALG00000002988	0.991508	0.000107877
MSTRG.28487.2	ENSGALG00000002108	0.991467	0.000108901
MSTRG.28487.2	ENSGALG00000012550	0.991248	0.000114562
MSTRG.28487.2	ENSGALG00000006202	0.99119	0.000116089
MSTRG.28487.2	ENSGALG00000014678	0.990842	0.000125414
MSTRG.28487.2	ENSGALG00000027743	0.989995	0.000149662
MSTRG.28487.2	ENSGALG00000001621	0.989059	0.00017891
MSTRG.28487.2	ENSGALG00000005812	0.988983	0.000181382
MSTRG.28487.2	ENSGALG00000006469	0.988661	0.000192132
MSTRG.28487.2	ENSGALG00000023933	0.988634	0.000193055
MSTRG.28487.2	ENSGALG00000016186	0.988044	0.000213564
MSTRG.28487.2	ENSGALG00000000119	0.98791	0.000218374
MSTRG.28487.2	ENSGALG00000019276	0.987528	0.000232349
MSTRG.28487.2	ENSGALG00000007620	0.986928	0.000255208
MSTRG.28487.2	ENSGALG00000011238	0.985786	0.000301638
MSTRG.28487.2	ENSGALG00000015770	-0.985329	0.000321278
MSTRG.28487.2	ENSGALG00000015868	0.985044	0.000333872
MSTRG.28487.2	ENSGALG00000005209	0.984961	0.000337536
MSTRG.28487.2	ENSGALG00000019852	0.984576	0.000355012
MSTRG.28487.2	ENSGALG00000016027	0.984386	0.000363781
MSTRG.28487.2	ENSGALG00000016592	0.984225	0.000371318
MSTRG.28487.2	ENSGALG00000016667	0.984085	0.000377925
MSTRG.28487.2	ENSGALG00000005957	0.983689	0.00039692
MSTRG.28487.2	ENSGALG00000002207	0.983617	0.000400425
MSTRG.28487.2	ENSGALG00000018374	0.983518	0.000405236
MSTRG.28487.2	ENSGALG00000025337	0.983518	0.000405236
MSTRG.28487.2	ENSGALG00000025704	0.983518	0.000405236
MSTRG.28487.2	ENSGALG00000026416	0.983518	0.000405236
MSTRG.28487.2	ENSGALG00000026966	0.983518	0.000405236
MSTRG.28487.2	ENSGALG00000027606	0.983518	0.000405236
MSTRG.28487.2	ENSGALG00000027753	0.983518	0.000405236
MSTRG.28487.2	ENSGALG00000014965	0.983474	0.000407402
MSTRG.28487.2	ENSGALG00000027770	0.983296	0.000416219
MSTRG.28487.2	ENSGALG00000006717	0.983174	0.000422285
MSTRG.28487.2	ENSGALG00000016943	0.981745	0.00049683
MSTRG.28487.2	ENSGALG00000002917	0.98141	0.000515177
MSTRG.28487.2	ENSGALG00000007179	0.981028	0.000536463
MSTRG.28487.2	ENSGALG00000012377	0.980249	0.000581281
MSTRG.28487.2	ENSGALG00000026974	0.979839	0.00060561
MSTRG.28487.2	ENSGALG00000006729	0.97906	0.000653113
MSTRG.28487.2	ENSGALG00000011207	-0.97896	0.000659395
MSTRG.28487.2	ENSGALG00000011635	0.97772	0.000739038
MSTRG.28487.2	ENSGALG00000023882	0.977408	0.00075982
MSTRG.28487.2	ENSGALG00000025804	0.975672	0.000880602
MSTRG.28487.2	ENSGALG00000010094	0.97551	0.000892261
MSTRG.28487.2	ENSGALG00000003713	0.97534	0.000904683
MSTRG.28487.2	ENSGALG00000028326	0.975006	0.000929257
MSTRG.28487.2	ENSGALG00000016144	0.97488	0.000938587
MSTRG.28487.2	ENSGALG00000004596	0.974698	0.000952179
MSTRG.28487.2	ENSGALG00000029149	0.973432	0.00104942
MSTRG.28487.2	ENSGALG00000002215	0.97277	0.00110209
MSTRG.28487.2	ENSGALG00000014961	0.971851	0.00117743
MSTRG.28487.2	ENSGALG00000027483	0.971315	0.0012224
MSTRG.28487.2	ENSGALG00000004223	0.97127	0.00122625
MSTRG.28487.2	ENSGALG00000003248	0.970909	0.00125713
MSTRG.28487.2	ENSGALG00000028661	0.969912	0.00134432
MSTRG.28487.2	ENSGALG00000017644	0.969624	0.00137004
MSTRG.28487.2	ENSGALG00000016844	0.96929	0.0014002
MSTRG.28487.2	ENSGALG00000026618	0.967709	0.00154723
MSTRG.28487.2	ENSGALG00000012298	0.963077	0.00201979
MSTRG.28487.2	ENSGALG00000015042	0.961634	0.00217971
MSTRG.28487.2	ENSGALG00000005401	0.960333	0.002329
MSTRG.28487.2	ENSGALG00000007193	0.959763	0.00239592
MSTRG.28487.2	ENSGALG00000012809	0.959303	0.00245072
MSTRG.28487.2	ENSGALG00000016485	-0.9585	0.00254767
MSTRG.28487.2	ENSGALG00000014471	0.953556	0.00318553
MSTRG.28487.2	ENSGALG00000013036	0.952414	0.00334277
MSTRG.28487.2	ENSGALG00000008836	0.951023	0.00353931
MSTRG.28487.2	ENSGALG00000026262	0.948907	0.00384907
MSTRG.28487.2	ENSGALG00000014324	0.947445	0.00407041
MSTRG.28487.2	ENSGALG00000007543	0.945469	0.00437931
MSTRG.28487.2	ENSGALG00000027165	0.941922	0.00496164
MSTRG.28487.2	ENSGALG00000018380	0.939427	0.00539247
MSTRG.28487.2	ENSGALG00000000674	-0.936485	0.00592315
MSTRG.28487.2	ENSGALG00000006764	-0.935344	0.00613543
MSTRG.28487.2	ENSGALG00000027827	0.93121	0.00693539
MSTRG.28487.2	ENSGALG00000009594	0.931112	0.00695479
MSTRG.28487.2	ENSGALG00000014189	-0.931092	0.00695894
MSTRG.28487.2	ENSGALG00000008848	-0.930047	0.00716901
MSTRG.28487.2	ENSGALG00000006344	0.928481	0.0074896
MSTRG.28487.2	ENSGALG00000010402	0.928232	0.00754118
MSTRG.28487.2	ENSGALG00000010983	-0.926448	0.00791594
MSTRG.28487.2	ENSGALG00000002792	0.92281	0.00870757
MSTRG.28487.2	ENSGALG00000002509	-0.921162	0.00907814
MSTRG.28487.2	ENSGALG00000003263	0.91959	0.00943878
MSTRG.28487.2	ENSGALG00000018375	0.919413	0.00947977
MSTRG.28487.2	ENSGALG00000004276	0.919396	0.00948369
MSTRG.28487.2	ENSGALG00000011865	-0.913461	0.0109093
MSTRG.28487.2	ENSGALG00000017864	0.910917	0.0115502
MSTRG.28487.2	ENSGALG00000016791	0.905004	0.0131077
MSTRG.28487.2	ENSGALG00000004617	0.904617	0.0132129

## Sheet: MSTRG.23167.4
lncRNA ID	Gene ID	Correlation	p value
MSTRG.23167.4	ENSGALG00000006202	0.99935	6.34e-07
MSTRG.23167.4	ENSGALG00000007320	0.997745	7.62e-06
MSTRG.23167.4	ENSGALG00000016216	0.997675	8.1e-06
MSTRG.23167.4	ENSGALG00000015868	0.997427	9.92e-06
MSTRG.23167.4	ENSGALG00000002105	0.996919	1.42e-05
MSTRG.23167.4	ENSGALG00000014244	0.996508	1.83e-05
MSTRG.23167.4	ENSGALG00000012668	0.99567	2.81e-05
MSTRG.23167.4	ENSGALG00000015454	0.995358	3.23e-05
MSTRG.23167.4	ENSGALG00000027806	0.993642	6.05e-05
MSTRG.23167.4	ENSGALG00000011635	0.993275	6.77e-05
MSTRG.23167.4	ENSGALG00000003193	0.992851	7.65e-05
MSTRG.23167.4	ENSGALG00000023933	0.992424	8.59e-05
MSTRG.23167.4	ENSGALG00000015416	0.992227	9.04e-05
MSTRG.23167.4	ENSGALG00000003137	0.992187	9.13e-05
MSTRG.23167.4	ENSGALG00000013177	0.990559	0.000133283
MSTRG.23167.4	ENSGALG00000011003	0.990042	0.000148255
MSTRG.23167.4	ENSGALG00000016216	0.988288	0.000204952
MSTRG.23167.4	ENSGALG00000006606	0.988276	0.000205356
MSTRG.23167.4	ENSGALG00000027483	0.987978	0.000215907
MSTRG.23167.4	ENSGALG00000002207	0.98776	0.000223802
MSTRG.23167.4	ENSGALG00000002187	0.987113	0.000248036
MSTRG.23167.4	ENSGALG00000012377	0.986991	0.000252745
MSTRG.23167.4	ENSGALG00000019847	0.986846	0.000258384
MSTRG.23167.4	ENSGALG00000003640	0.986657	0.000265863
MSTRG.23167.4	ENSGALG00000003713	0.986584	0.00026876
MSTRG.23167.4	ENSGALG00000014072	0.986488	0.00027264
MSTRG.23167.4	ENSGALG00000025804	0.986121	0.000287623
MSTRG.23167.4	ENSGALG00000023157	0.985357	0.000320049
MSTRG.23167.4	ENSGALG00000015961	0.984951	0.000338023
MSTRG.23167.4	ENSGALG00000008177	0.98439	0.000363613
MSTRG.23167.4	ENSGALG00000011207	-0.984198	0.000372584
MSTRG.23167.4	ENSGALG00000006729	0.983861	0.000388585
MSTRG.23167.4	ENSGALG00000016144	0.983326	0.000414737
MSTRG.23167.4	ENSGALG00000003248	0.983087	0.000426678
MSTRG.23167.4	ENSGALG00000012550	0.983006	0.000430761
MSTRG.23167.4	ENSGALG00000015770	-0.981968	0.000484804
MSTRG.23167.4	ENSGALG00000002108	0.980202	0.000584041
MSTRG.23167.4	ENSGALG00000005812	0.9802	0.000584202
MSTRG.23167.4	ENSGALG00000009262	0.979454	0.000628846
MSTRG.23167.4	ENSGALG00000002988	0.979193	0.000644909
MSTRG.23167.4	ENSGALG00000026974	0.979068	0.000652646
MSTRG.23167.4	ENSGALG00000004223	0.978711	0.000674981
MSTRG.23167.4	ENSGALG00000014678	0.97854	0.000685861
MSTRG.23167.4	ENSGALG00000019276	0.977811	0.000733087
MSTRG.23167.4	ENSGALG00000027743	0.975949	0.000860709
MSTRG.23167.4	ENSGALG00000005957	0.975818	0.000870056
MSTRG.23167.4	ENSGALG00000006469	0.975719	0.000877206
MSTRG.23167.4	ENSGALG00000023882	0.975574	0.000887657
MSTRG.23167.4	ENSGALG00000001621	0.974893	0.000937639
MSTRG.23167.4	ENSGALG00000013036	0.974261	0.000985209
MSTRG.23167.4	ENSGALG00000016186	0.97287	0.0010941
MSTRG.23167.4	ENSGALG00000008836	0.972469	0.00112646
MSTRG.23167.4	ENSGALG00000000119	0.972445	0.00112847
MSTRG.23167.4	ENSGALG00000007620	0.971796	0.00118202
MSTRG.23167.4	ENSGALG00000005209	0.971267	0.00122648
MSTRG.23167.4	ENSGALG00000016667	0.970244	0.00131496
MSTRG.23167.4	ENSGALG00000028661	0.969378	0.0013922
MSTRG.23167.4	ENSGALG00000012298	0.969282	0.0014009
MSTRG.23167.4	ENSGALG00000011238	0.968349	0.00148686
MSTRG.23167.4	ENSGALG00000016592	0.968299	0.00149149
MSTRG.23167.4	ENSGALG00000026862	0.967203	0.00159579
MSTRG.23167.4	ENSGALG00000025337	0.967203	0.00159579
MSTRG.23167.4	ENSGALG00000025704	0.967203	0.00159579
MSTRG.23167.4	ENSGALG00000026416	0.967203	0.00159579
MSTRG.23167.4	ENSGALG00000026966	0.967203	0.00159579
MSTRG.23167.4	ENSGALG00000027606	0.967203	0.00159579
MSTRG.23167.4	ENSGALG00000027753	0.967203	0.00159579
MSTRG.23167.4	ENSGALG00000014965	0.967183	0.00159776
MSTRG.23167.4	ENSGALG00000019852	0.966967	0.00161874
MSTRG.23167.4	ENSGALG00000010094	0.966944	0.00162097
MSTRG.23167.4	ENSGALG00000006717	0.966809	0.00163415
MSTRG.23167.4	ENSGALG00000027770	0.966565	0.00165819
MSTRG.23167.4	ENSGALG00000012809	0.965789	0.00173559
MSTRG.23167.4	ENSGALG00000007193	0.965457	0.00176918
MSTRG.23167.4	ENSGALG00000002917	0.965453	0.00176959
MSTRG.23167.4	ENSGALG00000016943	0.964686	0.0018486
MSTRG.23167.4	ENSGALG00000017644	0.964268	0.0018924
MSTRG.23167.4	ENSGALG00000026618	0.963938	0.00192728
MSTRG.23167.4	ENSGALG00000014961	0.963574	0.00196612
MSTRG.23167.4	ENSGALG00000007179	0.963187	0.00200781
MSTRG.23167.4	ENSGALG00000015042	0.962961	0.00203245
MSTRG.23167.4	ENSGALG00000016027	0.962179	0.00211857
MSTRG.23167.4	ENSGALG00000026262	0.960908	0.00226245
MSTRG.23167.4	ENSGALG00000028326	0.960761	0.00227931
MSTRG.23167.4	ENSGALG00000002215	0.958603	0.00253507
MSTRG.23167.4	ENSGALG00000004596	0.957351	0.00268959
MSTRG.23167.4	ENSGALG00000016844	0.956729	0.00276812
MSTRG.23167.4	ENSGALG00000018380	0.956667	0.00277594
MSTRG.23167.4	ENSGALG00000008848	-0.95047	0.00361901
MSTRG.23167.4	ENSGALG00000029149	0.948889	0.00385171
MSTRG.23167.4	ENSGALG00000009594	0.946813	0.00416802
MSTRG.23167.4	ENSGALG00000027827	0.944799	0.00448662
MSTRG.23167.4	ENSGALG00000016485	-0.943455	0.00470559
MSTRG.23167.4	ENSGALG00000014471	0.938072	0.00563388
MSTRG.23167.4	ENSGALG00000005401	0.937724	0.00569665
MSTRG.23167.4	ENSGALG00000000674	-0.93513	0.00617572
MSTRG.23167.4	ENSGALG00000003263	0.93089	0.00699928
MSTRG.23167.4	ENSGALG00000014189	-0.930545	0.00706856
MSTRG.23167.4	ENSGALG00000004276	0.922872	0.00869372
MSTRG.23167.4	ENSGALG00000027165	0.920046	0.00933333
MSTRG.23167.4	ENSGALG00000014324	0.919434	0.00947474
MSTRG.23167.4	ENSGALG00000010402	0.9151	0.0105059
MSTRG.23167.4	ENSGALG00000010091	0.914533	0.0106448
MSTRG.23167.4	ENSGALG00000007543	0.913079	0.0110045
MSTRG.23167.4	ENSGALG00000006764	-0.911524	0.0113957
MSTRG.23167.4	ENSGALG00000017860	0.910174	0.0117407
MSTRG.23167.4	ENSGALG00000006270	0.909675	0.0118693
MSTRG.23167.4	ENSGALG00000002509	-0.904793	0.0131651
MSTRG.23167.4	ENSGALG00000006344	0.904688	0.0131936
MSTRG.23167.4	ENSGALG00000010983	-0.903166	0.0136112

## Sheet: MSTRG.17455.2
lncRNA ID	Gene ID	Correlation	p value
MSTRG.17455.2	ENSGALG00000023157	0.995077	3.63e-05
MSTRG.17455.2	ENSGALG00000007620	0.994481	4.56e-05
MSTRG.17455.2	ENSGALG00000016186	0.993599	6.13e-05
MSTRG.17455.2	ENSGALG00000019852	0.993495	6.33e-05
MSTRG.17455.2	ENSGALG00000009262	0.99332	6.68e-05
MSTRG.17455.2	ENSGALG00000016027	0.993138	7.05e-05
MSTRG.17455.2	ENSGALG00000002108	0.992553	8.3e-05
MSTRG.17455.2	ENSGALG00000015961	0.992358	8.74e-05
MSTRG.17455.2	ENSGALG00000019847	0.991778	0.000101116
MSTRG.17455.2	ENSGALG00000002988	0.99138	0.000111147
MSTRG.17455.2	ENSGALG00000003640	0.991331	0.000112406
MSTRG.17455.2	ENSGALG00000027770	0.991144	0.0001173
MSTRG.17455.2	ENSGALG00000016592	0.990954	0.000122365
MSTRG.17455.2	ENSGALG00000019276	0.990835	0.00012562
MSTRG.17455.2	ENSGALG00000000119	0.990552	0.000133474
MSTRG.17455.2	ENSGALG00000001621	0.990473	0.000135707
MSTRG.17455.2	ENSGALG00000008177	0.99036	0.00013895
MSTRG.17455.2	ENSGALG00000018374	0.990284	0.000141152
MSTRG.17455.2	ENSGALG00000025337	0.990284	0.000141152
MSTRG.17455.2	ENSGALG00000025704	0.990284	0.000141152
MSTRG.17455.2	ENSGALG00000026416	0.990284	0.000141152
MSTRG.17455.2	ENSGALG00000026966	0.990284	0.000141152
MSTRG.17455.2	ENSGALG00000027606	0.990284	0.000141152
MSTRG.17455.2	ENSGALG00000027753	0.990284	0.000141152
MSTRG.17455.2	ENSGALG00000014965	0.990161	0.000144722
MSTRG.17455.2	ENSGALG00000011003	0.9901	0.00014654
MSTRG.17455.2	ENSGALG00000003137	0.989884	0.000152984
MSTRG.17455.2	ENSGALG00000006717	0.989698	0.000158648
MSTRG.17455.2	ENSGALG00000019233	0.989581	0.000162268
MSTRG.17455.2	ENSGALG00000014678	0.98889	0.000184454
MSTRG.17455.2	ENSGALG00000016943	0.988305	0.000204343
MSTRG.17455.2	ENSGALG00000016667	0.987909	0.000218409
MSTRG.17455.2	ENSGALG00000005209	0.987347	0.000239148
MSTRG.17455.2	ENSGALG00000006469	0.986974	0.000253407
MSTRG.17455.2	ENSGALG00000015454	0.986762	0.000261718
MSTRG.17455.2	ENSGALG00000011238	0.985793	0.000301329
MSTRG.17455.2	ENSGALG00000003193	0.985748	0.000303244
MSTRG.17455.2	ENSGALG00000007179	0.985526	0.000312718
MSTRG.17455.2	ENSGALG00000014072	0.984828	0.000343531
MSTRG.17455.2	ENSGALG00000005812	0.984691	0.000349752
MSTRG.17455.2	ENSGALG00000002187	0.984027	0.000380665
MSTRG.17455.2	ENSGALG00000005957	0.9833	0.000415986
MSTRG.17455.2	ENSGALG00000014244	0.983264	0.00041778
MSTRG.17455.2	ENSGALG00000013177	0.981966	0.000484907
MSTRG.17455.2	ENSGALG00000004596	0.981591	0.000505238
MSTRG.17455.2	ENSGALG00000027806	0.980875	0.00054513
MSTRG.17455.2	ENSGALG00000012550	0.980447	0.000569765
MSTRG.17455.2	ENSGALG00000027743	0.980286	0.000579156
MSTRG.17455.2	ENSGALG00000016216	0.979702	0.00061386
MSTRG.17455.2	ENSGALG00000007320	0.979517	0.000625048
MSTRG.17455.2	ENSGALG00000015416	0.978493	0.000688828
MSTRG.17455.2	ENSGALG00000028326	0.978329	0.000699342
MSTRG.17455.2	ENSGALG00000002917	0.977231	0.000771773
MSTRG.17455.2	ENSGALG00000006606	0.977094	0.000780996
MSTRG.17455.2	ENSGALG00000016485	-0.976512	0.000821047
MSTRG.17455.2	ENSGALG00000002215	0.975286	0.000908613
MSTRG.17455.2	ENSGALG00000002105	0.974922	0.000935455
MSTRG.17455.2	ENSGALG00000012668	0.974523	0.000965359
MSTRG.17455.2	ENSGALG00000023933	0.97353	0.00104175
MSTRG.17455.2	ENSGALG00000029149	0.973498	0.00104423
MSTRG.17455.2	ENSGALG00000014961	0.972437	0.00112908
MSTRG.17455.2	ENSGALG00000027165	0.970188	0.00131991
MSTRG.17455.2	ENSGALG00000012377	0.969981	0.00133817
MSTRG.17455.2	ENSGALG00000023882	0.968709	0.00145334
MSTRG.17455.2	ENSGALG00000015770	-0.968023	0.00151746
MSTRG.17455.2	ENSGALG00000006764	-0.96701	0.00161458
MSTRG.17455.2	ENSGALG00000005401	0.966939	0.00162145
MSTRG.17455.2	ENSGALG00000006729	0.966254	0.00168898
MSTRG.17455.2	ENSGALG00000010094	0.96604	0.00171031
MSTRG.17455.2	ENSGALG00000026974	0.965482	0.00176667
MSTRG.17455.2	ENSGALG00000017644	0.964856	0.00183098
MSTRG.17455.2	ENSGALG00000002207	0.964016	0.00191898
MSTRG.17455.2	ENSGALG00000011207	-0.96381	0.00194093
MSTRG.17455.2	ENSGALG00000006202	0.963724	0.00195001
MSTRG.17455.2	ENSGALG00000026618	0.963649	0.00195803
MSTRG.17455.2	ENSGALG00000016844	0.962949	0.00203372
MSTRG.17455.2	ENSGALG00000015042	0.960386	0.0023228
MSTRG.17455.2	ENSGALG00000012809	0.958193	0.00258526
MSTRG.17455.2	ENSGALG00000015868	0.956663	0.0027764
MSTRG.17455.2	ENSGALG00000016144	0.954677	0.00303474
MSTRG.17455.2	ENSGALG00000014324	0.953991	0.00312658
MSTRG.17455.2	ENSGALG00000028661	0.953821	0.00314947
MSTRG.17455.2	ENSGALG00000004223	0.950503	0.00361436
MSTRG.17455.2	ENSGALG00000007543	0.949749	0.00372431
MSTRG.17455.2	ENSGALG00000010983	-0.949372	0.00377994
MSTRG.17455.2	ENSGALG00000007193	0.9469	0.00415452
MSTRG.17455.2	ENSGALG00000014471	0.945233	0.00441705
MSTRG.17455.2	ENSGALG00000012298	0.945151	0.00443011
MSTRG.17455.2	ENSGALG00000011865	-0.944515	0.00453246
MSTRG.17455.2	ENSGALG00000003713	0.944305	0.00456659
MSTRG.17455.2	ENSGALG00000014189	-0.943725	0.00466125
MSTRG.17455.2	ENSGALG00000003248	0.943024	0.00477695
MSTRG.17455.2	ENSGALG00000026262	0.941972	0.00495313
MSTRG.17455.2	ENSGALG00000011635	0.941845	0.00497459
MSTRG.17455.2	ENSGALG00000027483	0.940575	0.00519199
MSTRG.17455.2	ENSGALG00000010402	0.937762	0.00568985
MSTRG.17455.2	ENSGALG00000025804	0.935103	0.00618077
MSTRG.17455.2	ENSGALG00000003640	0.934945	0.00621055
MSTRG.17455.2	ENSGALG00000002792	0.932245	0.00673068
MSTRG.17455.2	ENSGALG00000002509	-0.932017	0.00677542
MSTRG.17455.2	ENSGALG00000000674	-0.927412	0.00771227
MSTRG.17455.2	ENSGALG00000004617	0.919728	0.00940667
MSTRG.17455.2	ENSGALG00000003263	0.919596	0.0094372
MSTRG.17455.2	ENSGALG00000026159	-0.918111	0.00978425
MSTRG.17455.2	ENSGALG00000009594	0.915366	0.0104413
MSTRG.17455.2	ENSGALG00000008836	0.912838	0.0110647
MSTRG.17455.2	ENSGALG00000006344	0.912714	0.0110957
MSTRG.17455.2	ENSGALG00000002708	-0.910292	0.0117103
MSTRG.17455.2	ENSGALG00000026572	-0.907332	0.012483
MSTRG.17455.2	ENSGALG00000013036	0.907302	0.0124911
MSTRG.17455.2	ENSGALG00000008072	-0.903917	0.0134043
MSTRG.17455.2	ENSGALG00000004860	0.90372	0.0134584
MSTRG.17455.2	ENSGALG00000008848	-0.900467	0.0143672

## Sheet: MSTRG.14719.6
lncRNA ID	Gene ID	Correlation	p value
MSTRG.14719.6	ENSGALG00000000178	0.990031	0.000148572
MSTRG.14719.6	ENSGALG00000008875	0.982371	0.000463448
MSTRG.14719.6	ENSGALG00000017874	0.979418	0.00063109
MSTRG.14719.6	ENSGALG00000017880	0.979418	0.00063109
MSTRG.14719.6	ENSGALG00000018381	0.979418	0.00063109
MSTRG.14719.6	ENSGALG00000024565	0.979418	0.00063109
MSTRG.14719.6	ENSGALG00000025587	0.979418	0.00063109
MSTRG.14719.6	ENSGALG00000025808	0.979418	0.00063109
MSTRG.14719.6	ENSGALG00000026706	0.979418	0.00063109
MSTRG.14719.6	ENSGALG00000027727	0.979418	0.00063109
MSTRG.14719.6	ENSGALG00000028279	0.979418	0.00063109
MSTRG.14719.6	ENSGALG00000025667	0.979418	0.00063109
MSTRG.14719.6	ENSGALG00000004772	0.970507	0.00129197
MSTRG.14719.6	ENSGALG00000027494	0.963811	0.00194077
MSTRG.14719.6	ENSGALG00000017847	0.933706	0.00644659
MSTRG.14719.6	ENSGALG00000011277	0.929108	0.00736037
MSTRG.14719.6	ENSGALG00000017394	0.914823	0.0105736
MSTRG.14719.6	ENSGALG00000025517	-0.90547	0.0129815

## Sheet: MSTRG.24725.1
lncRNA ID	Gene ID	Correlation	p value
MSTRG.24725.1	ENSGALG00000009875	0.966922	0.00162311
MSTRG.24725.1	ENSGALG00000016142	0.964631	0.00185435
MSTRG.24725.1	ENSGALG00000002771	0.942602	0.00484731
MSTRG.24725.1	ENSGALG00000016665	-0.939272	0.00541993
MSTRG.24725.1	ENSGALG00000027974	-0.934358	0.00632196
MSTRG.24725.1	ENSGALG00000015261	-0.933487	0.00648881
MSTRG.24725.1	ENSGALG00000008262	-0.926042	0.00800235
MSTRG.24725.1	ENSGALG00000027887	-0.924628	0.00830742
MSTRG.24725.1	ENSGALG00000012193	0.923473	0.00856058
MSTRG.24725.1	ENSGALG00000002477	-0.923317	0.00859493
MSTRG.24725.1	ENSGALG00000000071	0.921754	0.00894424
MSTRG.24725.1	ENSGALG00000016331	-0.917674	0.00988742
MSTRG.24725.1	ENSGALG00000014505	-0.912687	0.0111024
MSTRG.24725.1	ENSGALG00000011930	0.910529	0.0116494
MSTRG.24725.1	ENSGALG00000000184	0.908898	0.0120713
MSTRG.24725.1	ENSGALG00000011487	-0.904753	0.013176
MSTRG.24725.1	ENSGALG00000016651	0.902269	0.0138602

## Sheet: MSTRG.8138.1
lncRNA ID	Gene ID	Correlation	p value
MSTRG.8138.1	ENSGALG00000010826	0.999996	2.43e-11
MSTRG.8138.1	ENSGALG00000012865	0.999984	3.81e-10
MSTRG.8138.1	ENSGALG00000026697	0.99048	0.000135516
MSTRG.8138.1	ENSGALG00000022871	0.988449	0.000199383
MSTRG.8138.1	ENSGALG00000012570	0.982592	0.000451938
MSTRG.8138.1	ENSGALG00000002712	0.972757	0.00110317
MSTRG.8138.1	ENSGALG00000005919	0.972498	0.00112414
MSTRG.8138.1	ENSGALG00000003640	0.969225	0.00140607
MSTRG.8138.1	ENSGALG00000012394	0.960331	0.00232923
MSTRG.8138.1	ENSGALG00000013723	-0.957811	0.00263231
MSTRG.8138.1	ENSGALG00000010818	0.957571	0.00266214
MSTRG.8138.1	ENSGALG00000021717	0.956671	0.00277539
MSTRG.8138.1	ENSGALG00000009761	0.952497	0.00333116
MSTRG.8138.1	ENSGALG00000021087	0.95159	0.00345854
MSTRG.8138.1	ENSGALG00000007468	-0.945707	0.00434157
MSTRG.8138.1	ENSGALG00000012747	-0.936985	0.0058312
MSTRG.8138.1	ENSGALG00000009365	0.935923	0.00602732
MSTRG.8138.1	ENSGALG00000028880	0.931201	0.00693712
MSTRG.8138.1	ENSGALG00000006723	0.929201	0.00734134
MSTRG.8138.1	ENSGALG00000001705	-0.929067	0.00736871
MSTRG.8138.1	ENSGALG00000013057	-0.928721	0.00743992
MSTRG.8138.1	ENSGALG00000003512	0.925851	0.00804336
MSTRG.8138.1	ENSGALG00000005183	0.922368	0.00880616
MSTRG.8138.1	ENSGALG00000008848	0.920588	0.00920899
MSTRG.8138.1	ENSGALG00000015090	-0.904636	0.0132079

## Sheet: MSTRG.2982.4
lncRNA ID	Gene ID	Correlation	p value
MSTRG.2982.4	ENSGALG00000000761	-0.978463	0.000690746
MSTRG.2982.4	ENSGALG00000003562	0.973555	0.00103974
MSTRG.2982.4	ENSGALG00000019861	0.931177	0.00694185
MSTRG.2982.4	ENSGALG00000001446	-0.922792	0.00871139
MSTRG.2982.4	ENSGALG00000003640	0.913873	0.0108075
MSTRG.2982.4	ENSGALG00000005069	0.912632	0.0111162
MSTRG.2982.4	ENSGALG00000004270	0.911134	0.0114948
MSTRG.2982.4	ENSGALG00000017902	-0.911075	0.0115098
MSTRG.2982.4	ENSGALG00000021404	-0.908278	0.0122336
MSTRG.2982.4	ENSGALG00000014106	-0.907401	0.0124649
MSTRG.2982.4	ENSGALG00000003640	0.90688	0.0126034
MSTRG.2982.4	ENSGALG00000006384	-0.905045	0.0130967
