# Supplementary material for: Transcriptome sequencing reveals key potential long non-coding RNAs related to duration of fertility trait in the uterovaginal junction of egg-laying hens
Source: Sci Rep. 2018 Sep 4;8:13185. doi: 10.1038/s41598-018-31301-z (PMC6123486; doi:10.1038/s41598-018-31301-z)
Supplement: Supplementary file 6 — Supplementary Dataset 6 [file 41598_2018_31301_MOESM6_ESM.xlsx]

## Sheet: Sheet1
Transcriptome sequencing reveals key potential long non-coding RNAs related to duration of fertility trait in the uterovaginal junction of egg-laying hens Adeyinka Abiola Adetula, Lantao Gu, Chinedu Charles Nwafor, Xiaoyong Du, Shuhong Zhao and Shijun Li
Supplementary Table S6 Gene ontology (GO) enrichment analysis of DE-lncRNA-targets.
Using Gene Ontology (GO) database, a given set of genes that are targeting up and down regulated lncRNAs were considered significantly enriched at p value is ≤ 0.05. BP = biological process, MF = molecular function, CC = cellular component.
GO_ID	GO_term	TYPE	target_gene_in_this_GO	gene_list	Pvalue	Qvalue
GO:0045667	regulation of osteoblast differentiation	biological_process	4	ENSGALG00000010566(NPNT),ENSGALG00000008014(CEBPB),ENSGALG00000008848(SOX2),ENSGALG00000003640(FAM20C),	0.000237672	0.318481
GO:0001101	response to acid chemical	biological_process	4	ENSGALG00000010811(LGMN),ENSGALG00000008848(SOX2),ENSGALG00000002963(PID1),ENSGALG00000008014(CEBPB),	0.0010249	0.457791
GO:0001890	placenta development	biological_process	4	ENSGALG00000010541(BIRC6),ENSGALG00000017272(VWF),ENSGALG00000006968(HNF1A),ENSGALG00000008014(CEBPB),	0.00111793	0.374508
GO:0001649	osteoblast differentiation	biological_process	4	ENSGALG00000003640(FAM20C),ENSGALG00000008848(SOX2),ENSGALG00000010566(NPNT),ENSGALG00000008014(CEBPB),	0.0015546	0.416634
GO:0030278	regulation of ossification	biological_process	4	ENSGALG00000003640(FAM20C),ENSGALG00000008848(SOX2),ENSGALG00000010566(NPNT),ENSGALG00000008014(CEBPB),	0.00161699	0.309539
GO:0071345	cellular response to cytokine stimulus	biological_process	6	ENSGALG00000005618(CTR9),ENSGALG00000008875(PLCB1),ENSGALG00000000071(DDIAS),ENSGALG00000010566(NPNT),ENSGALG00000002963(PID1),ENSGALG00000002747(FASN),	0.00065035	0.435734
GO:0030246	carbohydrate binding	molecular_function	4	ENSGALG00000012102(),ENSGALG00000009761(17.5),ENSGALG00000008359(CD93),ENSGALG00000009771(),	0.00450539	0.754653
GO:0034097	response to cytokine	biological_process	6	ENSGALG00000005618(CTR9),ENSGALG00000002747(FASN),ENSGALG00000010566(NPNT),ENSGALG00000002963(PID1),ENSGALG00000000071(DDIAS),ENSGALG00000008875(PLCB1),	0.00158038	0.352952
GO:0043410	positive regulation of MAPK cascade	biological_process	5	ENSGALG00000008875(PLCB1),ENSGALG00000010566(NPNT),ENSGALG00000012184(BMPER),ENSGALG00000003788(BNIP2),ENSGALG00000008848(SOX2),	0.0059958	0.803437
GO:0018205	peptidyl-lysine modification	biological_process	4	ENSGALG00000008177(NOS1),ENSGALG00000002302(YEATS2),ENSGALG00000006902(ZNF335),ENSGALG00000005618(CTR9),	0.0129152	1
GO:0001701	in utero embryonic development	biological_process	6	ENSGALG00000000196(DAD1),ENSGALG00000003788(BNIP2),ENSGALG00000010541(BIRC6),ENSGALG00000006968(HNF1A),ENSGALG00000006902(ZNF335),ENSGALG00000008014(CEBPB),	0.00469942	0.699691
GO:0001503	ossification	biological_process	4	ENSGALG00000010566(NPNT),ENSGALG00000008014(CEBPB),ENSGALG00000003640(FAM20C),ENSGALG00000008848(SOX2),	0.0177215	1
GO:0000785	chromatin	cellular_component	4	ENSGALG00000005618(CTR9),ENSGALG00000008014(CEBPB),ENSGALG00000008875(PLCB1),ENSGALG00000002286(H3F3B),	0.0203378	1
GO:0048608	reproductive structure development	biological_process	5	ENSGALG00000017272(VWF),ENSGALG00000008014(CEBPB),ENSGALG00000010541(BIRC6),ENSGALG00000006968(HNF1A),ENSGALG00000008848(SOX2),	0.0136708	1
GO:0061458	reproductive system development	biological_process	5	ENSGALG00000008848(SOX2),ENSGALG00000010541(BIRC6),ENSGALG00000006968(HNF1A),ENSGALG00000017272(VWF),ENSGALG00000008014(CEBPB),	0.013913	1
GO:0045597	positive regulation of cell differentiation	biological_process	7	ENSGALG00000008848(SOX2),ENSGALG00000003788(BNIP2),ENSGALG00000006902(ZNF335),ENSGALG00000003640(FAM20C),ENSGALG00000008014(CEBPB),ENSGALG00000010566(NPNT),ENSGALG00000008875(PLCB1),	0.00613997	0.74796
GO:0048037	cofactor binding	molecular_function	4	ENSGALG00000005046(SHMT1),ENSGALG00000002747(FASN),ENSGALG00000008177(NOS1),ENSGALG00000009655(AADAT),	0.0292418	1
GO:0070848	response to growth factor	biological_process	5	ENSGALG00000008848(SOX2),ENSGALG00000008177(NOS1),ENSGALG00000003640(FAM20C),ENSGALG00000012184(BMPER),ENSGALG00000010566(NPNT),	0.0210278	1
GO:0006325	chromatin organization	biological_process	6	ENSGALG00000006902(ZNF335),ENSGALG00000005618(CTR9),ENSGALG00000002286(H3F3B),ENSGALG00000002302(YEATS2),ENSGALG00000008177(NOS1),ENSGALG00000006968(HNF1A),	0.0149631	1
GO:0016568	chromatin modification	biological_process	5	ENSGALG00000006968(HNF1A),ENSGALG00000008177(NOS1),ENSGALG00000005618(CTR9),ENSGALG00000006902(ZNF335),ENSGALG00000002302(YEATS2),	0.0230593	1
GO:0016570	histone modification	biological_process	4	ENSGALG00000002302(YEATS2),ENSGALG00000008177(NOS1),ENSGALG00000005618(CTR9),ENSGALG00000006902(ZNF335),	0.0368267	1
GO:0042803	protein homodimerization activity	molecular_function	6	ENSGALG00000008014(CEBPB),ENSGALG00000017272(VWF),ENSGALG00000003737(TOX3),ENSGALG00000005046(SHMT1),ENSGALG00000006968(HNF1A),ENSGALG00000009655(AADAT),	0.0165477	1
GO:0003006	developmental process involved in reproduction	biological_process	6	ENSGALG00000017272(VWF),ENSGALG00000008014(CEBPB),ENSGALG00000010541(BIRC6),ENSGALG00000006968(HNF1A),ENSGALG00000000071(DDIAS),ENSGALG00000008848(SOX2),	0.0177528	1
GO:0043408	regulation of MAPK cascade	biological_process	5	ENSGALG00000003788(BNIP2),ENSGALG00000008848(SOX2),ENSGALG00000012184(BMPER),ENSGALG00000010566(NPNT),ENSGALG00000008875(PLCB1),	0.0263602	1
GO:0000165	MAPK cascade	biological_process	5	ENSGALG00000012184(BMPER),ENSGALG00000010566(NPNT),ENSGALG00000008875(PLCB1),ENSGALG00000008848(SOX2),ENSGALG00000003788(BNIP2),	0.0456046	1
GO:0031401	positive regulation of protein modification process	biological_process	7	ENSGALG00000008177(NOS1),ENSGALG00000008848(SOX2),ENSGALG00000003788(BNIP2),ENSGALG00000010566(NPNT),ENSGALG00000008875(PLCB1),ENSGALG00000005618(CTR9),ENSGALG00000012184(BMPER),	0.0273231	1
GO:0051726	regulation of cell cycle	biological_process	6	ENSGALG00000002963(PID1),ENSGALG00000015818(E2F5),ENSGALG00000008875(PLCB1),ENSGALG00000000071(DDIAS),ENSGALG00000010541(BIRC6),ENSGALG00000008848(SOX2),	0.040691	1
GO:0043066	negative regulation of apoptotic process	biological_process	6	ENSGALG00000010811(LGMN),ENSGALG00000003737(TOX3),ENSGALG00000008014(CEBPB),ENSGALG00000000196(DAD1),ENSGALG00000010541(BIRC6),ENSGALG00000000071(DDIAS),	0.0429719	1
GO:0007167	enzyme linked receptor protein signaling pathway	biological_process	6	ENSGALG00000012184(BMPER),ENSGALG00000003640(FAM20C),ENSGALG00000002963(PID1),ENSGALG00000010566(NPNT),ENSGALG00000008875(PLCB1),ENSGALG00000006968(HNF1A),	0.0448593	1
GO:0043069	negative regulation of programmed cell death	biological_process	6	ENSGALG00000008014(CEBPB),ENSGALG00000003737(TOX3),ENSGALG00000010811(LGMN),ENSGALG00000000071(DDIAS),ENSGALG00000010541(BIRC6),ENSGALG00000000196(DAD1),	0.0458242	1
GO:0045944	positive regulation of transcription from RNA polymerase II promoter	biological_process	7	ENSGALG00000008177(NOS1),ENSGALG00000006968(HNF1A),ENSGALG00000002963(PID1),ENSGALG00000008848(SOX2),ENSGALG00000010566(NPNT),ENSGALG00000005618(CTR9),ENSGALG00000008014(CEBPB),	0.0424595	1
GO:0042802	identical protein binding	molecular_function	8	ENSGALG00000009655(AADAT),ENSGALG00000003737(TOX3),ENSGALG00000017272(VWF),ENSGALG00000008014(CEBPB),ENSGALG00000006968(HNF1A),ENSGALG00000005046(SHMT1),ENSGALG00000026862(CLDN1),ENSGALG00000011654(ACPP),	0.0421817	1
GO:0009790	embryo development	biological_process	9	ENSGALG00000006968(HNF1A),ENSGALG00000006902(ZNF335),ENSGALG00000008875(PLCB1),ENSGALG00000003788(BNIP2),ENSGALG00000000196(DAD1),ENSGALG00000008848(SOX2),ENSGALG00000010541(BIRC6),ENSGALG00000008014(CEBPB),ENSGALG00000005618(CTR9),	0.0371166	1
GO:0071310	cellular response to organic substance	biological_process	10	ENSGALG00000000071(DDIAS),ENSGALG00000010566(NPNT),ENSGALG00000012184(BMPER),ENSGALG00000008014(CEBPB),ENSGALG00000005618(CTR9),ENSGALG00000008177(NOS1),ENSGALG00000002747(FASN),ENSGALG00000008875(PLCB1),ENSGALG00000002963(PID1),ENSGALG00000003640(FAM20C),	0.0340693	1
GO:0012501	programmed cell death	biological_process	10	ENSGALG00000010811(LGMN),ENSGALG00000011405(SLC4A7),ENSGALG00000003788(BNIP2),ENSGALG00000000196(DAD1),ENSGALG00000008848(SOX2),ENSGALG00000000071(DDIAS),ENSGALG00000010541(BIRC6),ENSGALG00000008014(CEBPB),ENSGALG00000003737(TOX3),ENSGALG00000002137(PGAM5),	0.0394164	1
GO:0008219	cell death	biological_process	10	ENSGALG00000010811(LGMN),ENSGALG00000011405(SLC4A7),ENSGALG00000008014(CEBPB),ENSGALG00000003737(TOX3),ENSGALG00000002137(PGAM5),ENSGALG00000003788(BNIP2),ENSGALG00000000196(DAD1),ENSGALG00000008848(SOX2),ENSGALG00000000071(DDIAS),ENSGALG00000010541(BIRC6),	0.0463538	1
GO:0010033	response to organic substance	biological_process	12	ENSGALG00000008875(PLCB1),ENSGALG00000008177(NOS1),ENSGALG00000008014(CEBPB),ENSGALG00000010566(NPNT),ENSGALG00000000071(DDIAS),ENSGALG00000003640(FAM20C),ENSGALG00000002963(PID1),ENSGALG00000002747(FASN),ENSGALG00000006968(HNF1A),ENSGALG00000012184(BMPER),ENSGALG00000005618(CTR9),ENSGALG00000008848(SOX2),	0.0356732	1
GO:0051246	regulation of protein metabolic process	biological_process	13	ENSGALG00000003788(BNIP2),ENSGALG00000008014(CEBPB),ENSGALG00000010566(NPNT),ENSGALG00000008177(NOS1),ENSGALG00000008875(PLCB1),ENSGALG00000008848(SOX2),ENSGALG00000005618(CTR9),ENSGALG00000012184(BMPER),ENSGALG00000015535(PPP1R42),ENSGALG00000014290(UBE2K),ENSGALG00000006902(ZNF335),ENSGALG00000002963(PID1),ENSGALG00000001310(TRNAU1AP),	0.0385208	1
GO:0032268	regulation of cellular protein metabolic process	biological_process	12	ENSGALG00000005618(CTR9),ENSGALG00000012184(BMPER),ENSGALG00000008848(SOX2),ENSGALG00000002963(PID1),ENSGALG00000001310(TRNAU1AP),ENSGALG00000006902(ZNF335),ENSGALG00000015535(PPP1R42),ENSGALG00000014290(UBE2K),ENSGALG00000010566(NPNT),ENSGALG00000003788(BNIP2),ENSGALG00000008875(PLCB1),ENSGALG00000008177(NOS1),	0.0487502	1
GO:0018193	peptidyl-amino acid modification	biological_process	5	ENSGALG00000015474(CD80),ENSGALG00000010826(PRKAA2),ENSGALG00000012865(BRAF),ENSGALG00000011377(METAP2),ENSGALG00000010818(PPAP2B),	0.00139016	0.797951
GO:0019637	organophosphate metabolic process	biological_process	4	ENSGALG00000019589(),ENSGALG00000010818(PPAP2B),ENSGALG00000007172(FHIT),ENSGALG00000004908(),	0.00676082	0.776142
GO:0006915	apoptotic process	biological_process	6	ENSGALG00000016451(ROCK2),ENSGALG00000013568(NR4A3),ENSGALG00000010826(PRKAA2),ENSGALG00000012865(BRAF),ENSGALG00000002649(UBE4B),ENSGALG00000007172(FHIT),	0.00188973	0.542351
GO:0012501	programmed cell death	biological_process	6	ENSGALG00000016451(ROCK2),ENSGALG00000013568(NR4A3),ENSGALG00000010826(PRKAA2),ENSGALG00000007172(FHIT),ENSGALG00000012865(BRAF),ENSGALG00000002649(UBE4B),	0.00206424	0.394958
GO:0008219	cell death	biological_process	6	ENSGALG00000013568(NR4A3),ENSGALG00000016451(ROCK2),ENSGALG00000010826(PRKAA2),ENSGALG00000012865(BRAF),ENSGALG00000002649(UBE4B),ENSGALG00000007172(FHIT),	0.00238817	0.342702
GO:0009790	embryo development	biological_process	4	ENSGALG00000000943(WDTC1),ENSGALG00000016451(ROCK2),ENSGALG00000013568(NR4A3),ENSGALG00000010818(PPAP2B),	0.0224731	1
GO:0016772	transferase activity, transferring phosphorus-containing groups	molecular_function	4	ENSGALG00000016451(ROCK2),ENSGALG00000010826(PRKAA2),ENSGALG00000004908(),ENSGALG00000012865(BRAF),	0.0284031	1
GO:0019899	enzyme binding	molecular_function	4	ENSGALG00000000943(WDTC1),ENSGALG00000016451(ROCK2),ENSGALG00000007172(FHIT),ENSGALG00000002649(UBE4B),	0.0297033	1
GO:0006468	protein phosphorylation	biological_process	5	ENSGALG00000016451(ROCK2),ENSGALG00000010826(PRKAA2),ENSGALG00000015474(CD80),ENSGALG00000010818(PPAP2B),ENSGALG00000012865(BRAF),	0.0229424	1
GO:0009056	catabolic process	biological_process	4	ENSGALG00000010826(PRKAA2),ENSGALG00000007172(FHIT),ENSGALG00000002649(UBE4B),ENSGALG00000013961(USP46),	0.0379978	1
GO:0006796	phosphate-containing compound metabolic process	biological_process	8	ENSGALG00000004908(),ENSGALG00000015474(CD80),ENSGALG00000007172(FHIT),ENSGALG00000019589(),ENSGALG00000016451(ROCK2),ENSGALG00000010826(PRKAA2),ENSGALG00000010818(PPAP2B),ENSGALG00000012865(BRAF),	0.0101679	0.833771
GO:0006508	proteolysis	biological_process	4	ENSGALG00000011377(METAP2),ENSGALG00000007172(FHIT),ENSGALG00000013961(USP46),ENSGALG00000002649(UBE4B),	0.0445508	1
GO:0006464	cellular protein modification process	biological_process	9	ENSGALG00000016451(ROCK2),ENSGALG00000010826(PRKAA2),ENSGALG00000010818(PPAP2B),ENSGALG00000012865(BRAF),ENSGALG00000002649(UBE4B),ENSGALG00000022718(FUT4),ENSGALG00000015474(CD80),ENSGALG00000011377(METAP2),ENSGALG00000013961(USP46),	0.00874401	0.83651
GO:0043412	macromolecule modification	biological_process	9	ENSGALG00000022718(FUT4),ENSGALG00000010826(PRKAA2),ENSGALG00000012865(BRAF),ENSGALG00000015474(CD80),ENSGALG00000011377(METAP2),ENSGALG00000013961(USP46),ENSGALG00000016451(ROCK2),ENSGALG00000010818(PPAP2B),ENSGALG00000002649(UBE4B),	0.0111516	0.800131
GO:0016310	phosphorylation	biological_process	5	ENSGALG00000015474(CD80),ENSGALG00000016451(ROCK2),ENSGALG00000010826(PRKAA2),ENSGALG00000012865(BRAF),ENSGALG00000010818(PPAP2B),	0.0456545	1
GO:0044267	cellular protein metabolic process	biological_process	10	ENSGALG00000015474(CD80),ENSGALG00000011377(METAP2),ENSGALG00000013961(USP46),ENSGALG00000016451(ROCK2),ENSGALG00000010818(PPAP2B),ENSGALG00000002649(UBE4B),ENSGALG00000022718(FUT4),ENSGALG00000007172(FHIT),ENSGALG00000010826(PRKAA2),ENSGALG00000012865(BRAF),	0.0166197	1
GO:0019538	protein metabolic process	biological_process	10	ENSGALG00000010826(PRKAA2),ENSGALG00000012865(BRAF),ENSGALG00000022718(FUT4),ENSGALG00000007172(FHIT),ENSGALG00000016451(ROCK2),ENSGALG00000010818(PPAP2B),ENSGALG00000002649(UBE4B),ENSGALG00000015474(CD80),ENSGALG00000011377(METAP2),ENSGALG00000013961(USP46),	0.0451008	1
GO:0050793	regulation of developmental process	biological_process	4	ENSGALG00000006902(ZNF335),ENSGALG00000003640(FAM20C),ENSGALG00000010811(LGMN),ENSGALG00000009799(MEIS2),	0.0038775	1
