# Supplementary material for: Transcriptome sequencing reveals key potential long non-coding RNAs related to duration of fertility trait in the uterovaginal junction of egg-laying hens
Source: Sci Rep. 2018 Sep 4;8:13185. doi: 10.1038/s41598-018-31301-z (PMC6123486; doi:10.1038/s41598-018-31301-z)
Supplement: Supplementary file 7 — Supplementary Dataset 7 [file 41598_2018_31301_MOESM7_ESM.xlsx]

## Sheet: Sheet1
Transcriptome sequencing reveals key potential long non-coding RNAs related to duration of fertility trait in the uterovaginal junction of egg-laying hens Adeyinka Abiola Adetula, Lantao Gu, Chinedu Charles Nwafor, Xiaoyong Du, Shuhong Zhao and Shijun Li
Supplementary Table S7 Using KEGG (Kyoto Encyclopedia of genes and genomes database), the lncRNA targeted gene function was categorised based on their biological pathways
Pathway_ID	PATHWAY_DESCRIPTION	target_gene_in_this_pathway	all_gene_list	Pvalue	Qvalue
gga00592	alpha-Linolenic acid metabolism - Gallus gallus (chicken)	2	ENSGALG00000015591(ACOX3),ENSGALG00000021314(PLA2G10),	0.00166882	0.0867786
gga00600	Sphingolipid metabolism - Gallus gallus (chicken)	2	ENSGALG00000028960(NEU3),ENSGALG00000013493(SPTLC1),	0.016236	0.422137
gga01230	Biosynthesis of amino acids - Gallus gallus (chicken)	3	ENSGALG00000004908(),ENSGALG00000005046(SHMT1),ENSGALG00000009655(AADAT),	0.00115073	0.0563859
gga01200	Carbon metabolism - Gallus gallus (chicken)	2	ENSGALG00000004908(),ENSGALG00000005046(SHMT1),	0.0430096	0.70249
gga04020	Calcium signaling pathway - Gallus gallus (chicken)	3	ENSGALG00000012122(CACNA1I),ENSGALG00000008177(NOS1),ENSGALG00000008875(PLCB1),	0.0334372	0.819212
gga04150	mTOR signaling pathway - Gallus gallus (chicken)	2	ENSGALG00000010826(PRKAA2),ENSGALG00000012865(BRAF),	0.000924556	0.0295858
gga04270	Vascular smooth muscle contraction - Gallus gallus (chicken)	2	ENSGALG00000016451(ROCK2),ENSGALG00000012865(BRAF),	0.00497226	0.0795561
gga04910	Insulin signaling pathway - Gallus gallus (chicken)	2	ENSGALG00000010826(PRKAA2),ENSGALG00000012865(BRAF),	0.00878471	0.0937036
gga04068	FoxO signaling pathway - Gallus gallus (chicken)	2	ENSGALG00000010826(PRKAA2),ENSGALG00000012865(BRAF),	0.00994608	0.0795686
gga00230	Purine metabolism - Gallus gallus (chicken)	2	ENSGALG00000004908(),ENSGALG00000007172(FHIT),	0.01741	0.111424
gga04810	Regulation of actin cytoskeleton - Gallus gallus (chicken)	2	ENSGALG00000016451(ROCK2),ENSGALG00000012865(BRAF),	0.0273615	0.145928
gga04510	Focal adhesion - Gallus gallus (chicken)	2	ENSGALG00000016451(ROCK2),ENSGALG00000012865(BRAF),	0.0291185	0.133113
gga04146	Peroxisome - Gallus gallus (chicken)	2	ENSGALG00000015591(ACOX3),ENSGALG00000013874(PEX7),	0.064094	0.833222
gga04630	Jak-STAT signaling pathway - Gallus gallus (chicken)	3	ENSGALG00000003446(PRLR),ENSGALG00000003267(STAT3),ENSGALG00000001409(IL12B),	0.0532087	0.922285
gga00240	Pyrimidine metabolism - Gallus gallus (chicken)	2	ENSGALG00000016549(CTPS2),ENSGALG00000028982(CMPK2),	0.0929822	0.967014
gga00190	Oxidative phosphorylation - Gallus gallus (chicken)	2	ENSGALG00000016007(),ENSGALG00000017282(NDUFA9),	0.152503	1
gga04530	Tight junction - Gallus gallus (chicken)	2	ENSGALG00000026862(CLDN1),ENSGALG00000014854(MYL12A),	0.159174	1
gga03013	RNA transport - Gallus gallus (chicken)	2	ENSGALG00000017129(chSAP18),ENSGALG00000016340(EIF2S3),	0.197961	1
gga04141	Protein processing in endoplasmic reticulum - Gallus gallus (chicken)	2	ENSGALG00000002805(LMAN1),ENSGALG00000000196(DAD1),	0.251963	1
gga04060	Cytokine-cytokine receptor interaction - Gallus gallus (chicken)	2	ENSGALG00000003446(PRLR),ENSGALG00000001409(IL12B),	0.323311	1
gga04810	Regulation of actin cytoskeleton - Gallus gallus (chicken)	2	ENSGALG00000014854(MYL12A),ENSGALG00000013742(EZR),	0.390332	1
gga04080	Neuroactive ligand-receptor interaction - Gallus gallus (chicken)	3	ENSGALG00000003446(PRLR),ENSGALG00000015261(NPBWR1),ENSGALG00000001282(GABRD),	0.400871	1
gga01100	Metabolic pathways - Gallus gallus (chicken)	11	ENSGALG00000016549(CTPS2),ENSGALG00000000196(DAD1),ENSGALG00000015591(ACOX3),ENSGALG00000015320(NANS),ENSGALG00000028982(CMPK2),ENSGALG00000013493(SPTLC1),ENSGALG00000016007(),ENSGALG00000021314(PLA2G10),ENSGALG00000006131(FTCD),ENSGALG00000009021(SIAT7E),ENSGALG00000017282(NDUFA9),	0.416175	1
gga00590	Arachidonic acid metabolism - Gallus gallus (chicken)	1	ENSGALG00000021314(PLA2G10),	1	1
gga04510	Focal adhesion - Gallus gallus (chicken)	1	ENSGALG00000014854(MYL12A),	1	1
gga00591	Linoleic acid metabolism - Gallus gallus (chicken)	1	ENSGALG00000021314(PLA2G10),	1	1
gga00510	N-Glycan biosynthesis - Gallus gallus (chicken)	1	ENSGALG00000000196(DAD1),	1	1
gga01212	Fatty acid metabolism - Gallus gallus (chicken)	1	ENSGALG00000015591(ACOX3),	1	1
gga04130	SNARE interactions in vesicular transport - Gallus gallus (chicken)	1	ENSGALG00000013462(STX17),	1	1
gga04622	RIG-I-like receptor signaling pathway - Gallus gallus (chicken)	1	ENSGALG00000001409(IL12B),	1	1
gga03320	PPAR signaling pathway - Gallus gallus (chicken)	1	ENSGALG00000015591(ACOX3),	1	1
gga04621	NOD-like receptor signaling pathway - Gallus gallus (chicken)	1	ENSGALG00000016946(SUGT1),	1	1
gga01200	Carbon metabolism - Gallus gallus (chicken)	1	ENSGALG00000016991(ESD),	1	1
gga00670	One carbon pool by folate - Gallus gallus (chicken)	1	ENSGALG00000006131(FTCD),	1	1
gga01040	Biosynthesis of unsaturated fatty acids - Gallus gallus (chicken)	1	ENSGALG00000015591(ACOX3),	1	1
gga04933	AGE-RAGE signaling pathway in diabetic complications - Gallus gallus (chicken)	1	ENSGALG00000003267(STAT3),	1	1
gga00260	Glycine, serine and threonine metabolism - Gallus gallus (chicken)	1	ENSGALG00000016651(),	1	1
gga03420	Nucleotide excision repair - Gallus gallus (chicken)	1	ENSGALG00000001298(RFC2),	1	1
gga00071	Fatty acid degradation - Gallus gallus (chicken)	1	ENSGALG00000015591(ACOX3),	1	1
gga04144	Endocytosis - Gallus gallus (chicken)	1	ENSGALG00000010543(EPS15),	1	1
gga04270	Vascular smooth muscle contraction - Gallus gallus (chicken)	1	ENSGALG00000021314(PLA2G10),	1	1
gga03430	Mismatch repair - Gallus gallus (chicken)	1	ENSGALG00000001298(RFC2),	1	1
gga04514	Cell adhesion molecules (CAMs) - Gallus gallus (chicken)	1	ENSGALG00000026862(CLDN1),	1	1
gga00340	Histidine metabolism - Gallus gallus (chicken)	1	ENSGALG00000006131(FTCD),	1	1
gga00564	Glycerophospholipid metabolism - Gallus gallus (chicken)	1	ENSGALG00000021314(PLA2G10),	1	1
gga05164	Influenza A - Gallus gallus (chicken)	1	ENSGALG00000001409(IL12B),	1	1
gga00565	Ether lipid metabolism - Gallus gallus (chicken)	1	ENSGALG00000021314(PLA2G10),	1	1
gga04010	MAPK signaling pathway - Gallus gallus (chicken)	1	ENSGALG00000015598(RASGRF2),	1	1
gga04931	Insulin resistance - Gallus gallus (chicken)	1	ENSGALG00000003267(STAT3),	1	1
gga03030	DNA replication - Gallus gallus (chicken)	1	ENSGALG00000001298(RFC2),	1	1
gga00770	Pantothenate and CoA biosynthesis - Gallus gallus (chicken)	1	ENSGALG00000027981(AASDHPPT),	1	1
gga00511	Other glycan degradation - Gallus gallus (chicken)	1	ENSGALG00000028960(NEU3),	1	1
gga05132	Salmonella infection - Gallus gallus (chicken)	1	ENSGALG00000008605(),	1	1
gga05168	Herpes simplex infection - Gallus gallus (chicken)	1	ENSGALG00000001409(IL12B),	1	1
gga04068	FoxO signaling pathway - Gallus gallus (chicken)	1	ENSGALG00000003267(STAT3),	1	1
gga04620	Toll-like receptor signaling pathway - Gallus gallus (chicken)	1	ENSGALG00000001409(IL12B),	1	1
gga00520	Amino sugar and nucleotide sugar metabolism - Gallus gallus (chicken)	1	ENSGALG00000015320(NANS),	1	1
gga00604	Glycosphingolipid biosynthesis - ganglio series - Gallus gallus (chicken)	1	ENSGALG00000009021(SIAT7E),	1	1
gga04920	Adipocytokine signaling pathway - Gallus gallus (chicken)	1	ENSGALG00000003267(STAT3),	1	1
gga04142	Lysosome - Gallus gallus (chicken)	1	ENSGALG00000003217(LITAF),	1	1
gga03018	RNA degradation - Gallus gallus (chicken)	1	ENSGALG00000000215(DCP2),	1	1
gga03015	mRNA surveillance pathway - Gallus gallus (chicken)	1	ENSGALG00000017129(chSAP18),	1	1
