# Supplementary material for: Transcriptome sequencing reveals key potential long non-coding RNAs related to duration of fertility trait in the uterovaginal junction of egg-laying hens
Source: Sci Rep. 2018 Sep 4;8:13185. doi: 10.1038/s41598-018-31301-z (PMC6123486; doi:10.1038/s41598-018-31301-z)
Supplement: Supplementary file 8 — Supplementary Dataset 8 [file 41598_2018_31301_MOESM8_ESM.xlsx]

## Sheet: Sheet1
Transcriptome sequencing reveals key potential long non-coding RNAs related to duration of fertility trait in the uterovaginal junction of egg-laying hens Adeyinka Abiola Adetula, Lantao Gu, Chinedu Charles Nwafor, Xiaoyong Du, Shuhong Zhao and Shijun Li
Supplementary Table S8 Duration of fertility trait (DN and FN) of long- and short- DF hens
The statistical analysis considered two important duration of fertility trait between the long and short-DF hens; DN (the days post-insemination until the last fertile egg) and FN (the numbers of fertile eggs laid after AI)
	T-test of Phenotypic data (n=7)
	DN		FN
	Long-DF	Short-DF	Long-DF	Short-DF
	19	9	17	6
	18	6	17	9
	19	5	18	9
	19	7	17	8
	19	9	17	6
	18	6	18	6
	19	8	18	8
Average=	18.7143	7.14286	17.4286	7.42857
SD	0.48795	1.57359	0.534522	1.39728
Sample size	7	7	7	7
Sq. root of sample size	2.64575	2.64575	2.64575	2.64575
Standard Error of Mean (SEM) =	0.184428	0.594762	0.202031	0.528121
T-Test, P values =	3.28422e-10		5.83403e-10
	*		*
