# Supplementary material for: Transcriptome sequencing reveals key potential long non-coding RNAs related to duration of fertility trait in the uterovaginal junction of egg-laying hens
Source: Sci Rep. 2018 Sep 4;8:13185. doi: 10.1038/s41598-018-31301-z (PMC6123486; doi:10.1038/s41598-018-31301-z)
Supplement: Supplementary file 9 — Supplementary Dataset 9 [file 41598_2018_31301_MOESM9_ESM.xlsx]

## Sheet: Sheet1
Transcriptome sequencing reveals key potential long non-coding RNAs related to duration of fertility trait in the uterovaginal junction of egg-laying hens Adeyinka Abiola Adetula, Lantao Gu, Chinedu Charles Nwafor, Xiaoyong Du, Shuhong Zhao and Shijun Li
Supplementary Table S9 Primers of lncRNAs and mRNAs used in quantitative PCR.
Transcript type	Gene ID	Gene symbol	Primer sequence	Product (bp)
mRNA	ENSGALG00000008848	SOX2 (SRY-box 2 )	F-5' TTCATTGACGAAGCCAAACGG 3'	223
			R-5' GGACAGTTACGCGCACATGA 3'
mRNA	ENSGALG00000003640	FAM20C (Family with sequence similarity 20, member C)	F-5' CTGCGATTACAGTTGTTAGCC 3'	249
			R-5' GAGGTAGTGAAATCGCAAGA 3'
mRNA	ENSGALG00000008875	PLCB1 (Phospholipase C beta 1)	F-5' ACAGGAAGCCATGAAAGGGAA 3'	253
			R-5' TTCCGAAGTGCTTCAGTTGC 3'
mRNA	ENSGALG00000012865	BRAF (B-Raf proto-oncogene,serine/threonine kinase)	F-5' GTCCTTTTGTCCAGCTTACGG 3'	276
			R-5' TTGGGTCTGGGGTGCAAAATGG 3'
mRNA	ENSGALG00000010826	PRKAA2 (Protein kinase AMP-activated catalytic subunit alpha 2)	F-5' GGCCATACAAATCCCTACTCC 3'	250
			R-5' AGACGTGGGTTTAATGGTTCA 3'
lncRNA	MSTRG.28487.2	MSTRG.28487.2	F-5' CCCTTTGCACACTCACACCCT 3'	125
			R-5' GAGCGCAATGCCTTCGTCTGC 3'
lncRNA	MSTRG.8138.1	MSTRG.8138.1	F-5' AGCTTGTATTCATAGGGCACA 3'	280
			R-5' TTCCAAGCCTGAACTATTTGA 3'
lncRNA	MSTRG.2982.4	MSTRG.2982.4	F-5' GGTCCCCTCTATAGTAACGAGT 3'	298
			R-5' TTCCGTTCTTGATCATCTGGGA 3'
lncRNA	MSTRG.17455.2 4	MSTRG.17455.2 4	F-5' CAATGACAATCGCTGACCAAC 3'	209
			R-5' GCCTTGTACTTTTGATACCACT 3'
